# Supplementary material for: Comparison of multiple algorithms to reliably detect structural variants in pears
Source: BMC Genomics. 2020 Jan 20;21:61. doi: 10.1186/s12864-020-6455-x (PMC6972009; doi:10.1186/s12864-020-6455-x)
Supplement: Supplementary file 1 — Additional file 1. GO analysis of 264 genes within SVs commonly identified by five SV callers. [file 12864_2020_6455_MOESM1_ESM.xlsx]

## Sheet: 工作表1
GO class	GO ID	Description	out (62)	All (6966)	pvalue	p.adjust	Genes
Cellular Component	GO:0000148	1,3-beta-D-glucan synthase complex	3	17	0.000417768	0.0338392	Pbr009965.1;Pbr017224.1;Pbr023772.1
Cellular Component	GO:0098797	plasma membrane protein complex	3	49	0.00924829	0.259738	Pbr009965.1;Pbr017224.1;Pbr023772.1
Cellular Component	GO:0044459	plasma membrane part	3	53	0.0114677	0.259738	Pbr009965.1;Pbr017224.1;Pbr023772.1
Cellular Component	GO:0044425	membrane part	20	1398	0.0157629	0.259738	Pbr002347.1;Pbr006022.2;Pbr009965.1;Pbr011317.1;Pbr012176.1;Pbr012662.1;Pbr014082.1;Pbr015097.1;Pbr017224.1;Pbr017306.1;Pbr023772.1;Pbr025874.1;Pbr026539.1;Pbr027176.2;Pbr027341.1;Pbr029853.1;Pbr031117.1;Pbr033151.1;Pbr035249.1;Pbr039380.2
Cellular Component	GO:0005886	plasma membrane	3	60	0.0160332	0.259738	Pbr009965.1;Pbr017224.1;Pbr023772.1
Cellular Component	GO:0031224	intrinsic component of membrane	15	1119	0.0626994	0.634322	Pbr002347.1;Pbr011317.1;Pbr012176.1;Pbr012662.1;Pbr014082.1;Pbr015097.1;Pbr017306.1;Pbr025874.1;Pbr026539.1;Pbr027176.2;Pbr027341.1;Pbr031117.1;Pbr033151.1;Pbr035249.1;Pbr039380.2
Cellular Component	GO:0032040	small-subunit processome	1	9	0.0773529	0.634322	Pbr041265.1
Cellular Component	GO:1990234	transferase complex	4	186	0.0831202	0.634322	Pbr009965.1;Pbr017224.1;Pbr020820.1;Pbr023772.1
Cellular Component	GO:0009331	glycerol-3-phosphate dehydrogenase complex	1	10	0.0855754	0.634322	Pbr024242.1
Cellular Component	GO:0016602	CCAAT-binding factor complex	1	10	0.0855754	0.634322	Pbr006945.1
Cellular Component	GO:0016021	integral component of membrane	13	984	0.0898017	0.634322	Pbr002347.1;Pbr011317.1;Pbr012176.1;Pbr014082.1;Pbr015097.1;Pbr017306.1;Pbr025874.1;Pbr026539.1;Pbr027341.1;Pbr031117.1;Pbr033151.1;Pbr035249.1;Pbr039380.2
Cellular Component	GO:0000228	nuclear chromosome	1	12	0.101805	0.634322	Pbr041418.1
Cellular Component	GO:0030684	preribosome	1	12	0.101805	0.634322	Pbr041265.1
Cellular Component	GO:0098796	membrane protein complex	5	294	0.119736	0.692756	Pbr006022.2;Pbr009965.1;Pbr017224.1;Pbr023772.1;Pbr029853.1
Cellular Component	GO:0030117	membrane coat	2	87	0.181113	0.696781	Pbr006022.2;Pbr029853.1
Cellular Component	GO:0048475	coated membrane	2	87	0.181113	0.696781	Pbr006022.2;Pbr029853.1
Cellular Component	GO:1902494	catalytic complex	5	344	0.190285	0.696781	Pbr009965.1;Pbr017224.1;Pbr020820.1;Pbr023772.1;Pbr024242.1
Cellular Component	GO:0012507	ER to Golgi transport vesicle membrane	1	24	0.193396	0.696781	Pbr006022.2
Cellular Component	GO:0030127	COPII vesicle coat	1	24	0.193396	0.696781	Pbr006022.2
Cellular Component	GO:0030134	ER to Golgi transport vesicle	1	24	0.193396	0.696781	Pbr006022.2
Cellular Component	GO:0044798	nuclear transcription factor complex	1	27	0.214818	0.696781	Pbr006945.1
Cellular Component	GO:0090575	RNA polymerase II transcription factor complex	1	27	0.214818	0.696781	Pbr006945.1
Cellular Component	GO:0016020	membrane	30	2973	0.215969	0.696781	Pbr002347.1;Pbr002804.1;Pbr006022.2;Pbr008547.1;Pbr009965.1;Pbr011317.1;Pbr012176.1;Pbr012662.1;Pbr014082.1;Pbr015097.1;Pbr016651.1;Pbr017224.1;Pbr017306.1;Pbr019845.1;Pbr023772.1;Pbr025874.1;Pbr026539.1;Pbr027176.2;Pbr027341.1;Pbr029853.1;Pbr031117.1;Pbr033151.1;Pbr035249.1;Pbr036234.1;Pbr039380.2;Pbr039721.1;Pbr041735.1;Pbr041736.1;Pbr041821.1;Pbr042742.1
Cellular Component	GO:0005667	transcription factor complex	1	36	0.275782	0.696781	Pbr006945.1
Cellular Component	GO:0044428	nuclear part	2	124	0.302779	0.696781	Pbr006945.1;Pbr041418.1
Cellular Component	GO:0030133	transport vesicle	1	41	0.307613	0.696781	Pbr006022.2
Cellular Component	GO:0030288	outer membrane-bounded periplasmic space	1	41	0.307613	0.696781	Pbr019845.1
Cellular Component	GO:0030658	transport vesicle membrane	1	41	0.307613	0.696781	Pbr006022.2
Cellular Component	GO:0042597	periplasmic space	1	41	0.307613	0.696781	Pbr019845.1
Cellular Component	GO:0005874	microtubule	1	42	0.313812	0.696781	Pbr042074.1
Cellular Component	GO:0099512	supramolecular fiber	1	42	0.313812	0.696781	Pbr042074.1
Cellular Component	GO:0099513	polymeric cytoskeletal fiber	1	42	0.313812	0.696781	Pbr042074.1
Cellular Component	GO:0030313	cell envelope	1	44	0.326047	0.696781	Pbr019845.1
Cellular Component	GO:0012506	vesicle membrane	1	49	0.355702	0.696781	Pbr006022.2
Cellular Component	GO:0030120	vesicle coat	1	49	0.355702	0.696781	Pbr006022.2
Cellular Component	GO:0030135	coated vesicle	1	49	0.355702	0.696781	Pbr006022.2
Cellular Component	GO:0030659	cytoplasmic vesicle membrane	1	49	0.355702	0.696781	Pbr006022.2
Cellular Component	GO:0030662	coated vesicle membrane	1	49	0.355702	0.696781	Pbr006022.2
Cellular Component	GO:0044433	cytoplasmic vesicle part	1	49	0.355702	0.696781	Pbr006022.2
Cellular Component	GO:1990204	oxidoreductase complex	1	51	0.367201	0.696781	Pbr024242.1
Cellular Component	GO:0016023	cytoplasmic, membrane-bounded vesicle	1	53	0.378499	0.696781	Pbr006022.2
Cellular Component	GO:0031410	cytoplasmic vesicle	1	53	0.378499	0.696781	Pbr006022.2
Cellular Component	GO:0031982	vesicle	1	53	0.378499	0.696781	Pbr006022.2
Cellular Component	GO:0031988	membrane-bounded vesicle	1	53	0.378499	0.696781	Pbr006022.2
Cellular Component	GO:0071944	cell periphery	3	256	0.399914	0.719846	Pbr009965.1;Pbr017224.1;Pbr023772.1
Cellular Component	GO:0015630	microtubule cytoskeleton	1	70	0.466848	0.822059	Pbr042074.1
Cellular Component	GO:0043234	protein complex	9	953	0.479478	0.826335	Pbr006022.2;Pbr006945.1;Pbr009965.1;Pbr017224.1;Pbr020820.1;Pbr023772.1;Pbr024242.1;Pbr029853.1;Pbr042074.1
Cellular Component	GO:0031981	nuclear lumen	1	75	0.490395	0.827542	Pbr041418.1
Cellular Component	GO:0043233	organelle lumen	1	83	0.525958	0.838832	Pbr041418.1
Cellular Component	GO:0070013	intracellular organelle lumen	1	83	0.525958	0.838832	Pbr041418.1
Cellular Component	GO:0005634	nucleus	12	1328	0.528154	0.838832	Pbr002427.2;Pbr006945.1;Pbr011184.3;Pbr017941.1;Pbr020337.1;Pbr033588.1;Pbr037148.1;Pbr037712.1;Pbr038022.1;Pbr040945.1;Pbr041418.1;Pbr042126.1
Cellular Component	GO:0005623	cell	39	4402	0.575584	0.866961	Pbr002427.2;Pbr003884.1;Pbr005389.1;Pbr006022.2;Pbr006945.1;Pbr009965.1;Pbr011184.3;Pbr014597.1;Pbr016415.1;Pbr017224.1;Pbr017941.1;Pbr018353.1;Pbr019845.1;Pbr020337.1;Pbr020820.1;Pbr020958.1;Pbr022441.1;Pbr023226.1;Pbr023772.1;Pbr024242.1;Pbr025728.2;Pbr027873.2;Pbr029776.2;Pbr029853.1;Pbr032337.1;Pbr033588.1;Pbr035249.1;Pbr037148.1;Pbr037712.1;Pbr037784.1;Pbr038022.1;Pbr038265.1;Pbr040945.1;Pbr…
Cellular Component	GO:0044464	cell part	39	4402	0.575584	0.866961	Pbr002427.2;Pbr003884.1;Pbr005389.1;Pbr006022.2;Pbr006945.1;Pbr009965.1;Pbr011184.3;Pbr014597.1;Pbr016415.1;Pbr017224.1;Pbr017941.1;Pbr018353.1;Pbr019845.1;Pbr020337.1;Pbr020820.1;Pbr020958.1;Pbr022441.1;Pbr023226.1;Pbr023772.1;Pbr024242.1;Pbr025728.2;Pbr027873.2;Pbr029776.2;Pbr029853.1;Pbr032337.1;Pbr033588.1;Pbr035249.1;Pbr037148.1;Pbr037712.1;Pbr037784.1;Pbr038022.1;Pbr038265.1;Pbr040945.1;Pbr…
Cellular Component	GO:0044430	cytoskeletal part	1	96	0.578609	0.866961	Pbr042074.1
Cellular Component	GO:0031974	membrane-enclosed lumen	1	99	0.589917	0.866961	Pbr041418.1
Cellular Component	GO:0098805	whole membrane	1	103	0.604531	0.866961	Pbr006022.2
Cellular Component	GO:0000151	ubiquitin ligase complex	1	106	0.615154	0.866961	Pbr020820.1
Cellular Component	GO:0032991	macromolecular complex	13	1526	0.620787	0.866961	Pbr006022.2;Pbr006945.1;Pbr009965.1;Pbr017224.1;Pbr020820.1;Pbr023772.1;Pbr024242.1;Pbr029853.1;Pbr032337.1;Pbr040945.1;Pbr041265.1;Pbr041518.2;Pbr042074.1
Cellular Component	GO:0012505	endomembrane system	2	258	0.675256	0.912874	Pbr006022.2;Pbr016415.1
Cellular Component	GO:0005856	cytoskeleton	1	125	0.676203	0.912874	Pbr042074.1
Cellular Component	GO:0005622	intracellular	35	4100	0.69893	0.928088	Pbr002427.2;Pbr003884.1;Pbr005389.1;Pbr006022.2;Pbr006945.1;Pbr011184.3;Pbr014597.1;Pbr016415.1;Pbr017941.1;Pbr018353.1;Pbr020337.1;Pbr020820.1;Pbr020958.1;Pbr022441.1;Pbr023226.1;Pbr024242.1;Pbr025728.2;Pbr027873.2;Pbr029776.2;Pbr029853.1;Pbr032337.1;Pbr033588.1;Pbr035249.1;Pbr037148.1;Pbr037712.1;Pbr037784.1;Pbr038022.1;Pbr038265.1;Pbr040945.1;Pbr041265.1;Pbr041418.1;Pbr041518.2;Pbr042074.1;Pbr…
Cellular Component	GO:0005783	endoplasmic reticulum	1	139	0.714987	0.934096	Pbr016415.1
Cellular Component	GO:0030529	intracellular ribonucleoprotein complex	4	555	0.739184	0.93553	Pbr032337.1;Pbr040945.1;Pbr041265.1;Pbr041518.2
Cellular Component	GO:1990904	ribonucleoprotein complex	4	555	0.739184	0.93553	Pbr032337.1;Pbr040945.1;Pbr041265.1;Pbr041518.2
Cellular Component	GO:0043227	membrane-bounded organelle	14	1845	0.798962	0.960694	Pbr002427.2;Pbr006022.2;Pbr006945.1;Pbr011184.3;Pbr016415.1;Pbr017941.1;Pbr020337.1;Pbr033588.1;Pbr037148.1;Pbr037712.1;Pbr038022.1;Pbr040945.1;Pbr041418.1;Pbr042126.1
Cellular Component	GO:0043231	intracellular membrane-bounded organelle	14	1845	0.798962	0.960694	Pbr002427.2;Pbr006022.2;Pbr006945.1;Pbr011184.3;Pbr016415.1;Pbr017941.1;Pbr020337.1;Pbr033588.1;Pbr037148.1;Pbr037712.1;Pbr038022.1;Pbr040945.1;Pbr041418.1;Pbr042126.1
Cellular Component	GO:0005737	cytoplasm	11	1506	0.814529	0.960694	Pbr006022.2;Pbr016415.1;Pbr022441.1;Pbr024242.1;Pbr027873.2;Pbr029853.1;Pbr032337.1;Pbr035249.1;Pbr037784.1;Pbr040945.1;Pbr041518.2
Cellular Component	GO:0005694	chromosome	1	188	0.818016	0.960694	Pbr041418.1
Cellular Component	GO:0098588	bounding membrane of organelle	1	189	0.819681	0.960694	Pbr006022.2
Cellular Component	GO:0005840	ribosome	3	506	0.838504	0.960694	Pbr032337.1;Pbr040945.1;Pbr041518.2
Cellular Component	GO:0043228	non-membrane-bounded organelle	5	842	0.884564	0.960694	Pbr032337.1;Pbr040945.1;Pbr041418.1;Pbr041518.2;Pbr042074.1
Cellular Component	GO:0043232	intracellular non-membrane-bounded organelle	5	842	0.884564	0.960694	Pbr032337.1;Pbr040945.1;Pbr041418.1;Pbr041518.2;Pbr042074.1
Cellular Component	GO:0044424	intracellular part	25	3296	0.892064	0.960694	Pbr002427.2;Pbr006022.2;Pbr006945.1;Pbr011184.3;Pbr016415.1;Pbr017941.1;Pbr020337.1;Pbr020820.1;Pbr022441.1;Pbr024242.1;Pbr027873.2;Pbr029853.1;Pbr032337.1;Pbr033588.1;Pbr035249.1;Pbr037148.1;Pbr037712.1;Pbr037784.1;Pbr038022.1;Pbr040945.1;Pbr041265.1;Pbr041418.1;Pbr041518.2;Pbr042074.1;Pbr042126.1
Cellular Component	GO:0031975	envelope	1	250	0.897323	0.960694	Pbr019845.1
Cellular Component	GO:0044444	cytoplasmic part	7	1155	0.908311	0.960694	Pbr006022.2;Pbr016415.1;Pbr024242.1;Pbr029853.1;Pbr032337.1;Pbr040945.1;Pbr041518.2
Cellular Component	GO:0044422	organelle part	4	764	0.920472	0.960694	Pbr006022.2;Pbr006945.1;Pbr041418.1;Pbr042074.1
Cellular Component	GO:0044446	intracellular organelle part	4	764	0.920472	0.960694	Pbr006022.2;Pbr006945.1;Pbr041418.1;Pbr042074.1
Cellular Component	GO:0031090	organelle membrane	1	319	0.946033	0.960694	Pbr006022.2
Cellular Component	GO:0043226	organelle	17	2536	0.948833	0.960694	Pbr002427.2;Pbr006022.2;Pbr006945.1;Pbr011184.3;Pbr016415.1;Pbr017941.1;Pbr020337.1;Pbr032337.1;Pbr033588.1;Pbr037148.1;Pbr037712.1;Pbr038022.1;Pbr040945.1;Pbr041418.1;Pbr041518.2;Pbr042074.1;Pbr042126.1
Cellular Component	GO:0043229	intracellular organelle	17	2536	0.948833	0.960694	Pbr002427.2;Pbr006022.2;Pbr006945.1;Pbr011184.3;Pbr016415.1;Pbr017941.1;Pbr020337.1;Pbr032337.1;Pbr033588.1;Pbr037148.1;Pbr037712.1;Pbr038022.1;Pbr040945.1;Pbr041418.1;Pbr041518.2;Pbr042074.1;Pbr042126.1
Cellular Component	GO:0005575	cellular_component	62	6966	1	1	Pbr002347.1;Pbr002427.2;Pbr002804.1;Pbr003884.1;Pbr005389.1;Pbr006022.2;Pbr006945.1;Pbr008547.1;Pbr009965.1;Pbr011184.3;Pbr011317.1;Pbr012176.1;Pbr012662.1;Pbr014082.1;Pbr014597.1;Pbr015097.1;Pbr016415.1;Pbr016651.1;Pbr017224.1;Pbr017306.1;Pbr017941.1;Pbr018353.1;Pbr019845.1;Pbr020337.1;Pbr020820.1;Pbr020958.1;Pbr022441.1;Pbr023226.1;Pbr023772.1;Pbr024242.1;Pbr025728.2;Pbr025874.1;Pbr026539.1;Pbr…
Biological Process	GO:0006074	(1->3)-beta-D-glucan metabolic process	3	17	0.000343771	0.0529407	Pbr009965.1;Pbr017224.1;Pbr023772.1
Biological Process	GO:0006075	(1->3)-beta-D-glucan biosynthetic process	3	17	0.000343771	0.0529407	Pbr009965.1;Pbr017224.1;Pbr023772.1
Biological Process	GO:0044723	single-organism carbohydrate metabolic process	10	400	0.00176556	0.181264	Pbr008547.1;Pbr009965.1;Pbr017224.1;Pbr020164.1;Pbr023772.1;Pbr026530.3;Pbr034273.1;Pbr034954.1;Pbr037395.1;Pbr039721.1
Biological Process	GO:0044262	cellular carbohydrate metabolic process	7	233	0.00320909	0.184691	Pbr009965.1;Pbr017224.1;Pbr020164.1;Pbr023772.1;Pbr034273.1;Pbr034954.1;Pbr037395.1
Biological Process	GO:0034660	ncRNA metabolic process	6	177	0.00349807	0.184691	Pbr024687.1;Pbr025845.1;Pbr027873.2;Pbr035249.1;Pbr037784.1;Pbr041265.1
Biological Process	GO:0009250	glucan biosynthetic process	4	76	0.00359787	0.184691	Pbr009965.1;Pbr017224.1;Pbr023772.1;Pbr034954.1
Biological Process	GO:0000271	polysaccharide biosynthetic process	4	85	0.00536511	0.206557	Pbr009965.1;Pbr017224.1;Pbr023772.1;Pbr034954.1
Biological Process	GO:0033692	cellular polysaccharide biosynthetic process	4	85	0.00536511	0.206557	Pbr009965.1;Pbr017224.1;Pbr023772.1;Pbr034954.1
Biological Process	GO:0005975	carbohydrate metabolic process	17	1065	0.00652259	0.210958	Pbr002243.1;Pbr008547.1;Pbr009965.1;Pbr012097.1;Pbr017224.1;Pbr020164.1;Pbr020853.1;Pbr023772.1;Pbr024242.1;Pbr025845.1;Pbr026530.3;Pbr027833.1;Pbr034273.1;Pbr034954.1;Pbr037395.1;Pbr037917.2;Pbr039721.1
Biological Process	GO:0006399	tRNA metabolic process	5	144	0.0068493	0.210958	Pbr024687.1;Pbr025845.1;Pbr027873.2;Pbr035249.1;Pbr037784.1
Biological Process	GO:0006071	glycerol metabolic process	2	19	0.0105618	0.238212	Pbr020164.1;Pbr034273.1
Biological Process	GO:0019400	alditol metabolic process	2	19	0.0105618	0.238212	Pbr020164.1;Pbr034273.1
Biological Process	GO:0044710	single-organism metabolic process	40	3448	0.0106867	0.238212	Pbr000887.1;Pbr004969.1;Pbr005384.1;Pbr008012.1;Pbr008547.1;Pbr008813.1;Pbr009965.1;Pbr011394.1;Pbr011557.1;Pbr012338.1;Pbr014085.3;Pbr014944.1;Pbr015885.1;Pbr016415.1;Pbr017224.1;Pbr019996.1;Pbr020164.1;Pbr020890.1;Pbr022835.1;Pbr022893.1;Pbr023772.1;Pbr023784.2;Pbr024242.1;Pbr024702.2;Pbr025845.1;Pbr026530.3;Pbr027640.1;Pbr027873.2;Pbr034273.1;Pbr034812.1;Pbr034954.1;Pbr035249.1;Pbr037383.1;Pbr…
Biological Process	GO:0009987	cellular process	90	9414	0.0108278	0.238212	Pbr000615.1;Pbr002427.2;Pbr004195.1;Pbr004784.1;Pbr005389.1;Pbr006067.1;Pbr006217.1;Pbr006945.1;Pbr007871.1;Pbr008012.1;Pbr008171.1;Pbr008547.1;Pbr008813.1;Pbr009708.1;Pbr009965.1;Pbr011394.1;Pbr012176.1;Pbr012660.1;Pbr012662.1;Pbr012899.1;Pbr014082.1;Pbr014085.3;Pbr014292.1;Pbr014773.1;Pbr014937.1;Pbr015097.1;Pbr015885.1;Pbr016055.1;Pbr016415.1;Pbr017224.1;Pbr017306.1;Pbr017402.6;Pbr017936.1;Pbr…
Biological Process	GO:0044237	cellular metabolic process	67	6609	0.0144678	0.243335	Pbr000615.1;Pbr002427.2;Pbr004784.1;Pbr006067.1;Pbr006217.1;Pbr006945.1;Pbr008012.1;Pbr008171.1;Pbr008547.1;Pbr008813.1;Pbr009708.1;Pbr009965.1;Pbr011394.1;Pbr012660.1;Pbr014085.3;Pbr014292.1;Pbr014773.1;Pbr015885.1;Pbr016055.1;Pbr017224.1;Pbr017402.6;Pbr017936.1;Pbr019461.1;Pbr019996.1;Pbr020164.1;Pbr020337.1;Pbr020820.1;Pbr023226.1;Pbr023362.1;Pbr023435.1;Pbr023702.1;Pbr023772.1;Pbr024191.1;Pbr…
Biological Process	GO:0034637	cellular carbohydrate biosynthetic process	4	116	0.0156219	0.243335	Pbr009965.1;Pbr017224.1;Pbr023772.1;Pbr034954.1
Biological Process	GO:0006486	protein glycosylation	3	67	0.0179624	0.243335	Pbr008547.1;Pbr026530.3;Pbr039721.1
Biological Process	GO:0009100	glycoprotein metabolic process	3	67	0.0179624	0.243335	Pbr008547.1;Pbr026530.3;Pbr039721.1
Biological Process	GO:0009101	glycoprotein biosynthetic process	3	67	0.0179624	0.243335	Pbr008547.1;Pbr026530.3;Pbr039721.1
Biological Process	GO:0043413	macromolecule glycosylation	3	67	0.0179624	0.243335	Pbr008547.1;Pbr026530.3;Pbr039721.1
Biological Process	GO:0051273	beta-glucan metabolic process	3	67	0.0179624	0.243335	Pbr009965.1;Pbr017224.1;Pbr023772.1
Biological Process	GO:0051274	beta-glucan biosynthetic process	3	67	0.0179624	0.243335	Pbr009965.1;Pbr017224.1;Pbr023772.1
Biological Process	GO:0006073	cellular glucan metabolic process	4	123	0.0189612	0.243335	Pbr009965.1;Pbr017224.1;Pbr023772.1;Pbr034954.1
Biological Process	GO:0044042	glucan metabolic process	4	123	0.0189612	0.243335	Pbr009965.1;Pbr017224.1;Pbr023772.1;Pbr034954.1
Biological Process	GO:0044763	single-organism cellular process	44	4030	0.0203594	0.250828	Pbr004195.1;Pbr005389.1;Pbr008012.1;Pbr008547.1;Pbr008813.1;Pbr009965.1;Pbr011394.1;Pbr012176.1;Pbr012662.1;Pbr014082.1;Pbr014085.3;Pbr015097.1;Pbr016415.1;Pbr017224.1;Pbr017306.1;Pbr019996.1;Pbr020164.1;Pbr020958.1;Pbr022835.1;Pbr023226.1;Pbr023435.1;Pbr023772.1;Pbr025845.1;Pbr025874.1;Pbr026530.3;Pbr026539.1;Pbr027176.2;Pbr027341.1;Pbr027640.1;Pbr027873.2;Pbr034273.1;Pbr034954.1;Pbr035249.1;Pbr…
Biological Process	GO:0016051	carbohydrate biosynthetic process	4	129	0.0221506	0.261117	Pbr009965.1;Pbr017224.1;Pbr023772.1;Pbr034954.1
Biological Process	GO:0044260	cellular macromolecule metabolic process	53	5082	0.0229696	0.261117	Pbr000615.1;Pbr002427.2;Pbr004784.1;Pbr006067.1;Pbr006217.1;Pbr006945.1;Pbr008012.1;Pbr008171.1;Pbr008547.1;Pbr009708.1;Pbr009965.1;Pbr012660.1;Pbr014292.1;Pbr016055.1;Pbr017224.1;Pbr017402.6;Pbr017936.1;Pbr019461.1;Pbr020337.1;Pbr020820.1;Pbr023226.1;Pbr023362.1;Pbr023435.1;Pbr023702.1;Pbr023772.1;Pbr024191.1;Pbr024687.1;Pbr025845.1;Pbr026530.3;Pbr027873.2;Pbr029776.2;Pbr032261.1;Pbr032337.1;Pbr…
Biological Process	GO:0044264	cellular polysaccharide metabolic process	4	132	0.023861	0.261117	Pbr009965.1;Pbr017224.1;Pbr023772.1;Pbr034954.1
Biological Process	GO:0006430	lysyl-tRNA aminoacylation	1	3	0.0245857	0.261117	Pbr035249.1
Biological Process	GO:0070085	glycosylation	3	83	0.0313485	0.314227	Pbr008547.1;Pbr026530.3;Pbr039721.1
Biological Process	GO:0006423	cysteinyl-tRNA aminoacylation	1	4	0.032647	0.314227	Pbr027873.2
Biological Process	GO:0046417	chorismate metabolic process	1	4	0.032647	0.314227	Pbr019996.1
Biological Process	GO:0034470	ncRNA processing	3	86	0.0343068	0.317936	Pbr024687.1;Pbr025845.1;Pbr041265.1
Biological Process	GO:0034645	cellular macromolecule biosynthetic process	25	2096	0.0350968	0.317936	Pbr000615.1;Pbr002427.2;Pbr006217.1;Pbr006945.1;Pbr008547.1;Pbr009708.1;Pbr009965.1;Pbr014292.1;Pbr017224.1;Pbr017402.6;Pbr019461.1;Pbr023435.1;Pbr023772.1;Pbr026530.3;Pbr027873.2;Pbr032337.1;Pbr033588.1;Pbr034220.1;Pbr034954.1;Pbr035249.1;Pbr037784.1;Pbr038022.1;Pbr039721.1;Pbr040945.1;Pbr041518.2
Biological Process	GO:0009059	macromolecule biosynthetic process	25	2105	0.0367106	0.323053	Pbr000615.1;Pbr002427.2;Pbr006217.1;Pbr006945.1;Pbr008547.1;Pbr009708.1;Pbr009965.1;Pbr014292.1;Pbr017224.1;Pbr017402.6;Pbr019461.1;Pbr023435.1;Pbr023772.1;Pbr026530.3;Pbr027873.2;Pbr032337.1;Pbr033588.1;Pbr034220.1;Pbr034954.1;Pbr035249.1;Pbr037784.1;Pbr038022.1;Pbr039721.1;Pbr040945.1;Pbr041518.2
Biological Process	GO:0006418	tRNA aminoacylation for protein translation	3	91	0.0395475	0.338319	Pbr027873.2;Pbr035249.1;Pbr037784.1
Biological Process	GO:0006433	prolyl-tRNA aminoacylation	1	5	0.0406422	0.338319	Pbr037784.1
Biological Process	GO:0043038	amino acid activation	3	94	0.0428759	0.33861	Pbr027873.2;Pbr035249.1;Pbr037784.1
Biological Process	GO:0043039	tRNA aminoacylation	3	94	0.0428759	0.33861	Pbr027873.2;Pbr035249.1;Pbr037784.1
Biological Process	GO:0005976	polysaccharide metabolic process	4	163	0.0462009	0.340003	Pbr009965.1;Pbr017224.1;Pbr023772.1;Pbr034954.1
Biological Process	GO:0019751	polyol metabolic process	2	42	0.0470397	0.340003	Pbr020164.1;Pbr034273.1
Biological Process	GO:0001906	cell killing	1	6	0.0485718	0.340003	Pbr040945.1
Biological Process	GO:0015994	chlorophyll metabolic process	1	6	0.0485718	0.340003	Pbr027640.1
Biological Process	GO:0015995	chlorophyll biosynthetic process	1	6	0.0485718	0.340003	Pbr027640.1
Biological Process	GO:0016070	RNA metabolic process	18	1458	0.0540146	0.357091	Pbr000615.1;Pbr002427.2;Pbr006217.1;Pbr006945.1;Pbr014292.1;Pbr017402.6;Pbr019461.1;Pbr020337.1;Pbr023435.1;Pbr024687.1;Pbr025845.1;Pbr027873.2;Pbr033588.1;Pbr035249.1;Pbr037784.1;Pbr038022.1;Pbr040945.1;Pbr041265.1
Biological Process	GO:1901360	organic cyclic compound metabolic process	27	2404	0.0549282	0.357091	Pbr000615.1;Pbr002427.2;Pbr006217.1;Pbr006945.1;Pbr008012.1;Pbr008813.1;Pbr009708.1;Pbr011394.1;Pbr014292.1;Pbr017402.6;Pbr019461.1;Pbr019996.1;Pbr020337.1;Pbr023435.1;Pbr024687.1;Pbr025845.1;Pbr027640.1;Pbr027873.2;Pbr033588.1;Pbr035249.1;Pbr036269.1;Pbr037784.1;Pbr038022.1;Pbr040411.1;Pbr040945.1;Pbr041265.1;Pbr042090.1
Biological Process	GO:0006561	proline biosynthetic process	1	7	0.0564365	0.357091	Pbr040411.1
Biological Process	GO:0044699	single-organism process	61	6287	0.05731	0.357091	Pbr000887.1;Pbr004195.1;Pbr004969.1;Pbr005384.1;Pbr005389.1;Pbr006022.2;Pbr008012.1;Pbr008547.1;Pbr008813.1;Pbr009965.1;Pbr011394.1;Pbr011557.1;Pbr012176.1;Pbr012338.1;Pbr012662.1;Pbr014082.1;Pbr014085.3;Pbr014944.1;Pbr015097.1;Pbr015885.1;Pbr016415.1;Pbr016651.1;Pbr017224.1;Pbr017306.1;Pbr019996.1;Pbr020164.1;Pbr020890.1;Pbr020958.1;Pbr022835.1;Pbr022893.1;Pbr023226.1;Pbr023435.1;Pbr023772.1;Pbr…
Biological Process	GO:0006066	alcohol metabolic process	2	47	0.0575191	0.357091	Pbr020164.1;Pbr034273.1
Biological Process	GO:0071704	organic substance metabolic process	74	7869	0.0587394	0.357091	Pbr000615.1;Pbr002243.1;Pbr002427.2;Pbr004784.1;Pbr006067.1;Pbr006217.1;Pbr006945.1;Pbr008012.1;Pbr008171.1;Pbr008547.1;Pbr008813.1;Pbr009708.1;Pbr009965.1;Pbr011394.1;Pbr012097.1;Pbr012338.1;Pbr012660.1;Pbr014085.3;Pbr014292.1;Pbr016055.1;Pbr016415.1;Pbr017224.1;Pbr017402.6;Pbr017936.1;Pbr019461.1;Pbr019996.1;Pbr020164.1;Pbr020337.1;Pbr020820.1;Pbr020853.1;Pbr022441.1;Pbr022835.1;Pbr023226.1;Pbr…
Biological Process	GO:0090304	nucleic acid metabolic process	21	1790	0.0606726	0.357091	Pbr000615.1;Pbr002427.2;Pbr006217.1;Pbr006945.1;Pbr008012.1;Pbr009708.1;Pbr014292.1;Pbr017402.6;Pbr019461.1;Pbr020337.1;Pbr023435.1;Pbr024687.1;Pbr025845.1;Pbr027873.2;Pbr033588.1;Pbr035249.1;Pbr036269.1;Pbr037784.1;Pbr038022.1;Pbr040945.1;Pbr041265.1
Biological Process	GO:0043170	macromolecule metabolic process	56	5719	0.0618364	0.357091	Pbr000615.1;Pbr002427.2;Pbr004784.1;Pbr006067.1;Pbr006217.1;Pbr006945.1;Pbr008012.1;Pbr008171.1;Pbr008547.1;Pbr009708.1;Pbr009965.1;Pbr012660.1;Pbr014292.1;Pbr016055.1;Pbr017224.1;Pbr017402.6;Pbr017936.1;Pbr019461.1;Pbr020337.1;Pbr020820.1;Pbr022441.1;Pbr023226.1;Pbr023362.1;Pbr023435.1;Pbr023702.1;Pbr023772.1;Pbr024090.1;Pbr024191.1;Pbr024687.1;Pbr025845.1;Pbr026530.3;Pbr027873.2;Pbr029776.2;Pbr…
Biological Process	GO:0044238	primary metabolic process	71	7560	0.0698756	0.357091	Pbr000615.1;Pbr002243.1;Pbr002427.2;Pbr004784.1;Pbr006067.1;Pbr006217.1;Pbr006945.1;Pbr008012.1;Pbr008171.1;Pbr008547.1;Pbr008813.1;Pbr009708.1;Pbr009965.1;Pbr011394.1;Pbr012097.1;Pbr012338.1;Pbr012660.1;Pbr014085.3;Pbr014292.1;Pbr016055.1;Pbr017224.1;Pbr017402.6;Pbr017936.1;Pbr019461.1;Pbr019996.1;Pbr020164.1;Pbr020337.1;Pbr020820.1;Pbr020853.1;Pbr022441.1;Pbr023226.1;Pbr023362.1;Pbr023435.1;Pbr…
Biological Process	GO:0008033	tRNA processing	2	53	0.0710426	0.357091	Pbr024687.1;Pbr025845.1
Biological Process	GO:0006725	cellular aromatic compound metabolic process	26	2360	0.0717619	0.357091	Pbr000615.1;Pbr002427.2;Pbr006217.1;Pbr006945.1;Pbr008012.1;Pbr008813.1;Pbr009708.1;Pbr011394.1;Pbr014292.1;Pbr017402.6;Pbr019461.1;Pbr019996.1;Pbr020337.1;Pbr023435.1;Pbr024687.1;Pbr025845.1;Pbr027640.1;Pbr027873.2;Pbr033588.1;Pbr035249.1;Pbr036269.1;Pbr037784.1;Pbr038022.1;Pbr040945.1;Pbr041265.1;Pbr042090.1
Biological Process	GO:0005977	glycogen metabolic process	1	9	0.0719729	0.357091	Pbr034954.1
Biological Process	GO:0005978	glycogen biosynthetic process	1	9	0.0719729	0.357091	Pbr034954.1
Biological Process	GO:0006112	energy reserve metabolic process	1	9	0.0719729	0.357091	Pbr034954.1
Biological Process	GO:0031123	RNA 3'-end processing	1	9	0.0719729	0.357091	Pbr020337.1
Biological Process	GO:0043631	RNA polyadenylation	1	9	0.0719729	0.357091	Pbr020337.1
Biological Process	GO:0046168	glycerol-3-phosphate catabolic process	1	9	0.0719729	0.357091	Pbr024242.1
Biological Process	GO:0046483	heterocycle metabolic process	26	2364	0.0729396	0.357091	Pbr000615.1;Pbr002427.2;Pbr006217.1;Pbr006945.1;Pbr008012.1;Pbr008813.1;Pbr009708.1;Pbr011394.1;Pbr014292.1;Pbr017402.6;Pbr019461.1;Pbr020337.1;Pbr023435.1;Pbr024687.1;Pbr025845.1;Pbr027640.1;Pbr027873.2;Pbr033588.1;Pbr035249.1;Pbr036269.1;Pbr037784.1;Pbr038022.1;Pbr040411.1;Pbr040945.1;Pbr041265.1;Pbr042090.1
Biological Process	GO:0006662	glycerol ether metabolic process	2	55	0.0757594	0.357091	Pbr016415.1;Pbr022835.1
Biological Process	GO:0018904	ether metabolic process	2	55	0.0757594	0.357091	Pbr016415.1;Pbr022835.1
Biological Process	GO:1901615	organic hydroxy compound metabolic process	2	55	0.0757594	0.357091	Pbr020164.1;Pbr034273.1
Biological Process	GO:0015031	protein transport	7	446	0.0765194	0.357091	Pbr005389.1;Pbr006022.2;Pbr010716.2;Pbr011317.1;Pbr014597.1;Pbr020958.1;Pbr029853.1
Biological Process	GO:0046434	organophosphate catabolic process	1	10	0.0796458	0.358664	Pbr024242.1
Biological Process	GO:0045184	establishment of protein localization	7	453	0.0815633	0.358664	Pbr005389.1;Pbr006022.2;Pbr010716.2;Pbr011317.1;Pbr014597.1;Pbr020958.1;Pbr029853.1
Biological Process	GO:0043648	dicarboxylic acid metabolic process	2	58	0.0830148	0.358664	Pbr019996.1;Pbr025845.1
Biological Process	GO:0006413	translational initiation	2	59	0.0854792	0.358664	Pbr014292.1;Pbr034220.1
Biological Process	GO:0006464	cellular protein modification process	25	2296	0.0857425	0.358664	Pbr004784.1;Pbr006067.1;Pbr008171.1;Pbr008547.1;Pbr012660.1;Pbr016055.1;Pbr017936.1;Pbr020820.1;Pbr023226.1;Pbr023362.1;Pbr023435.1;Pbr024191.1;Pbr026530.3;Pbr029776.2;Pbr032261.1;Pbr033318.1;Pbr035854.1;Pbr036271.3;Pbr036701.1;Pbr037917.2;Pbr039696.1;Pbr039721.1;Pbr040945.1;Pbr041268.1;Pbr042090.1
Biological Process	GO:0036211	protein modification process	25	2296	0.0857425	0.358664	Pbr004784.1;Pbr006067.1;Pbr008171.1;Pbr008547.1;Pbr012660.1;Pbr016055.1;Pbr017936.1;Pbr020820.1;Pbr023226.1;Pbr023362.1;Pbr023435.1;Pbr024191.1;Pbr026530.3;Pbr029776.2;Pbr032261.1;Pbr033318.1;Pbr035854.1;Pbr036271.3;Pbr036701.1;Pbr037917.2;Pbr039696.1;Pbr039721.1;Pbr040945.1;Pbr041268.1;Pbr042090.1
Biological Process	GO:0044267	cellular protein metabolic process	34	3292	0.086285	0.358664	Pbr004784.1;Pbr006067.1;Pbr008171.1;Pbr008547.1;Pbr012660.1;Pbr014292.1;Pbr016055.1;Pbr017936.1;Pbr020820.1;Pbr023226.1;Pbr023362.1;Pbr023435.1;Pbr023702.1;Pbr024191.1;Pbr026530.3;Pbr027873.2;Pbr029776.2;Pbr032261.1;Pbr032337.1;Pbr033318.1;Pbr034220.1;Pbr035249.1;Pbr035854.1;Pbr036271.3;Pbr036701.1;Pbr037383.1;Pbr037784.1;Pbr037917.2;Pbr039696.1;Pbr039721.1;Pbr040945.1;Pbr041268.1;Pbr041518.2;Pbr…
Biological Process	GO:0006560	proline metabolic process	1	11	0.0872557	0.358664	Pbr040411.1
Biological Process	GO:0044281	small molecule metabolic process	14	1140	0.087337	0.358664	Pbr008813.1;Pbr011394.1;Pbr014085.3;Pbr016415.1;Pbr019996.1;Pbr020164.1;Pbr022835.1;Pbr025845.1;Pbr027873.2;Pbr034273.1;Pbr035249.1;Pbr037784.1;Pbr040411.1;Pbr042090.1
Biological Process	GO:0044249	cellular biosynthetic process	29	2756	0.0928864	0.370803	Pbr000615.1;Pbr002427.2;Pbr006217.1;Pbr006945.1;Pbr008547.1;Pbr009708.1;Pbr009965.1;Pbr011394.1;Pbr014292.1;Pbr017224.1;Pbr017402.6;Pbr019461.1;Pbr019996.1;Pbr023435.1;Pbr023772.1;Pbr026530.3;Pbr027640.1;Pbr027873.2;Pbr032337.1;Pbr033588.1;Pbr034220.1;Pbr034954.1;Pbr035249.1;Pbr037784.1;Pbr038022.1;Pbr039721.1;Pbr040411.1;Pbr040945.1;Pbr041518.2
Biological Process	GO:0008104	protein localization	7	468	0.0930087	0.370803	Pbr005389.1;Pbr006022.2;Pbr010716.2;Pbr011317.1;Pbr014597.1;Pbr020958.1;Pbr029853.1
Biological Process	GO:0071702	organic substance transport	9	657	0.0939047	0.370803	Pbr005389.1;Pbr006022.2;Pbr010716.2;Pbr011317.1;Pbr014597.1;Pbr020958.1;Pbr029853.1;Pbr041735.1;Pbr041736.1
Biological Process	GO:0006520	cellular amino acid metabolic process	6	382	0.0968976	0.375059	Pbr011394.1;Pbr019996.1;Pbr027873.2;Pbr035249.1;Pbr037784.1;Pbr040411.1
Biological Process	GO:0008219	cell death	6	385	0.0996467	0.375059	Pbr012662.1;Pbr017306.1;Pbr023226.1;Pbr026539.1;Pbr027176.2;Pbr035730.1
Biological Process	GO:0016265	death	6	385	0.0996467	0.375059	Pbr012662.1;Pbr017306.1;Pbr023226.1;Pbr026539.1;Pbr027176.2;Pbr035730.1
Biological Process	GO:0006072	glycerol-3-phosphate metabolic process	1	13	0.102289	0.375059	Pbr024242.1
Biological Process	GO:0006801	superoxide metabolic process	1	13	0.102289	0.375059	Pbr015885.1
Biological Process	GO:0072593	reactive oxygen species metabolic process	1	13	0.102289	0.375059	Pbr015885.1
Biological Process	GO:0006098	pentose-phosphate shunt	1	14	0.109713	0.383694	Pbr042090.1
Biological Process	GO:0006739	NADP metabolic process	1	14	0.109713	0.383694	Pbr042090.1
Biological Process	GO:0051156	glucose 6-phosphate metabolic process	1	14	0.109713	0.383694	Pbr042090.1
Biological Process	GO:0043412	macromolecule modification	25	2362	0.110093	0.383694	Pbr004784.1;Pbr006067.1;Pbr008171.1;Pbr008547.1;Pbr012660.1;Pbr016055.1;Pbr017936.1;Pbr020820.1;Pbr023226.1;Pbr023362.1;Pbr023435.1;Pbr024191.1;Pbr026530.3;Pbr029776.2;Pbr032261.1;Pbr033318.1;Pbr035854.1;Pbr036271.3;Pbr036701.1;Pbr037917.2;Pbr039696.1;Pbr039721.1;Pbr040945.1;Pbr041268.1;Pbr042090.1
Biological Process	GO:1901576	organic substance biosynthetic process	29	2807	0.110873	0.383694	Pbr000615.1;Pbr002427.2;Pbr006217.1;Pbr006945.1;Pbr008547.1;Pbr009708.1;Pbr009965.1;Pbr011394.1;Pbr014292.1;Pbr017224.1;Pbr017402.6;Pbr019461.1;Pbr019996.1;Pbr023435.1;Pbr023772.1;Pbr026530.3;Pbr027640.1;Pbr027873.2;Pbr032337.1;Pbr033588.1;Pbr034220.1;Pbr034954.1;Pbr035249.1;Pbr037784.1;Pbr038022.1;Pbr039721.1;Pbr040411.1;Pbr040945.1;Pbr041518.2
Biological Process	GO:0006457	protein folding	5	311	0.115327	0.393784	Pbr007871.1;Pbr012899.1;Pbr014937.1;Pbr019448.1;Pbr037240.2
Biological Process	GO:0052646	alditol phosphate metabolic process	1	15	0.117076	0.393784	Pbr024242.1
Biological Process	GO:0009058	biosynthetic process	31	3049	0.117624	0.393784	Pbr000615.1;Pbr000887.1;Pbr002427.2;Pbr006217.1;Pbr006945.1;Pbr008547.1;Pbr009708.1;Pbr009965.1;Pbr011394.1;Pbr014292.1;Pbr017224.1;Pbr017402.6;Pbr019461.1;Pbr019996.1;Pbr023435.1;Pbr023772.1;Pbr026530.3;Pbr027640.1;Pbr027873.2;Pbr032337.1;Pbr033588.1;Pbr034220.1;Pbr034954.1;Pbr035249.1;Pbr037395.1;Pbr037784.1;Pbr038022.1;Pbr039721.1;Pbr040411.1;Pbr040945.1;Pbr041518.2
Biological Process	GO:0009396	folic acid-containing compound biosynthetic process	1	16	0.124379	0.40754	Pbr011394.1
Biological Process	GO:0019682	glyceraldehyde-3-phosphate metabolic process	1	16	0.124379	0.40754	Pbr042090.1
Biological Process	GO:0006352	DNA-templated transcription, initiation	2	77	0.133123	0.431599	Pbr014292.1;Pbr040945.1
Biological Process	GO:0006760	folic acid-containing compound metabolic process	1	18	0.138806	0.442584	Pbr011394.1
Biological Process	GO:0006139	nucleobase-containing compound metabolic process	23	2208	0.139385	0.442584	Pbr000615.1;Pbr002427.2;Pbr006217.1;Pbr006945.1;Pbr008012.1;Pbr008813.1;Pbr009708.1;Pbr014292.1;Pbr017402.6;Pbr019461.1;Pbr020337.1;Pbr023435.1;Pbr024687.1;Pbr025845.1;Pbr027873.2;Pbr033588.1;Pbr035249.1;Pbr036269.1;Pbr037784.1;Pbr038022.1;Pbr040945.1;Pbr041265.1;Pbr042090.1
Biological Process	GO:0008652	cellular amino acid biosynthetic process	3	159	0.144516	0.45307	Pbr011394.1;Pbr019996.1;Pbr040411.1
Biological Process	GO:0042559	pteridine-containing compound biosynthetic process	1	19	0.145931	0.45307	Pbr011394.1
Biological Process	GO:0051188	cofactor biosynthetic process	2	82	0.14725	0.45307	Pbr011394.1;Pbr027640.1
Biological Process	GO:0006886	intracellular protein transport	5	340	0.150767	0.45307	Pbr005389.1;Pbr006022.2;Pbr014597.1;Pbr020958.1;Pbr029853.1
Biological Process	GO:0033036	macromolecule localization	7	533	0.152279	0.45307	Pbr005389.1;Pbr006022.2;Pbr010716.2;Pbr011317.1;Pbr014597.1;Pbr020958.1;Pbr029853.1
Biological Process	GO:0006913	nucleocytoplasmic transport	2	84	0.152985	0.45307	Pbr005389.1;Pbr020958.1
Biological Process	GO:0051169	nuclear transport	2	84	0.152985	0.45307	Pbr005389.1;Pbr020958.1
Biological Process	GO:0006857	oligopeptide transport	2	86	0.158763	0.455386	Pbr041735.1;Pbr041736.1
Biological Process	GO:0015833	peptide transport	2	86	0.158763	0.455386	Pbr041735.1;Pbr041736.1
Biological Process	GO:0042886	amide transport	2	86	0.158763	0.455386	Pbr041735.1;Pbr041736.1
Biological Process	GO:0016482	cytoplasmic transport	3	168	0.162156	0.455386	Pbr005389.1;Pbr006022.2;Pbr020958.1
Biological Process	GO:0006779	porphyrin-containing compound biosynthetic process	1	22	0.166956	0.455386	Pbr027640.1
Biological Process	GO:0042558	pteridine-containing compound metabolic process	1	22	0.166956	0.455386	Pbr011394.1
Biological Process	GO:0006396	RNA processing	4	260	0.168387	0.455386	Pbr020337.1;Pbr024687.1;Pbr025845.1;Pbr041265.1
Biological Process	GO:0019752	carboxylic acid metabolic process	8	651	0.170517	0.455386	Pbr011394.1;Pbr014085.3;Pbr019996.1;Pbr025845.1;Pbr027873.2;Pbr035249.1;Pbr037784.1;Pbr040411.1
Biological Process	GO:0043436	oxoacid metabolic process	8	651	0.170517	0.455386	Pbr011394.1;Pbr014085.3;Pbr019996.1;Pbr025845.1;Pbr027873.2;Pbr035249.1;Pbr037784.1;Pbr040411.1
Biological Process	GO:0006915	apoptotic process	5	355	0.170717	0.455386	Pbr012662.1;Pbr017306.1;Pbr023226.1;Pbr027176.2;Pbr035730.1
Biological Process	GO:0012501	programmed cell death	5	355	0.170717	0.455386	Pbr012662.1;Pbr017306.1;Pbr023226.1;Pbr027176.2;Pbr035730.1
Biological Process	GO:0006082	organic acid metabolic process	8	652	0.171509	0.455386	Pbr011394.1;Pbr014085.3;Pbr019996.1;Pbr025845.1;Pbr027873.2;Pbr035249.1;Pbr037784.1;Pbr040411.1
Biological Process	GO:0034613	cellular protein localization	5	358	0.174827	0.456329	Pbr005389.1;Pbr006022.2;Pbr014597.1;Pbr020958.1;Pbr029853.1
Biological Process	GO:0070727	cellular macromolecule localization	5	358	0.174827	0.456329	Pbr005389.1;Pbr006022.2;Pbr014597.1;Pbr020958.1;Pbr029853.1
Biological Process	GO:0019538	protein metabolic process	37	3883	0.179486	0.463762	Pbr004784.1;Pbr006067.1;Pbr008171.1;Pbr008547.1;Pbr012660.1;Pbr014292.1;Pbr016055.1;Pbr017936.1;Pbr020820.1;Pbr022441.1;Pbr023226.1;Pbr023362.1;Pbr023435.1;Pbr023702.1;Pbr024090.1;Pbr024191.1;Pbr026530.3;Pbr027873.2;Pbr029776.2;Pbr032261.1;Pbr032337.1;Pbr033318.1;Pbr034220.1;Pbr035249.1;Pbr035854.1;Pbr036271.3;Pbr036701.1;Pbr037383.1;Pbr037784.1;Pbr037917.2;Pbr039696.1;Pbr039721.1;Pbr040945.1;Pbr…
Biological Process	GO:0046148	pigment biosynthetic process	1	24	0.180686	0.463762	Pbr027640.1
Biological Process	GO:0016569	covalent chromatin modification	1	25	0.187467	0.471475	Pbr040945.1
Biological Process	GO:0016570	histone modification	1	25	0.187467	0.471475	Pbr040945.1
Biological Process	GO:0010467	gene expression	21	2076	0.188284	0.471475	Pbr000615.1;Pbr002427.2;Pbr006217.1;Pbr006945.1;Pbr014292.1;Pbr017402.6;Pbr019461.1;Pbr020337.1;Pbr023435.1;Pbr024687.1;Pbr025845.1;Pbr027873.2;Pbr032337.1;Pbr033588.1;Pbr034220.1;Pbr035249.1;Pbr037784.1;Pbr038022.1;Pbr040945.1;Pbr041265.1;Pbr041518.2
Biological Process	GO:0016310	phosphorylation	20	1971	0.192352	0.474694	Pbr004784.1;Pbr006067.1;Pbr012660.1;Pbr014773.1;Pbr016055.1;Pbr017936.1;Pbr020820.1;Pbr023362.1;Pbr023435.1;Pbr024191.1;Pbr029776.2;Pbr032261.1;Pbr033318.1;Pbr034045.1;Pbr035854.1;Pbr036271.3;Pbr036701.1;Pbr037917.2;Pbr041268.1;Pbr042090.1
Biological Process	GO:0006778	porphyrin-containing compound metabolic process	1	26	0.194193	0.474694	Pbr027640.1
Biological Process	GO:0009073	aromatic amino acid family biosynthetic process	1	26	0.194193	0.474694	Pbr019996.1
Biological Process	GO:0045454	cell redox homeostasis	3	188	0.203431	0.487812	Pbr004195.1;Pbr016415.1;Pbr022835.1
Biological Process	GO:1901362	organic cyclic compound biosynthetic process	15	1437	0.205749	0.487812	Pbr000615.1;Pbr002427.2;Pbr006217.1;Pbr006945.1;Pbr011394.1;Pbr014292.1;Pbr017402.6;Pbr019461.1;Pbr019996.1;Pbr023435.1;Pbr027640.1;Pbr033588.1;Pbr038022.1;Pbr040411.1;Pbr040945.1
Biological Process	GO:0006952	defense response	6	481	0.207471	0.487812	Pbr012662.1;Pbr017306.1;Pbr023226.1;Pbr027176.2;Pbr030790.1;Pbr035730.1
Biological Process	GO:0006310	DNA recombination	1	28	0.207478	0.487812	Pbr036269.1
Biological Process	GO:0042440	pigment metabolic process	1	28	0.207478	0.487812	Pbr027640.1
Biological Process	GO:0051186	cofactor metabolic process	3	192	0.211969	0.493301	Pbr011394.1;Pbr027640.1;Pbr042090.1
Biological Process	GO:0050794	regulation of cellular process	17	1668	0.213017	0.493301	Pbr000615.1;Pbr002427.2;Pbr004195.1;Pbr005389.1;Pbr006217.1;Pbr006945.1;Pbr012662.1;Pbr014292.1;Pbr016415.1;Pbr017402.6;Pbr019461.1;Pbr020958.1;Pbr022835.1;Pbr023435.1;Pbr027176.2;Pbr033588.1;Pbr038022.1
Biological Process	GO:0046907	intracellular transport	5	386	0.214919	0.493992	Pbr005389.1;Pbr006022.2;Pbr014597.1;Pbr020958.1;Pbr029853.1
Biological Process	GO:0009084	glutamine family amino acid biosynthetic process	1	30	0.220547	0.500938	Pbr040411.1
Biological Process	GO:0043604	amide biosynthetic process	9	805	0.221193	0.500938	Pbr011394.1;Pbr014292.1;Pbr027873.2;Pbr032337.1;Pbr034220.1;Pbr035249.1;Pbr037784.1;Pbr040945.1;Pbr041518.2
Biological Process	GO:0005985	sucrose metabolic process	1	31	0.227	0.503878	Pbr037395.1
Biological Process	GO:0019725	cellular homeostasis	3	201	0.231455	0.503878	Pbr004195.1;Pbr016415.1;Pbr022835.1
Biological Process	GO:0006108	malate metabolic process	1	32	0.233401	0.503878	Pbr025845.1
Biological Process	GO:1901135	carbohydrate derivative metabolic process	6	503	0.236683	0.503878	Pbr008547.1;Pbr008813.1;Pbr024242.1;Pbr026530.3;Pbr039721.1;Pbr042090.1
Biological Process	GO:0006081	cellular aldehyde metabolic process	1	33	0.239749	0.503878	Pbr042090.1
Biological Process	GO:0009719	response to endogenous stimulus	1	33	0.239749	0.503878	Pbr033588.1
Biological Process	GO:0009725	response to hormone	1	33	0.239749	0.503878	Pbr033588.1
Biological Process	GO:0010033	response to organic substance	1	33	0.239749	0.503878	Pbr033588.1
Biological Process	GO:0043603	cellular amide metabolic process	9	826	0.243277	0.503878	Pbr011394.1;Pbr014292.1;Pbr027873.2;Pbr032337.1;Pbr034220.1;Pbr035249.1;Pbr037784.1;Pbr040945.1;Pbr041518.2
Biological Process	GO:0019438	aromatic compound biosynthetic process	14	1377	0.245896	0.503878	Pbr000615.1;Pbr002427.2;Pbr006217.1;Pbr006945.1;Pbr011394.1;Pbr014292.1;Pbr017402.6;Pbr019461.1;Pbr019996.1;Pbr023435.1;Pbr027640.1;Pbr033588.1;Pbr038022.1;Pbr040945.1
Biological Process	GO:0006284	base-excision repair	1	34	0.246045	0.503878	Pbr008012.1
Biological Process	GO:0006351	transcription, DNA-templated	11	1048	0.247946	0.503878	Pbr000615.1;Pbr002427.2;Pbr006217.1;Pbr006945.1;Pbr014292.1;Pbr017402.6;Pbr019461.1;Pbr023435.1;Pbr033588.1;Pbr038022.1;Pbr040945.1
Biological Process	GO:0097659	nucleic acid-templated transcription	11	1048	0.247946	0.503878	Pbr000615.1;Pbr002427.2;Pbr006217.1;Pbr006945.1;Pbr014292.1;Pbr017402.6;Pbr019461.1;Pbr023435.1;Pbr033588.1;Pbr038022.1;Pbr040945.1
Biological Process	GO:0032774	RNA biosynthetic process	11	1051	0.250837	0.503878	Pbr000615.1;Pbr002427.2;Pbr006217.1;Pbr006945.1;Pbr014292.1;Pbr017402.6;Pbr019461.1;Pbr023435.1;Pbr033588.1;Pbr038022.1;Pbr040945.1
Biological Process	GO:0033014	tetrapyrrole biosynthetic process	1	35	0.25229	0.503878	Pbr027640.1
Biological Process	GO:0018130	heterocycle biosynthetic process	14	1389	0.256066	0.503878	Pbr000615.1;Pbr002427.2;Pbr006217.1;Pbr006945.1;Pbr011394.1;Pbr014292.1;Pbr017402.6;Pbr019461.1;Pbr023435.1;Pbr027640.1;Pbr033588.1;Pbr038022.1;Pbr040411.1;Pbr040945.1
Biological Process	GO:0042592	homeostatic process	3	213	0.257919	0.503878	Pbr004195.1;Pbr016415.1;Pbr022835.1
Biological Process	GO:0002376	immune system process	2	119	0.258018	0.503878	Pbr012662.1;Pbr027176.2
Biological Process	GO:0006955	immune response	2	119	0.258018	0.503878	Pbr012662.1;Pbr027176.2
Biological Process	GO:0045087	innate immune response	2	119	0.258018	0.503878	Pbr012662.1;Pbr027176.2
Biological Process	GO:0006364	rRNA processing	1	36	0.258483	0.503878	Pbr041265.1
Biological Process	GO:0016072	rRNA metabolic process	1	36	0.258483	0.503878	Pbr041265.1
Biological Process	GO:0006468	protein phosphorylation	18	1845	0.260631	0.50487	Pbr004784.1;Pbr006067.1;Pbr012660.1;Pbr016055.1;Pbr017936.1;Pbr020820.1;Pbr023362.1;Pbr023435.1;Pbr024191.1;Pbr029776.2;Pbr032261.1;Pbr033318.1;Pbr035854.1;Pbr036271.3;Pbr036701.1;Pbr037917.2;Pbr041268.1;Pbr042090.1
Biological Process	GO:0006807	nitrogen compound metabolic process	31	3367	0.27612	0.514638	Pbr000615.1;Pbr002427.2;Pbr006217.1;Pbr006945.1;Pbr008012.1;Pbr008813.1;Pbr009708.1;Pbr011394.1;Pbr014292.1;Pbr017402.6;Pbr019461.1;Pbr019996.1;Pbr020337.1;Pbr023435.1;Pbr024687.1;Pbr025845.1;Pbr027640.1;Pbr027873.2;Pbr032337.1;Pbr033588.1;Pbr034220.1;Pbr035249.1;Pbr036269.1;Pbr036282.1;Pbr037784.1;Pbr038022.1;Pbr040411.1;Pbr040945.1;Pbr041265.1;Pbr041518.2;Pbr042090.1
Biological Process	GO:0071705	nitrogen compound transport	2	125	0.276407	0.514638	Pbr041735.1;Pbr041736.1
Biological Process	GO:1901607	alpha-amino acid biosynthetic process	2	125	0.276407	0.514638	Pbr011394.1;Pbr040411.1
Biological Process	GO:0006888	ER to Golgi vesicle-mediated transport	1	39	0.276758	0.514638	Pbr006022.2
Biological Process	GO:0033013	tetrapyrrole metabolic process	1	39	0.276758	0.514638	Pbr027640.1
Biological Process	GO:1901136	carbohydrate derivative catabolic process	1	39	0.276758	0.514638	Pbr024242.1
Biological Process	GO:0050789	regulation of biological process	17	1753	0.27737	0.514638	Pbr000615.1;Pbr002427.2;Pbr004195.1;Pbr005389.1;Pbr006217.1;Pbr006945.1;Pbr012662.1;Pbr014292.1;Pbr016415.1;Pbr017402.6;Pbr019461.1;Pbr020958.1;Pbr022835.1;Pbr023435.1;Pbr027176.2;Pbr033588.1;Pbr038022.1
Biological Process	GO:0034641	cellular nitrogen compound metabolic process	28	3027	0.282244	0.518376	Pbr000615.1;Pbr002427.2;Pbr006217.1;Pbr006945.1;Pbr008012.1;Pbr008813.1;Pbr009708.1;Pbr011394.1;Pbr014292.1;Pbr017402.6;Pbr019461.1;Pbr020337.1;Pbr023435.1;Pbr024687.1;Pbr025845.1;Pbr027640.1;Pbr027873.2;Pbr032337.1;Pbr033588.1;Pbr034220.1;Pbr035249.1;Pbr036269.1;Pbr037784.1;Pbr038022.1;Pbr040945.1;Pbr041265.1;Pbr041518.2;Pbr042090.1
Biological Process	GO:0015980	energy derivation by oxidation of organic compounds	1	40	0.282751	0.518376	Pbr034954.1
Biological Process	GO:0009072	aromatic amino acid family metabolic process	1	41	0.288693	0.519482	Pbr019996.1
Biological Process	GO:0006412	translation	8	762	0.294453	0.519482	Pbr014292.1;Pbr027873.2;Pbr032337.1;Pbr034220.1;Pbr035249.1;Pbr037784.1;Pbr040945.1;Pbr041518.2
Biological Process	GO:0006796	phosphate-containing compound metabolic process	23	2467	0.296108	0.519482	Pbr004784.1;Pbr006067.1;Pbr012660.1;Pbr014773.1;Pbr016055.1;Pbr017936.1;Pbr020820.1;Pbr023362.1;Pbr023435.1;Pbr024191.1;Pbr024242.1;Pbr029776.2;Pbr032261.1;Pbr033318.1;Pbr034045.1;Pbr035854.1;Pbr036271.3;Pbr036701.1;Pbr037383.1;Pbr037917.2;Pbr039696.1;Pbr041268.1;Pbr042090.1
Biological Process	GO:0006793	phosphorus metabolic process	23	2470	0.298237	0.519482	Pbr004784.1;Pbr006067.1;Pbr012660.1;Pbr014773.1;Pbr016055.1;Pbr017936.1;Pbr020820.1;Pbr023362.1;Pbr023435.1;Pbr024191.1;Pbr024242.1;Pbr029776.2;Pbr032261.1;Pbr033318.1;Pbr034045.1;Pbr035854.1;Pbr036271.3;Pbr036701.1;Pbr037383.1;Pbr037917.2;Pbr039696.1;Pbr041268.1;Pbr042090.1
Biological Process	GO:0006355	regulation of transcription, DNA-templated	10	987	0.298459	0.519482	Pbr000615.1;Pbr002427.2;Pbr006217.1;Pbr006945.1;Pbr014292.1;Pbr017402.6;Pbr019461.1;Pbr023435.1;Pbr033588.1;Pbr038022.1
Biological Process	GO:0051252	regulation of RNA metabolic process	10	987	0.298459	0.519482	Pbr000615.1;Pbr002427.2;Pbr006217.1;Pbr006945.1;Pbr014292.1;Pbr017402.6;Pbr019461.1;Pbr023435.1;Pbr033588.1;Pbr038022.1
Biological Process	GO:1903506	regulation of nucleic acid-templated transcription	10	987	0.298459	0.519482	Pbr000615.1;Pbr002427.2;Pbr006217.1;Pbr006945.1;Pbr014292.1;Pbr017402.6;Pbr019461.1;Pbr023435.1;Pbr033588.1;Pbr038022.1
Biological Process	GO:2001141	regulation of RNA biosynthetic process	10	987	0.298459	0.519482	Pbr000615.1;Pbr002427.2;Pbr006217.1;Pbr006945.1;Pbr014292.1;Pbr017402.6;Pbr019461.1;Pbr023435.1;Pbr033588.1;Pbr038022.1
Biological Process	GO:0044711	single-organism biosynthetic process	8	766	0.299326	0.519482	Pbr009965.1;Pbr011394.1;Pbr017224.1;Pbr019996.1;Pbr023772.1;Pbr027640.1;Pbr034954.1;Pbr040411.1
Biological Process	GO:0042398	cellular modified amino acid biosynthetic process	1	43	0.300433	0.519482	Pbr011394.1
Biological Process	GO:0051649	establishment of localization in cell	5	444	0.305429	0.519482	Pbr005389.1;Pbr006022.2;Pbr014597.1;Pbr020958.1;Pbr029853.1
Biological Process	GO:0043043	peptide biosynthetic process	8	772	0.306672	0.519482	Pbr014292.1;Pbr027873.2;Pbr032337.1;Pbr034220.1;Pbr035249.1;Pbr037784.1;Pbr040945.1;Pbr041518.2
Biological Process	GO:0019219	regulation of nucleobase-containing compound metabolic process	10	998	0.310372	0.519482	Pbr000615.1;Pbr002427.2;Pbr006217.1;Pbr006945.1;Pbr014292.1;Pbr017402.6;Pbr019461.1;Pbr023435.1;Pbr033588.1;Pbr038022.1
Biological Process	GO:0065007	biological regulation	17	1802	0.317405	0.519482	Pbr000615.1;Pbr002427.2;Pbr004195.1;Pbr005389.1;Pbr006217.1;Pbr006945.1;Pbr012662.1;Pbr014292.1;Pbr016415.1;Pbr017402.6;Pbr019461.1;Pbr020958.1;Pbr022835.1;Pbr023435.1;Pbr027176.2;Pbr033588.1;Pbr038022.1
Biological Process	GO:0006575	cellular modified amino acid metabolic process	1	46	0.317683	0.519482	Pbr011394.1
Biological Process	GO:0010468	regulation of gene expression	10	1006	0.319111	0.519482	Pbr000615.1;Pbr002427.2;Pbr006217.1;Pbr006945.1;Pbr014292.1;Pbr017402.6;Pbr019461.1;Pbr023435.1;Pbr033588.1;Pbr038022.1
Biological Process	GO:0006950	response to stress	9	897	0.322915	0.519482	Pbr008012.1;Pbr011557.1;Pbr012662.1;Pbr017306.1;Pbr020820.1;Pbr023226.1;Pbr027176.2;Pbr030790.1;Pbr035730.1
Biological Process	GO:0016568	chromatin modification	1	47	0.323339	0.519482	Pbr040945.1
Biological Process	GO:0009889	regulation of biosynthetic process	10	1010	0.323502	0.519482	Pbr000615.1;Pbr002427.2;Pbr006217.1;Pbr006945.1;Pbr014292.1;Pbr017402.6;Pbr019461.1;Pbr023435.1;Pbr033588.1;Pbr038022.1
Biological Process	GO:0010556	regulation of macromolecule biosynthetic process	10	1010	0.323502	0.519482	Pbr000615.1;Pbr002427.2;Pbr006217.1;Pbr006945.1;Pbr014292.1;Pbr017402.6;Pbr019461.1;Pbr023435.1;Pbr033588.1;Pbr038022.1
Biological Process	GO:0031326	regulation of cellular biosynthetic process	10	1010	0.323502	0.519482	Pbr000615.1;Pbr002427.2;Pbr006217.1;Pbr006945.1;Pbr014292.1;Pbr017402.6;Pbr019461.1;Pbr023435.1;Pbr033588.1;Pbr038022.1
Biological Process	GO:2000112	regulation of cellular macromolecule biosynthetic process	10	1010	0.323502	0.519482	Pbr000615.1;Pbr002427.2;Pbr006217.1;Pbr006945.1;Pbr014292.1;Pbr017402.6;Pbr019461.1;Pbr023435.1;Pbr033588.1;Pbr038022.1
Biological Process	GO:0006518	peptide metabolic process	8	786	0.323968	0.519482	Pbr014292.1;Pbr027873.2;Pbr032337.1;Pbr034220.1;Pbr035249.1;Pbr037784.1;Pbr040945.1;Pbr041518.2
Biological Process	GO:1901566	organonitrogen compound biosynthetic process	12	1242	0.329001	0.519482	Pbr011394.1;Pbr014292.1;Pbr019996.1;Pbr027640.1;Pbr027873.2;Pbr032337.1;Pbr034220.1;Pbr035249.1;Pbr037784.1;Pbr040411.1;Pbr040945.1;Pbr041518.2
Biological Process	GO:0051171	regulation of nitrogen compound metabolic process	10	1015	0.32901	0.519482	Pbr000615.1;Pbr002427.2;Pbr006217.1;Pbr006945.1;Pbr014292.1;Pbr017402.6;Pbr019461.1;Pbr023435.1;Pbr033588.1;Pbr038022.1
Biological Process	GO:0060255	regulation of macromolecule metabolic process	10	1018	0.332325	0.519482	Pbr000615.1;Pbr002427.2;Pbr006217.1;Pbr006945.1;Pbr014292.1;Pbr017402.6;Pbr019461.1;Pbr023435.1;Pbr033588.1;Pbr038022.1
Biological Process	GO:0080090	regulation of primary metabolic process	10	1019	0.333431	0.519482	Pbr000615.1;Pbr002427.2;Pbr006217.1;Pbr006945.1;Pbr014292.1;Pbr017402.6;Pbr019461.1;Pbr023435.1;Pbr033588.1;Pbr038022.1
Biological Process	GO:0051641	cellular localization	5	462	0.334765	0.519482	Pbr005389.1;Pbr006022.2;Pbr014597.1;Pbr020958.1;Pbr029853.1
Biological Process	GO:0006629	lipid metabolic process	6	572	0.334913	0.519482	Pbr012338.1;Pbr014085.3;Pbr020164.1;Pbr034273.1;Pbr034812.1;Pbr037383.1
Biological Process	GO:0031323	regulation of cellular metabolic process	10	1021	0.335646	0.519482	Pbr000615.1;Pbr002427.2;Pbr006217.1;Pbr006945.1;Pbr014292.1;Pbr017402.6;Pbr019461.1;Pbr023435.1;Pbr033588.1;Pbr038022.1
Biological Process	GO:0055114	oxidation-reduction process	16	1709	0.336433	0.519482	Pbr000887.1;Pbr004969.1;Pbr005384.1;Pbr011557.1;Pbr014944.1;Pbr015885.1;Pbr020890.1;Pbr022893.1;Pbr023784.2;Pbr024242.1;Pbr024702.2;Pbr025845.1;Pbr034954.1;Pbr039380.2;Pbr040411.1;Pbr042090.1
Biological Process	GO:0007264	small GTPase mediated signal transduction	2	145	0.337326	0.519482	Pbr005389.1;Pbr020958.1
Biological Process	GO:0065008	regulation of biological quality	3	250	0.341299	0.522986	Pbr004195.1;Pbr016415.1;Pbr022835.1
Biological Process	GO:0048193	Golgi vesicle transport	1	52	0.350927	0.535077	Pbr006022.2
Biological Process	GO:0005984	disaccharide metabolic process	1	53	0.35631	0.540608	Pbr037395.1
Biological Process	GO:0051258	protein polymerization	1	55	0.366942	0.548309	Pbr042074.1
Biological Process	GO:0046488	phosphatidylinositol metabolic process	1	56	0.372193	0.548309	Pbr037383.1
Biological Process	GO:0050896	response to stimulus	14	1519	0.374576	0.548309	Pbr005389.1;Pbr008012.1;Pbr011557.1;Pbr012662.1;Pbr017306.1;Pbr020820.1;Pbr020958.1;Pbr023226.1;Pbr023435.1;Pbr027176.2;Pbr030790.1;Pbr033588.1;Pbr035730.1;Pbr042742.1
Biological Process	GO:0008152	metabolic process	90	10639	0.376232	0.548309	Pbr000615.1;Pbr000887.1;Pbr002243.1;Pbr002427.2;Pbr004784.1;Pbr004969.1;Pbr005384.1;Pbr006067.1;Pbr006217.1;Pbr006945.1;Pbr008012.1;Pbr008171.1;Pbr008547.1;Pbr008691.1;Pbr008813.1;Pbr009708.1;Pbr009965.1;Pbr011394.1;Pbr011557.1;Pbr012097.1;Pbr012338.1;Pbr012660.1;Pbr014085.3;Pbr014292.1;Pbr014773.1;Pbr014944.1;Pbr015885.1;Pbr016055.1;Pbr016415.1;Pbr017224.1;Pbr017402.6;Pbr017936.1;Pbr019461.1;Pbr…
Biological Process	GO:0009064	glutamine family amino acid metabolic process	1	57	0.3774	0.548309	Pbr040411.1
Biological Process	GO:0009108	coenzyme biosynthetic process	1	57	0.3774	0.548309	Pbr011394.1
Biological Process	GO:0009311	oligosaccharide metabolic process	1	57	0.3774	0.548309	Pbr037395.1
Biological Process	GO:0016053	organic acid biosynthetic process	3	266	0.377408	0.548309	Pbr011394.1;Pbr019996.1;Pbr040411.1
Biological Process	GO:0046394	carboxylic acid biosynthetic process	3	266	0.377408	0.548309	Pbr011394.1;Pbr019996.1;Pbr040411.1
Biological Process	GO:0006650	glycerophospholipid metabolic process	1	58	0.382565	0.548966	Pbr037383.1
Biological Process	GO:0046486	glycerolipid metabolic process	1	58	0.382565	0.548966	Pbr037383.1
Biological Process	GO:0035556	intracellular signal transduction	3	269	0.384142	0.548966	Pbr005389.1;Pbr020958.1;Pbr023435.1
Biological Process	GO:0006732	coenzyme metabolic process	2	161	0.384989	0.548966	Pbr011394.1;Pbr042090.1
Biological Process	GO:0042254	ribosome biogenesis	1	60	0.392767	0.557476	Pbr041265.1
Biological Process	GO:0044271	cellular nitrogen compound biosynthetic process	19	2131	0.397668	0.561843	Pbr000615.1;Pbr002427.2;Pbr006217.1;Pbr006945.1;Pbr011394.1;Pbr014292.1;Pbr017402.6;Pbr019461.1;Pbr023435.1;Pbr027640.1;Pbr027873.2;Pbr032337.1;Pbr033588.1;Pbr034220.1;Pbr035249.1;Pbr037784.1;Pbr038022.1;Pbr040945.1;Pbr041518.2
Biological Process	GO:0022613	ribonucleoprotein complex biogenesis	1	64	0.412673	0.58038	Pbr041265.1
Biological Process	GO:0006810	transport	19	2157	0.419442	0.587219	Pbr005389.1;Pbr006022.2;Pbr010716.2;Pbr011317.1;Pbr012176.1;Pbr014082.1;Pbr014597.1;Pbr015097.1;Pbr015885.1;Pbr016651.1;Pbr019845.1;Pbr020958.1;Pbr025874.1;Pbr027341.1;Pbr029853.1;Pbr039380.2;Pbr041735.1;Pbr041736.1;Pbr042742.1
Biological Process	GO:0006813	potassium ion transport	1	66	0.422381	0.588085	Pbr016651.1
Biological Process	GO:0051234	establishment of localization	19	2164	0.425325	0.588085	Pbr005389.1;Pbr006022.2;Pbr010716.2;Pbr011317.1;Pbr012176.1;Pbr014082.1;Pbr014597.1;Pbr015097.1;Pbr015885.1;Pbr016651.1;Pbr019845.1;Pbr020958.1;Pbr025874.1;Pbr027341.1;Pbr029853.1;Pbr039380.2;Pbr041735.1;Pbr041736.1;Pbr042742.1
Biological Process	GO:1901137	carbohydrate derivative biosynthetic process	3	289	0.428558	0.588085	Pbr008547.1;Pbr026530.3;Pbr039721.1
Biological Process	GO:0019222	regulation of metabolic process	10	1104	0.429278	0.588085	Pbr000615.1;Pbr002427.2;Pbr006217.1;Pbr006945.1;Pbr014292.1;Pbr017402.6;Pbr019461.1;Pbr023435.1;Pbr033588.1;Pbr038022.1
Biological Process	GO:0007165	signal transduction	5	522	0.433426	0.588085	Pbr005389.1;Pbr012662.1;Pbr020958.1;Pbr023435.1;Pbr027176.2
Biological Process	GO:0023052	signaling	5	522	0.433426	0.588085	Pbr005389.1;Pbr012662.1;Pbr020958.1;Pbr023435.1;Pbr027176.2
Biological Process	GO:0044700	single organism signaling	5	522	0.433426	0.588085	Pbr005389.1;Pbr012662.1;Pbr020958.1;Pbr023435.1;Pbr027176.2
Biological Process	GO:0051179	localization	19	2179	0.437948	0.591615	Pbr005389.1;Pbr006022.2;Pbr010716.2;Pbr011317.1;Pbr012176.1;Pbr014082.1;Pbr014597.1;Pbr015097.1;Pbr015885.1;Pbr016651.1;Pbr019845.1;Pbr020958.1;Pbr025874.1;Pbr027341.1;Pbr029853.1;Pbr039380.2;Pbr041735.1;Pbr041736.1;Pbr042742.1
Biological Process	GO:0043623	cellular protein complex assembly	1	70	0.441324	0.593571	Pbr042074.1
Biological Process	GO:0009607	response to biotic stimulus	1	73	0.455125	0.609472	Pbr030790.1
Biological Process	GO:1901564	organonitrogen compound metabolic process	14	1608	0.46028	0.613707	Pbr008813.1;Pbr011394.1;Pbr014292.1;Pbr019996.1;Pbr027640.1;Pbr027873.2;Pbr032337.1;Pbr034220.1;Pbr035249.1;Pbr037784.1;Pbr040411.1;Pbr040945.1;Pbr041518.2;Pbr042090.1
Biological Process	GO:0000160	phosphorelay signal transduction system	1	75	0.464138	0.616183	Pbr023435.1
Biological Process	GO:0034654	nucleobase-containing compound biosynthetic process	11	1258	0.46855	0.619371	Pbr000615.1;Pbr002427.2;Pbr006217.1;Pbr006945.1;Pbr014292.1;Pbr017402.6;Pbr019461.1;Pbr023435.1;Pbr033588.1;Pbr038022.1;Pbr040945.1
Biological Process	GO:0044283	small molecule biosynthetic process	3	309	0.471831	0.621043	Pbr011394.1;Pbr019996.1;Pbr040411.1
Biological Process	GO:0042221	response to chemical	2	195	0.480824	0.630186	Pbr033588.1;Pbr042742.1
Biological Process	GO:1901605	alpha-amino acid metabolic process	2	196	0.483507	0.631018	Pbr011394.1;Pbr040411.1
Biological Process	GO:0006644	phospholipid metabolic process	1	82	0.494533	0.642685	Pbr037383.1
Biological Process	GO:0051716	cellular response to stimulus	6	684	0.499979	0.647031	Pbr005389.1;Pbr008012.1;Pbr012662.1;Pbr020958.1;Pbr023435.1;Pbr027176.2
Biological Process	GO:0016567	protein ubiquitination	1	85	0.507031	0.653412	Pbr020820.1
Biological Process	GO:0032446	protein modification by small protein conjugation	1	87	0.515191	0.658419	Pbr020820.1
Biological Process	GO:0070647	protein modification by small protein conjugation or removal	1	87	0.515191	0.658419	Pbr020820.1
Biological Process	GO:0015979	photosynthesis	1	92	0.535012	0.680924	Pbr027640.1
Biological Process	GO:0006259	DNA metabolic process	3	343	0.541799	0.686725	Pbr008012.1;Pbr009708.1;Pbr036269.1
Biological Process	GO:0019362	pyridine nucleotide metabolic process	1	102	0.572273	0.71943	Pbr042090.1
Biological Process	GO:0046496	nicotinamide nucleotide metabolic process	1	102	0.572273	0.71943	Pbr042090.1
Biological Process	GO:0006733	oxidoreduction coenzyme metabolic process	1	103	0.575833	0.720961	Pbr042090.1
Biological Process	GO:0006855	drug transmembrane transport	1	104	0.579362	0.722444	Pbr042742.1
Biological Process	GO:0015893	drug transport	1	107	0.589778	0.729525	Pbr042742.1
Biological Process	GO:0042493	response to drug	1	107	0.589778	0.729525	Pbr042742.1
Biological Process	GO:0072524	pyridine-containing compound metabolic process	1	109	0.596579	0.734986	Pbr042090.1
Biological Process	GO:0006470	protein dephosphorylation	1	110	0.599938	0.736179	Pbr039696.1
Biological Process	GO:0006631	fatty acid metabolic process	1	111	0.603269	0.737329	Pbr014085.3
Biological Process	GO:0044085	cellular component biogenesis	2	247	0.608454	0.740727	Pbr041265.1;Pbr042074.1
Biological Process	GO:0006260	DNA replication	1	116	0.619515	0.751223	Pbr009708.1
Biological Process	GO:0044255	cellular lipid metabolic process	2	257	0.63012	0.760439	Pbr014085.3;Pbr037383.1
Biological Process	GO:0007154	cell communication	5	653	0.632053	0.760439	Pbr005389.1;Pbr012662.1;Pbr020958.1;Pbr023435.1;Pbr027176.2
Biological Process	GO:0044765	single-organism transport	12	1547	0.635797	0.761967	Pbr006022.2;Pbr012176.1;Pbr014082.1;Pbr015097.1;Pbr015885.1;Pbr016651.1;Pbr025874.1;Pbr027341.1;Pbr039380.2;Pbr041735.1;Pbr041736.1;Pbr042742.1
Biological Process	GO:0016192	vesicle-mediated transport	2	262	0.640602	0.763643	Pbr006022.2;Pbr029853.1
Biological Process	GO:0016311	dephosphorylation	1	124	0.644147	0.763643	Pbr039696.1
Biological Process	GO:0006928	movement of cell or subcellular component	1	125	0.647113	0.763643	Pbr042074.1
Biological Process	GO:0007018	microtubule-based movement	1	125	0.647113	0.763643	Pbr042074.1
Biological Process	GO:1902578	single-organism localization	12	1565	0.652042	0.765174	Pbr006022.2;Pbr012176.1;Pbr014082.1;Pbr015097.1;Pbr015885.1;Pbr016651.1;Pbr025874.1;Pbr027341.1;Pbr039380.2;Pbr041735.1;Pbr041736.1;Pbr042742.1
Biological Process	GO:0043933	macromolecular complex subunit organization	2	269	0.654887	0.765174	Pbr040945.1;Pbr042074.1
Biological Process	GO:1902582	single-organism intracellular transport	1	128	0.655864	0.765174	Pbr006022.2
Biological Process	GO:1902589	single-organism organelle organization	1	129	0.658732	0.765219	Pbr040945.1
Biological Process	GO:0030001	metal ion transport	2	272	0.660871	0.765219	Pbr015885.1;Pbr016651.1
Biological Process	GO:0055085	transmembrane transport	7	941	0.667046	0.769476	Pbr012176.1;Pbr014082.1;Pbr015097.1;Pbr025874.1;Pbr027341.1;Pbr039380.2;Pbr042742.1
Biological Process	GO:0006979	response to oxidative stress	1	134	0.672724	0.773131	Pbr011557.1
Biological Process	GO:0006091	generation of precursor metabolites and energy	1	157	0.730104	0.827126	Pbr034954.1
Biological Process	GO:0006281	DNA repair	1	158	0.732358	0.827126	Pbr008012.1
Biological Process	GO:0019637	organophosphate metabolic process	3	459	0.73576	0.827126	Pbr024242.1;Pbr037383.1;Pbr042090.1
Biological Process	GO:0006974	cellular response to DNA damage stimulus	1	160	0.736811	0.827126	Pbr008012.1
Biological Process	GO:0006511	ubiquitin-dependent protein catabolic process	1	161	0.73901	0.827126	Pbr023702.1
Biological Process	GO:0019941	modification-dependent protein catabolic process	1	161	0.73901	0.827126	Pbr023702.1
Biological Process	GO:0043632	modification-dependent macromolecule catabolic process	1	161	0.73901	0.827126	Pbr023702.1
Biological Process	GO:0033554	cellular response to stress	1	162	0.741191	0.827126	Pbr008012.1
Biological Process	GO:0007017	microtubule-based process	1	164	0.745498	0.828929	Pbr042074.1
Biological Process	GO:0006461	protein complex assembly	1	167	0.751826	0.829973	Pbr042074.1
Biological Process	GO:0070271	protein complex biogenesis	1	167	0.751826	0.829973	Pbr042074.1
Biological Process	GO:0034622	cellular macromolecular complex assembly	1	170	0.757998	0.831511	Pbr042074.1
Biological Process	GO:0006325	chromatin organization	1	172	0.762028	0.831511	Pbr040945.1
Biological Process	GO:0006812	cation transport	3	480	0.763006	0.831511	Pbr012176.1;Pbr015885.1;Pbr016651.1
Biological Process	GO:0065003	macromolecular complex assembly	1	173	0.764018	0.831511	Pbr042074.1
Biological Process	GO:0022607	cellular component assembly	1	185	0.786647	0.848023	Pbr042074.1
Biological Process	GO:0071822	protein complex subunit organization	1	185	0.786647	0.848023	Pbr042074.1
Biological Process	GO:0044257	cellular protein catabolic process	1	187	0.790204	0.848023	Pbr023702.1
Biological Process	GO:0051603	proteolysis involved in cellular protein catabolic process	1	187	0.790204	0.848023	Pbr023702.1
Biological Process	GO:0015672	monovalent inorganic cation transport	1	193	0.800524	0.856116	Pbr016651.1
Biological Process	GO:0030163	protein catabolic process	1	195	0.803851	0.856699	Pbr023702.1
Biological Process	GO:0044265	cellular macromolecule catabolic process	1	200	0.81193	0.86103	Pbr023702.1
Biological Process	GO:0051276	chromosome organization	1	201	0.813505	0.86103	Pbr040945.1
Biological Process	GO:0055086	nucleobase-containing small molecule metabolic process	2	377	0.822416	0.864805	Pbr008813.1;Pbr042090.1
Biological Process	GO:0032787	monocarboxylic acid metabolic process	1	207	0.822688	0.864805	Pbr014085.3
Biological Process	GO:1901575	organic substance catabolic process	2	412	0.858637	0.899525	Pbr023702.1;Pbr024242.1
Biological Process	GO:0006811	ion transport	3	593	0.873054	0.911528	Pbr012176.1;Pbr015885.1;Pbr016651.1
Biological Process	GO:0006508	proteolysis	4	766	0.883567	0.919387	Pbr022441.1;Pbr023702.1;Pbr024090.1;Pbr041199.1
Biological Process	GO:0009056	catabolic process	2	451	0.891016	0.924016	Pbr023702.1;Pbr024242.1
Biological Process	GO:0009057	macromolecule catabolic process	1	269	0.894901	0.924931	Pbr023702.1
Biological Process	GO:0071840	cellular component organization or biogenesis	3	639	0.903129	0.930314	Pbr040945.1;Pbr041265.1;Pbr042074.1
Biological Process	GO:0009116	nucleoside metabolic process	1	291	0.912751	0.932918	Pbr008813.1
Biological Process	GO:1901657	glycosyl compound metabolic process	1	291	0.912751	0.932918	Pbr008813.1
Biological Process	GO:0019693	ribose phosphate metabolic process	1	295	0.915657	0.932918	Pbr042090.1
Biological Process	GO:0044248	cellular catabolic process	1	298	0.917773	0.932918	Pbr023702.1
Biological Process	GO:0009117	nucleotide metabolic process	1	322	0.932912	0.945188	Pbr042090.1
Biological Process	GO:0006753	nucleoside phosphate metabolic process	1	335	0.939923	0.947587	Pbr042090.1
Biological Process	GO:0006996	organelle organization	1	338	0.941434	0.947587	Pbr040945.1
Biological Process	GO:0016043	cellular component organization	2	579	0.955248	0.958359	Pbr040945.1;Pbr042074.1
Biological Process	GO:0008150	biological_process	120	14523	1	1
Molecular Function	GO:0003843	1,3-beta-D-glucan synthase activity	3	17	0.000362549	0.0463654	Pbr009965.1;Pbr017224.1;Pbr023772.1
Molecular Function	GO:0000166	nucleotide binding	54	4322	0.00103958	0.0463654	Pbr000782.1;Pbr002804.1;Pbr004784.1;Pbr005389.1;Pbr006067.1;Pbr008691.1;Pbr009708.1;Pbr011029.1;Pbr011394.1;Pbr012660.1;Pbr012661.1;Pbr012662.1;Pbr014773.1;Pbr016055.1;Pbr017306.1;Pbr017936.1;Pbr019802.1;Pbr019869.1;Pbr020820.1;Pbr020958.1;Pbr023226.1;Pbr023362.1;Pbr023435.1;Pbr024191.1;Pbr024242.1;Pbr024687.1;Pbr024964.1;Pbr025845.1;Pbr025874.1;Pbr027176.2;Pbr027640.1;Pbr027833.1;Pbr027873.2;Pbr…
Molecular Function	GO:1901265	nucleoside phosphate binding	54	4322	0.00103958	0.0463654	Pbr000782.1;Pbr002804.1;Pbr004784.1;Pbr005389.1;Pbr006067.1;Pbr008691.1;Pbr009708.1;Pbr011029.1;Pbr011394.1;Pbr012660.1;Pbr012661.1;Pbr012662.1;Pbr014773.1;Pbr016055.1;Pbr017306.1;Pbr017936.1;Pbr019802.1;Pbr019869.1;Pbr020820.1;Pbr020958.1;Pbr023226.1;Pbr023362.1;Pbr023435.1;Pbr024191.1;Pbr024242.1;Pbr024687.1;Pbr024964.1;Pbr025845.1;Pbr025874.1;Pbr027176.2;Pbr027640.1;Pbr027833.1;Pbr027873.2;Pbr…
Molecular Function	GO:0036094	small molecule binding	54	4431	0.0018665	0.0463654	Pbr000782.1;Pbr002804.1;Pbr004784.1;Pbr005389.1;Pbr006067.1;Pbr008691.1;Pbr009708.1;Pbr011029.1;Pbr011394.1;Pbr012660.1;Pbr012661.1;Pbr012662.1;Pbr014773.1;Pbr016055.1;Pbr017306.1;Pbr017936.1;Pbr019802.1;Pbr019869.1;Pbr020820.1;Pbr020958.1;Pbr023226.1;Pbr023362.1;Pbr023435.1;Pbr024191.1;Pbr024242.1;Pbr024687.1;Pbr024964.1;Pbr025845.1;Pbr025874.1;Pbr027176.2;Pbr027640.1;Pbr027833.1;Pbr027873.2;Pbr…
Molecular Function	GO:0001883	purine nucleoside binding	49	3924	0.00196908	0.0463654	Pbr000782.1;Pbr002804.1;Pbr004784.1;Pbr005389.1;Pbr006067.1;Pbr008691.1;Pbr011029.1;Pbr011394.1;Pbr012660.1;Pbr012661.1;Pbr012662.1;Pbr014773.1;Pbr016055.1;Pbr017306.1;Pbr017936.1;Pbr019802.1;Pbr019869.1;Pbr020820.1;Pbr020958.1;Pbr023226.1;Pbr023362.1;Pbr023435.1;Pbr024191.1;Pbr024964.1;Pbr025845.1;Pbr025874.1;Pbr027176.2;Pbr027833.1;Pbr027873.2;Pbr029776.2;Pbr030327.1;Pbr031200.1;Pbr032261.1;Pbr…
Molecular Function	GO:0032550	purine ribonucleoside binding	49	3924	0.00196908	0.0463654	Pbr000782.1;Pbr002804.1;Pbr004784.1;Pbr005389.1;Pbr006067.1;Pbr008691.1;Pbr011029.1;Pbr011394.1;Pbr012660.1;Pbr012661.1;Pbr012662.1;Pbr014773.1;Pbr016055.1;Pbr017306.1;Pbr017936.1;Pbr019802.1;Pbr019869.1;Pbr020820.1;Pbr020958.1;Pbr023226.1;Pbr023362.1;Pbr023435.1;Pbr024191.1;Pbr024964.1;Pbr025845.1;Pbr025874.1;Pbr027176.2;Pbr027833.1;Pbr027873.2;Pbr029776.2;Pbr030327.1;Pbr031200.1;Pbr032261.1;Pbr…
Molecular Function	GO:0032555	purine ribonucleotide binding	49	3924	0.00196908	0.0463654	Pbr000782.1;Pbr002804.1;Pbr004784.1;Pbr005389.1;Pbr006067.1;Pbr008691.1;Pbr011029.1;Pbr011394.1;Pbr012660.1;Pbr012661.1;Pbr012662.1;Pbr014773.1;Pbr016055.1;Pbr017306.1;Pbr017936.1;Pbr019802.1;Pbr019869.1;Pbr020820.1;Pbr020958.1;Pbr023226.1;Pbr023362.1;Pbr023435.1;Pbr024191.1;Pbr024964.1;Pbr025845.1;Pbr025874.1;Pbr027176.2;Pbr027833.1;Pbr027873.2;Pbr029776.2;Pbr030327.1;Pbr031200.1;Pbr032261.1;Pbr…
Molecular Function	GO:0035639	purine ribonucleoside triphosphate binding	49	3924	0.00196908	0.0463654	Pbr000782.1;Pbr002804.1;Pbr004784.1;Pbr005389.1;Pbr006067.1;Pbr008691.1;Pbr011029.1;Pbr011394.1;Pbr012660.1;Pbr012661.1;Pbr012662.1;Pbr014773.1;Pbr016055.1;Pbr017306.1;Pbr017936.1;Pbr019802.1;Pbr019869.1;Pbr020820.1;Pbr020958.1;Pbr023226.1;Pbr023362.1;Pbr023435.1;Pbr024191.1;Pbr024964.1;Pbr025845.1;Pbr025874.1;Pbr027176.2;Pbr027833.1;Pbr027873.2;Pbr029776.2;Pbr030327.1;Pbr031200.1;Pbr032261.1;Pbr…
Molecular Function	GO:0017076	purine nucleotide binding	49	3939	0.00213599	0.0463654	Pbr000782.1;Pbr002804.1;Pbr004784.1;Pbr005389.1;Pbr006067.1;Pbr008691.1;Pbr011029.1;Pbr011394.1;Pbr012660.1;Pbr012661.1;Pbr012662.1;Pbr014773.1;Pbr016055.1;Pbr017306.1;Pbr017936.1;Pbr019802.1;Pbr019869.1;Pbr020820.1;Pbr020958.1;Pbr023226.1;Pbr023362.1;Pbr023435.1;Pbr024191.1;Pbr024964.1;Pbr025845.1;Pbr025874.1;Pbr027176.2;Pbr027833.1;Pbr027873.2;Pbr029776.2;Pbr030327.1;Pbr031200.1;Pbr032261.1;Pbr…
Molecular Function	GO:0032549	ribonucleoside binding	49	3940	0.00214755	0.0463654	Pbr000782.1;Pbr002804.1;Pbr004784.1;Pbr005389.1;Pbr006067.1;Pbr008691.1;Pbr011029.1;Pbr011394.1;Pbr012660.1;Pbr012661.1;Pbr012662.1;Pbr014773.1;Pbr016055.1;Pbr017306.1;Pbr017936.1;Pbr019802.1;Pbr019869.1;Pbr020820.1;Pbr020958.1;Pbr023226.1;Pbr023362.1;Pbr023435.1;Pbr024191.1;Pbr024964.1;Pbr025845.1;Pbr025874.1;Pbr027176.2;Pbr027833.1;Pbr027873.2;Pbr029776.2;Pbr030327.1;Pbr031200.1;Pbr032261.1;Pbr…
Molecular Function	GO:0001882	nucleoside binding	49	3943	0.00218256	0.0463654	Pbr000782.1;Pbr002804.1;Pbr004784.1;Pbr005389.1;Pbr006067.1;Pbr008691.1;Pbr011029.1;Pbr011394.1;Pbr012660.1;Pbr012661.1;Pbr012662.1;Pbr014773.1;Pbr016055.1;Pbr017306.1;Pbr017936.1;Pbr019802.1;Pbr019869.1;Pbr020820.1;Pbr020958.1;Pbr023226.1;Pbr023362.1;Pbr023435.1;Pbr024191.1;Pbr024964.1;Pbr025845.1;Pbr025874.1;Pbr027176.2;Pbr027833.1;Pbr027873.2;Pbr029776.2;Pbr030327.1;Pbr031200.1;Pbr032261.1;Pbr…
Molecular Function	GO:0032553	ribonucleotide binding	49	3976	0.00260208	0.0463654	Pbr000782.1;Pbr002804.1;Pbr004784.1;Pbr005389.1;Pbr006067.1;Pbr008691.1;Pbr011029.1;Pbr011394.1;Pbr012660.1;Pbr012661.1;Pbr012662.1;Pbr014773.1;Pbr016055.1;Pbr017306.1;Pbr017936.1;Pbr019802.1;Pbr019869.1;Pbr020820.1;Pbr020958.1;Pbr023226.1;Pbr023362.1;Pbr023435.1;Pbr024191.1;Pbr024964.1;Pbr025845.1;Pbr025874.1;Pbr027176.2;Pbr027833.1;Pbr027873.2;Pbr029776.2;Pbr030327.1;Pbr031200.1;Pbr032261.1;Pbr…
Molecular Function	GO:0035251	UDP-glucosyltransferase activity	4	69	0.00271294	0.0463654	Pbr009965.1;Pbr017224.1;Pbr023772.1;Pbr026530.3
Molecular Function	GO:0046527	glucosyltransferase activity	4	69	0.00271294	0.0463654	Pbr009965.1;Pbr017224.1;Pbr023772.1;Pbr026530.3
Molecular Function	GO:0008026	ATP-dependent helicase activity	6	171	0.00326527	0.0463654	Pbr011029.1;Pbr012661.1;Pbr019869.1;Pbr024964.1;Pbr027833.1;Pbr036269.1
Molecular Function	GO:0070035	purine NTP-dependent helicase activity	6	171	0.00326527	0.0463654	Pbr011029.1;Pbr012661.1;Pbr019869.1;Pbr024964.1;Pbr027833.1;Pbr036269.1
Molecular Function	GO:0097367	carbohydrate derivative binding	49	4020	0.00327059	0.0463654	Pbr000782.1;Pbr002804.1;Pbr004784.1;Pbr005389.1;Pbr006067.1;Pbr008691.1;Pbr011029.1;Pbr011394.1;Pbr012660.1;Pbr012661.1;Pbr012662.1;Pbr014773.1;Pbr016055.1;Pbr017306.1;Pbr017936.1;Pbr019802.1;Pbr019869.1;Pbr020820.1;Pbr020958.1;Pbr023226.1;Pbr023362.1;Pbr023435.1;Pbr024191.1;Pbr024964.1;Pbr025845.1;Pbr025874.1;Pbr027176.2;Pbr027833.1;Pbr027873.2;Pbr029776.2;Pbr030327.1;Pbr031200.1;Pbr032261.1;Pbr…
Molecular Function	GO:0005524	ATP binding	44	3560	0.00434473	0.0543051	Pbr000782.1;Pbr002804.1;Pbr004784.1;Pbr006067.1;Pbr008691.1;Pbr011029.1;Pbr011394.1;Pbr012660.1;Pbr012661.1;Pbr012662.1;Pbr014773.1;Pbr016055.1;Pbr017306.1;Pbr017936.1;Pbr019802.1;Pbr019869.1;Pbr020820.1;Pbr023226.1;Pbr023362.1;Pbr023435.1;Pbr024191.1;Pbr024964.1;Pbr025845.1;Pbr025874.1;Pbr027176.2;Pbr027833.1;Pbr027873.2;Pbr029776.2;Pbr030327.1;Pbr032261.1;Pbr033318.1;Pbr034045.1;Pbr035249.1;Pbr…
Molecular Function	GO:0032559	adenyl ribonucleotide binding	44	3560	0.00434473	0.0543051	Pbr000782.1;Pbr002804.1;Pbr004784.1;Pbr006067.1;Pbr008691.1;Pbr011029.1;Pbr011394.1;Pbr012660.1;Pbr012661.1;Pbr012662.1;Pbr014773.1;Pbr016055.1;Pbr017306.1;Pbr017936.1;Pbr019802.1;Pbr019869.1;Pbr020820.1;Pbr023226.1;Pbr023362.1;Pbr023435.1;Pbr024191.1;Pbr024964.1;Pbr025845.1;Pbr025874.1;Pbr027176.2;Pbr027833.1;Pbr027873.2;Pbr029776.2;Pbr030327.1;Pbr032261.1;Pbr033318.1;Pbr034045.1;Pbr035249.1;Pbr…
Molecular Function	GO:0030554	adenyl nucleotide binding	44	3567	0.00450665	0.0543051	Pbr000782.1;Pbr002804.1;Pbr004784.1;Pbr006067.1;Pbr008691.1;Pbr011029.1;Pbr011394.1;Pbr012660.1;Pbr012661.1;Pbr012662.1;Pbr014773.1;Pbr016055.1;Pbr017306.1;Pbr017936.1;Pbr019802.1;Pbr019869.1;Pbr020820.1;Pbr023226.1;Pbr023362.1;Pbr023435.1;Pbr024191.1;Pbr024964.1;Pbr025845.1;Pbr025874.1;Pbr027176.2;Pbr027833.1;Pbr027873.2;Pbr029776.2;Pbr030327.1;Pbr032261.1;Pbr033318.1;Pbr034045.1;Pbr035249.1;Pbr…
Molecular Function	GO:0008194	UDP-glycosyltransferase activity	5	137	0.00603796	0.0670344	Pbr009965.1;Pbr017224.1;Pbr023772.1;Pbr026530.3;Pbr041821.1
Molecular Function	GO:0004386	helicase activity	7	257	0.00611932	0.0670344	Pbr000782.1;Pbr011029.1;Pbr012661.1;Pbr019869.1;Pbr024964.1;Pbr027833.1;Pbr036269.1
Molecular Function	GO:0008889	glycerophosphodiester phosphodiesterase activity	2	16	0.00778079	0.0749469	Pbr020164.1;Pbr034273.1
Molecular Function	GO:1901363	heterocyclic compound binding	85	8201	0.00830695	0.0749469	Pbr000615.1;Pbr000782.1;Pbr000887.1;Pbr001238.1;Pbr002804.1;Pbr003884.1;Pbr004311.1;Pbr004784.1;Pbr005389.1;Pbr006067.1;Pbr006217.1;Pbr006945.1;Pbr008691.1;Pbr008739.1;Pbr009708.1;Pbr011029.1;Pbr011184.3;Pbr011394.1;Pbr011557.1;Pbr012660.1;Pbr012661.1;Pbr012662.1;Pbr013867.2;Pbr014292.1;Pbr014773.1;Pbr015556.1;Pbr016055.1;Pbr017306.1;Pbr017402.6;Pbr017936.1;Pbr017941.1;Pbr019461.1;Pbr019802.1;Pbr…
Molecular Function	GO:0016427	tRNA (cytosine) methyltransferase activity	1	1	0.00839312	0.0749469	Pbr037527.1
Molecular Function	GO:0016428	tRNA (cytosine-5-)-methyltransferase activity	1	1	0.00839312	0.0749469	Pbr037527.1
Molecular Function	GO:0097159	organic cyclic compound binding	85	8204	0.00839654	0.0749469	Pbr000615.1;Pbr000782.1;Pbr000887.1;Pbr001238.1;Pbr002804.1;Pbr003884.1;Pbr004311.1;Pbr004784.1;Pbr005389.1;Pbr006067.1;Pbr006217.1;Pbr006945.1;Pbr008691.1;Pbr008739.1;Pbr009708.1;Pbr011029.1;Pbr011184.3;Pbr011394.1;Pbr011557.1;Pbr012660.1;Pbr012661.1;Pbr012662.1;Pbr013867.2;Pbr014292.1;Pbr014773.1;Pbr015556.1;Pbr016055.1;Pbr017306.1;Pbr017402.6;Pbr017936.1;Pbr017941.1;Pbr019461.1;Pbr019802.1;Pbr…
Molecular Function	GO:0043168	anion binding	51	4454	0.00939502	0.0808643	Pbr000782.1;Pbr000887.1;Pbr002804.1;Pbr004784.1;Pbr005389.1;Pbr006067.1;Pbr008691.1;Pbr011029.1;Pbr011394.1;Pbr012660.1;Pbr012661.1;Pbr012662.1;Pbr014773.1;Pbr016055.1;Pbr017306.1;Pbr017936.1;Pbr019802.1;Pbr019869.1;Pbr020820.1;Pbr020958.1;Pbr023226.1;Pbr023362.1;Pbr023435.1;Pbr024191.1;Pbr024687.1;Pbr024964.1;Pbr025845.1;Pbr025874.1;Pbr027176.2;Pbr027833.1;Pbr027873.2;Pbr029776.2;Pbr030327.1;Pbr…
Molecular Function	GO:0017111	nucleoside-triphosphatase activity	17	1111	0.0124097	0.103129	Pbr000782.1;Pbr002804.1;Pbr005389.1;Pbr011029.1;Pbr012661.1;Pbr019869.1;Pbr020958.1;Pbr023226.1;Pbr024964.1;Pbr025874.1;Pbr027640.1;Pbr027833.1;Pbr029776.2;Pbr030327.1;Pbr031200.1;Pbr036269.1;Pbr036342.2
Molecular Function	GO:0016462	pyrophosphatase activity	17	1133	0.0148	0.111562	Pbr000782.1;Pbr002804.1;Pbr005389.1;Pbr011029.1;Pbr012661.1;Pbr019869.1;Pbr020958.1;Pbr023226.1;Pbr024964.1;Pbr025874.1;Pbr027640.1;Pbr027833.1;Pbr029776.2;Pbr030327.1;Pbr031200.1;Pbr036269.1;Pbr036342.2
Molecular Function	GO:0031072	heat shock protein binding	5	173	0.0155038	0.111562	Pbr014082.1;Pbr019448.1;Pbr027949.1;Pbr030134.1;Pbr037240.2
Molecular Function	GO:0003980	UDP-glucose:glycoprotein glucosyltransferase activity	1	2	0.0167162	0.111562	Pbr026530.3
Molecular Function	GO:0004491	methylmalonate-semialdehyde dehydrogenase (acylating) activity	1	2	0.0167162	0.111562	Pbr005384.1
Molecular Function	GO:0004735	pyrroline-5-carboxylate reductase activity	1	2	0.0167162	0.111562	Pbr040411.1
Molecular Function	GO:0008239	dipeptidyl-peptidase activity	1	2	0.0167162	0.111562	Pbr022441.1
Molecular Function	GO:0016818	hydrolase activity, acting on acid anhydrides, in phosphorus-containing anhydrides	17	1150	0.0168834	0.111562	Pbr000782.1;Pbr002804.1;Pbr005389.1;Pbr011029.1;Pbr012661.1;Pbr019869.1;Pbr020958.1;Pbr023226.1;Pbr024964.1;Pbr025874.1;Pbr027640.1;Pbr027833.1;Pbr029776.2;Pbr030327.1;Pbr031200.1;Pbr036269.1;Pbr036342.2
Molecular Function	GO:0016165	linoleate 13S-lipoxygenase activity	2	24	0.0171277	0.111562	Pbr004969.1;Pbr023784.2
Molecular Function	GO:0016817	hydrolase activity, acting on acid anhydrides	17	1174	0.0202053	0.128144	Pbr000782.1;Pbr002804.1;Pbr005389.1;Pbr011029.1;Pbr012661.1;Pbr019869.1;Pbr020958.1;Pbr023226.1;Pbr024964.1;Pbr025874.1;Pbr027640.1;Pbr027833.1;Pbr029776.2;Pbr030327.1;Pbr031200.1;Pbr036269.1;Pbr036342.2
Molecular Function	GO:0005488	binding	135	14556	0.0216158	0.133575	Pbr000615.1;Pbr000782.1;Pbr000852.1;Pbr000887.1;Pbr001238.1;Pbr002709.1;Pbr002804.1;Pbr003884.1;Pbr004233.1;Pbr004311.1;Pbr004784.1;Pbr004969.1;Pbr005389.1;Pbr005575.2;Pbr006022.2;Pbr006067.1;Pbr006197.1;Pbr006217.1;Pbr006543.1;Pbr006945.1;Pbr007871.1;Pbr008171.1;Pbr008254.1;Pbr008691.1;Pbr008739.1;Pbr009708.1;Pbr010716.2;Pbr011029.1;Pbr011184.3;Pbr011394.1;Pbr011557.1;Pbr011964.1;Pbr012482.1;Pbr…
Molecular Function	GO:0004824	lysine-tRNA ligase activity	1	3	0.0249698	0.150443	Pbr035249.1
Molecular Function	GO:0003676	nucleic acid binding	40	3564	0.0302061	0.173701	Pbr000615.1;Pbr000782.1;Pbr001238.1;Pbr003884.1;Pbr004311.1;Pbr006217.1;Pbr006945.1;Pbr008739.1;Pbr009708.1;Pbr011029.1;Pbr011184.3;Pbr012661.1;Pbr013867.2;Pbr014292.1;Pbr015556.1;Pbr017402.6;Pbr017941.1;Pbr019461.1;Pbr019869.1;Pbr020337.1;Pbr020958.1;Pbr022355.2;Pbr024964.1;Pbr025694.1;Pbr025728.2;Pbr027833.1;Pbr033094.2;Pbr033588.1;Pbr034220.1;Pbr034242.2;Pbr035249.1;Pbr036269.1;Pbr037527.1;Pbr…
Molecular Function	GO:0004106	chorismate mutase activity	1	4	0.0331545	0.173701	Pbr019996.1
Molecular Function	GO:0004326	tetrahydrofolylpolyglutamate synthase activity	1	4	0.0331545	0.173701	Pbr011394.1
Molecular Function	GO:0004817	cysteine-tRNA ligase activity	1	4	0.0331545	0.173701	Pbr027873.2
Molecular Function	GO:0009039	urease activity	1	4	0.0331545	0.173701	Pbr036282.1
Molecular Function	GO:0016646	oxidoreductase activity, acting on the CH-NH group of donors, NAD or NADP as acceptor	1	4	0.0331545	0.173701	Pbr040411.1
Molecular Function	GO:0003924	GTPase activity	5	214	0.0346685	0.177768	Pbr005389.1;Pbr020958.1;Pbr029776.2;Pbr031200.1;Pbr036342.2
Molecular Function	GO:0016887	ATPase activity	9	534	0.0367457	0.184494	Pbr002804.1;Pbr011029.1;Pbr012661.1;Pbr019869.1;Pbr024964.1;Pbr025874.1;Pbr027833.1;Pbr030327.1;Pbr036269.1
Molecular Function	GO:0008378	galactosyltransferase activity	2	38	0.0404256	0.195252	Pbr008547.1;Pbr039721.1
Molecular Function	GO:0004827	proline-tRNA ligase activity	1	5	0.0412708	0.195252	Pbr037784.1
Molecular Function	GO:0016772	transferase activity, transferring phosphorus-containing groups	28	2381	0.041319	0.195252	Pbr002347.1;Pbr004784.1;Pbr006067.1;Pbr008691.1;Pbr009708.1;Pbr012660.1;Pbr014773.1;Pbr016055.1;Pbr017936.1;Pbr020337.1;Pbr020820.1;Pbr023362.1;Pbr023435.1;Pbr024191.1;Pbr025654.1;Pbr029776.2;Pbr032261.1;Pbr033318.1;Pbr034045.1;Pbr034954.1;Pbr035854.1;Pbr036271.3;Pbr036701.1;Pbr036783.1;Pbr037383.1;Pbr037917.2;Pbr041268.1;Pbr042090.1
Molecular Function	GO:0016702	oxidoreductase activity, acting on single donors with incorporation of molecular oxygen, incorporation of two atoms of oxygen	2	39	0.0423807	0.196418	Pbr004969.1;Pbr023784.2
Molecular Function	GO:0016851	magnesium chelatase activity	1	6	0.0493194	0.20146	Pbr027640.1
Molecular Function	GO:0051002	ligase activity, forming nitrogen-metal bonds	1	6	0.0493194	0.20146	Pbr027640.1
Molecular Function	GO:0051003	ligase activity, forming nitrogen-metal bonds, forming coordination complexes	1	6	0.0493194	0.20146	Pbr027640.1
Molecular Function	GO:0004812	aminoacyl-tRNA ligase activity	3	99	0.050819	0.20146	Pbr027873.2;Pbr035249.1;Pbr037784.1
Molecular Function	GO:0016875	ligase activity, forming carbon-oxygen bonds	3	100	0.0520791	0.20146	Pbr027873.2;Pbr035249.1;Pbr037784.1
Molecular Function	GO:0016876	ligase activity, forming aminoacyl-tRNA and related compounds	3	100	0.0520791	0.20146	Pbr027873.2;Pbr035249.1;Pbr037784.1
Molecular Function	GO:0004866	endopeptidase inhibitor activity	2	44	0.0526637	0.20146	Pbr017402.6;Pbr041702.1
Molecular Function	GO:0030414	peptidase inhibitor activity	2	44	0.0526637	0.20146	Pbr017402.6;Pbr041702.1
Molecular Function	GO:0051213	dioxygenase activity	2	44	0.0526637	0.20146	Pbr004969.1;Pbr023784.2
Molecular Function	GO:0061134	peptidase regulator activity	2	44	0.0526637	0.20146	Pbr017402.6;Pbr041702.1
Molecular Function	GO:0061135	endopeptidase regulator activity	2	44	0.0526637	0.20146	Pbr017402.6;Pbr041702.1
Molecular Function	GO:0016151	nickel cation binding	1	7	0.0573009	0.212454	Pbr036282.1
Molecular Function	GO:0047746	chlorophyllase activity	1	7	0.0573009	0.212454	Pbr036783.1
Molecular Function	GO:0043167	ion binding	74	7566	0.059502	0.216321	Pbr000782.1;Pbr000887.1;Pbr002804.1;Pbr003884.1;Pbr004784.1;Pbr004969.1;Pbr005389.1;Pbr006022.2;Pbr006067.1;Pbr006197.1;Pbr006543.1;Pbr008691.1;Pbr010716.2;Pbr011029.1;Pbr011394.1;Pbr012660.1;Pbr012661.1;Pbr012662.1;Pbr013867.2;Pbr014292.1;Pbr014773.1;Pbr014944.1;Pbr015349.1;Pbr015556.1;Pbr015885.1;Pbr016055.1;Pbr017306.1;Pbr017936.1;Pbr019662.3;Pbr019802.1;Pbr019869.1;Pbr020820.1;Pbr020890.1;Pbr…
Molecular Function	GO:0008081	phosphoric diester hydrolase activity	2	48	0.0614576	0.216321	Pbr020164.1;Pbr034273.1
Molecular Function	GO:0005515	protein binding	56	5532	0.0622358	0.216321	Pbr004233.1;Pbr004311.1;Pbr004969.1;Pbr005575.2;Pbr006197.1;Pbr006543.1;Pbr007871.1;Pbr008171.1;Pbr008254.1;Pbr010716.2;Pbr011184.3;Pbr011964.1;Pbr012482.1;Pbr012662.1;Pbr012904.1;Pbr014082.1;Pbr015349.1;Pbr016651.1;Pbr017941.1;Pbr018353.1;Pbr019448.1;Pbr019461.1;Pbr019662.3;Pbr020045.1;Pbr023226.1;Pbr023702.1;Pbr023784.2;Pbr024191.1;Pbr025449.2;Pbr025654.1;Pbr026634.1;Pbr027175.2;Pbr027176.2;Pbr…
Molecular Function	GO:0042623	ATPase activity, coupled	7	417	0.0625748	0.216321	Pbr011029.1;Pbr012661.1;Pbr019869.1;Pbr024964.1;Pbr025874.1;Pbr027833.1;Pbr036269.1
Molecular Function	GO:0003755	peptidyl-prolyl cis-trans isomerase activity	2	49	0.0637294	0.216321	Pbr007871.1;Pbr012899.1
Molecular Function	GO:0016859	cis-trans isomerase activity	2	49	0.0637294	0.216321	Pbr007871.1;Pbr012899.1
Molecular Function	GO:0016874	ligase activity	6	338	0.0660067	0.220939	Pbr011394.1;Pbr023226.1;Pbr027640.1;Pbr027873.2;Pbr035249.1;Pbr037784.1
Molecular Function	GO:0004367	glycerol-3-phosphate dehydrogenase [NAD+] activity	1	9	0.0730643	0.237953	Pbr024242.1
Molecular Function	GO:0004652	polynucleotide adenylyltransferase activity	1	9	0.0730643	0.237953	Pbr020337.1
Molecular Function	GO:0004144	diacylglycerol O-acyltransferase activity	1	10	0.0808475	0.249798	Pbr026833.2
Molecular Function	GO:0004616	phosphogluconate dehydrogenase (decarboxylating) activity	1	10	0.0808475	0.249798	Pbr042090.1
Molecular Function	GO:0016411	acylglycerol O-acyltransferase activity	1	10	0.0808475	0.249798	Pbr026833.2
Molecular Function	GO:0030060	L-malate dehydrogenase activity	1	10	0.0808475	0.249798	Pbr025845.1
Molecular Function	GO:0016701	oxidoreductase activity, acting on single donors with incorporation of molecular oxygen	2	57	0.0828614	0.25278	Pbr004969.1;Pbr023784.2
Molecular Function	GO:0038023	signaling receptor activity	4	199	0.0870507	0.259586	Pbr012662.1;Pbr019845.1;Pbr023435.1;Pbr027176.2
Molecular Function	GO:0004869	cysteine-type endopeptidase inhibitor activity	1	11	0.0885657	0.259586	Pbr041702.1
Molecular Function	GO:0008175	tRNA methyltransferase activity	1	11	0.0885657	0.259586	Pbr037527.1
Molecular Function	GO:0005525	GTP binding	6	368	0.0904781	0.259586	Pbr005389.1;Pbr020958.1;Pbr029776.2;Pbr031200.1;Pbr036342.2;Pbr042074.1
Molecular Function	GO:0032561	guanyl ribonucleotide binding	6	368	0.0904781	0.259586	Pbr005389.1;Pbr020958.1;Pbr029776.2;Pbr031200.1;Pbr036342.2;Pbr042074.1
Molecular Function	GO:0003743	translation initiation factor activity	2	61	0.0930047	0.263696	Pbr014292.1;Pbr034220.1
Molecular Function	GO:0016301	kinase activity	23	2060	0.0962104	0.264663	Pbr002347.1;Pbr004784.1;Pbr006067.1;Pbr008691.1;Pbr012660.1;Pbr014773.1;Pbr016055.1;Pbr017936.1;Pbr020820.1;Pbr023362.1;Pbr023435.1;Pbr024191.1;Pbr029776.2;Pbr032261.1;Pbr033318.1;Pbr034045.1;Pbr035854.1;Pbr036271.3;Pbr036701.1;Pbr037383.1;Pbr037917.2;Pbr041268.1;Pbr042090.1
Molecular Function	GO:0004872	receptor activity	4	207	0.0970855	0.264663	Pbr012662.1;Pbr019845.1;Pbr023435.1;Pbr027176.2
Molecular Function	GO:0060089	molecular transducer activity	4	207	0.0970855	0.264663	Pbr012662.1;Pbr019845.1;Pbr023435.1;Pbr027176.2
Molecular Function	GO:0019001	guanyl nucleotide binding	6	376	0.0977385	0.264663	Pbr005389.1;Pbr020958.1;Pbr029776.2;Pbr031200.1;Pbr036342.2;Pbr042074.1
Molecular Function	GO:0016740	transferase activity	41	4043	0.106056	0.283995	Pbr000887.1;Pbr002347.1;Pbr004784.1;Pbr006067.1;Pbr008547.1;Pbr008691.1;Pbr009708.1;Pbr009965.1;Pbr012660.1;Pbr014082.1;Pbr014773.1;Pbr014944.1;Pbr016055.1;Pbr017224.1;Pbr017936.1;Pbr020337.1;Pbr020820.1;Pbr023362.1;Pbr023435.1;Pbr023772.1;Pbr024191.1;Pbr025654.1;Pbr026530.3;Pbr026833.2;Pbr029776.2;Pbr032261.1;Pbr033318.1;Pbr034045.1;Pbr034954.1;Pbr035249.1;Pbr035854.1;Pbr036271.3;Pbr036701.1;Pbr…
Molecular Function	GO:0016866	intramolecular transferase activity	2	71	0.119767	0.317184	Pbr019996.1;Pbr023148.3
Molecular Function	GO:0016779	nucleotidyltransferase activity	4	225	0.12152	0.31833	Pbr009708.1;Pbr020337.1;Pbr034954.1;Pbr036783.1
Molecular Function	GO:0003723	RNA binding	8	591	0.125407	0.323556	Pbr014292.1;Pbr020337.1;Pbr025694.1;Pbr034220.1;Pbr037527.1;Pbr040945.1;Pbr041518.2;Pbr042090.1
Molecular Function	GO:0070566	adenylyltransferase activity	1	16	0.1262	0.323556	Pbr020337.1
Molecular Function	GO:0016853	isomerase activity	4	230	0.128737	0.326586	Pbr007871.1;Pbr012899.1;Pbr019996.1;Pbr023148.3
Molecular Function	GO:0004650	polygalacturonase activity	2	75	0.130949	0.328738	Pbr002243.1;Pbr027833.1
Molecular Function	GO:0004659	prenyltransferase activity	1	17	0.13354	0.331778	Pbr035249.1
Molecular Function	GO:0016616	oxidoreductase activity, acting on the CH-OH group of donors, NAD or NADP as acceptor	3	152	0.136046	0.331778	Pbr024242.1;Pbr025845.1;Pbr042090.1
Molecular Function	GO:0008270	zinc ion binding	20	1833	0.136291	0.331778	Pbr003884.1;Pbr006022.2;Pbr006197.1;Pbr006543.1;Pbr010716.2;Pbr013867.2;Pbr014292.1;Pbr014944.1;Pbr015349.1;Pbr015556.1;Pbr019662.3;Pbr022355.2;Pbr026634.1;Pbr027640.1;Pbr029776.2;Pbr032562.2;Pbr037383.1;Pbr039380.2;Pbr040426.1;Pbr042107.2
Molecular Function	GO:0016773	phosphotransferase activity, alcohol group as acceptor	22	2054	0.13998	0.337352	Pbr002347.1;Pbr004784.1;Pbr006067.1;Pbr008691.1;Pbr012660.1;Pbr016055.1;Pbr017936.1;Pbr020820.1;Pbr023362.1;Pbr023435.1;Pbr024191.1;Pbr025654.1;Pbr029776.2;Pbr032261.1;Pbr033318.1;Pbr035854.1;Pbr036271.3;Pbr036701.1;Pbr037383.1;Pbr037917.2;Pbr041268.1;Pbr042090.1
Molecular Function	GO:0016307	phosphatidylinositol phosphate kinase activity	1	20	0.155192	0.37031	Pbr037383.1
Molecular Function	GO:0004177	aminopeptidase activity	1	21	0.162289	0.379726	Pbr022441.1
Molecular Function	GO:0016645	oxidoreductase activity, acting on the CH-NH group of donors	1	21	0.162289	0.379726	Pbr040411.1
Molecular Function	GO:0004888	transmembrane signaling receptor activity	3	172	0.175992	0.407828	Pbr012662.1;Pbr019845.1;Pbr027176.2
Molecular Function	GO:0022836	gated channel activity	2	93	0.183724	0.417618	Pbr016651.1;Pbr019845.1
Molecular Function	GO:0099600	transmembrane receptor activity	3	176	0.184345	0.417618	Pbr012662.1;Pbr019845.1;Pbr027176.2
Molecular Function	GO:0016758	transferase activity, transferring hexosyl groups	7	554	0.185415	0.417618	Pbr008547.1;Pbr009965.1;Pbr017224.1;Pbr023772.1;Pbr026530.3;Pbr039721.1;Pbr041821.1
Molecular Function	GO:0008173	RNA methyltransferase activity	1	26	0.196896	0.43937	Pbr037527.1
Molecular Function	GO:0005249	voltage-gated potassium channel activity	1	27	0.203645	0.442148	Pbr016651.1
Molecular Function	GO:0016811	hydrolase activity, acting on carbon-nitrogen (but not peptide) bonds, in linear amides	1	27	0.203645	0.442148	Pbr036282.1
Molecular Function	GO:0022843	voltage-gated cation channel activity	1	27	0.203645	0.442148	Pbr016651.1
Molecular Function	GO:0004672	protein kinase activity	19	1852	0.211227	0.454516	Pbr002347.1;Pbr004784.1;Pbr006067.1;Pbr012660.1;Pbr016055.1;Pbr017936.1;Pbr020820.1;Pbr023362.1;Pbr023435.1;Pbr024191.1;Pbr029776.2;Pbr032261.1;Pbr033318.1;Pbr035854.1;Pbr036271.3;Pbr036701.1;Pbr037917.2;Pbr041268.1;Pbr042090.1
Molecular Function	GO:0004867	serine-type endopeptidase inhibitor activity	1	30	0.223555	0.468145	Pbr017402.6
Molecular Function	GO:0008374	O-acyltransferase activity	1	30	0.223555	0.468145	Pbr026833.2
Molecular Function	GO:0008138	protein tyrosine/serine/threonine phosphatase activity	1	31	0.230081	0.468145	Pbr039696.1
Molecular Function	GO:0003887	DNA-directed DNA polymerase activity	1	32	0.236552	0.468145	Pbr009708.1
Molecular Function	GO:0016615	malate dehydrogenase activity	1	32	0.236552	0.468145	Pbr025845.1
Molecular Function	GO:0016614	oxidoreductase activity, acting on CH-OH group of donors	3	201	0.238598	0.468145	Pbr024242.1;Pbr025845.1;Pbr042090.1
Molecular Function	GO:0005216	ion channel activity	2	111	0.238929	0.468145	Pbr016651.1;Pbr019845.1
Molecular Function	GO:0008135	translation factor activity, RNA binding	2	111	0.238929	0.468145	Pbr014292.1;Pbr034220.1
Molecular Function	GO:0015267	channel activity	2	111	0.238929	0.468145	Pbr016651.1;Pbr019845.1
Molecular Function	GO:0022803	passive transmembrane transporter activity	2	111	0.238929	0.468145	Pbr016651.1;Pbr019845.1
Molecular Function	GO:0022838	substrate-specific channel activity	2	111	0.238929	0.468145	Pbr016651.1;Pbr019845.1
Molecular Function	GO:0000155	phosphorelay sensor kinase activity	1	34	0.249333	0.476899	Pbr023435.1
Molecular Function	GO:0004673	protein histidine kinase activity	1	34	0.249333	0.476899	Pbr023435.1
Molecular Function	GO:0016775	phosphotransferase activity, nitrogenous group as acceptor	1	34	0.249333	0.476899	Pbr023435.1
Molecular Function	GO:0004674	protein serine/threonine kinase activity	17	1693	0.255001	0.483899	Pbr002347.1;Pbr004784.1;Pbr006067.1;Pbr012660.1;Pbr016055.1;Pbr017936.1;Pbr020820.1;Pbr023362.1;Pbr023435.1;Pbr024191.1;Pbr032261.1;Pbr033318.1;Pbr035854.1;Pbr036271.3;Pbr036701.1;Pbr041268.1;Pbr042090.1
Molecular Function	GO:0003725	double-stranded RNA binding	1	37	0.268107	0.489498	Pbr042090.1
Molecular Function	GO:0004970	ionotropic glutamate receptor activity	1	37	0.268107	0.489498	Pbr019845.1
Molecular Function	GO:0005231	excitatory extracellular ligand-gated ion channel activity	1	37	0.268107	0.489498	Pbr019845.1
Molecular Function	GO:0005234	extracellular-glutamate-gated ion channel activity	1	37	0.268107	0.489498	Pbr019845.1
Molecular Function	GO:0008066	glutamate receptor activity	1	37	0.268107	0.489498	Pbr019845.1
Molecular Function	GO:0016881	acid-amino acid ligase activity	2	122	0.273105	0.489605	Pbr011394.1;Pbr023226.1
Molecular Function	GO:0005261	cation channel activity	1	38	0.27426	0.489605	Pbr016651.1
Molecular Function	GO:0005267	potassium channel activity	1	38	0.27426	0.489605	Pbr016651.1
Molecular Function	GO:0016620	oxidoreductase activity, acting on the aldehyde or oxo group of donors, NAD or NADP as acceptor	1	39	0.280362	0.496818	Pbr005384.1
Molecular Function	GO:0005230	extracellular ligand-gated ion channel activity	1	41	0.292414	0.500404	Pbr019845.1
Molecular Function	GO:0015276	ligand-gated ion channel activity	1	41	0.292414	0.500404	Pbr019845.1
Molecular Function	GO:0022834	ligand-gated channel activity	1	41	0.292414	0.500404	Pbr019845.1
Molecular Function	GO:0034061	DNA polymerase activity	1	41	0.292414	0.500404	Pbr009708.1
Molecular Function	GO:0015035	protein disulfide oxidoreductase activity	2	129	0.294844	0.500404	Pbr016415.1;Pbr022835.1
Molecular Function	GO:0015036	disulfide oxidoreductase activity	2	129	0.294844	0.500404	Pbr016415.1;Pbr022835.1
Molecular Function	GO:0004190	aspartic-type endopeptidase activity	2	132	0.304137	0.505709	Pbr024090.1;Pbr031117.1
Molecular Function	GO:0070001	aspartic-type peptidase activity	2	132	0.304137	0.505709	Pbr024090.1;Pbr031117.1
Molecular Function	GO:0016846	carbon-sulfur lyase activity	1	43	0.304265	0.505709	Pbr027180.1
Molecular Function	GO:0016757	transferase activity, transferring glycosyl groups	7	658	0.315985	0.521592	Pbr008547.1;Pbr009965.1;Pbr017224.1;Pbr023772.1;Pbr026530.3;Pbr039721.1;Pbr041821.1
Molecular Function	GO:0004871	signal transducer activity	4	341	0.321494	0.527075	Pbr012662.1;Pbr019845.1;Pbr023435.1;Pbr027176.2
Molecular Function	GO:0046914	transition metal ion binding	25	2712	0.339196	0.552339	Pbr000887.1;Pbr003884.1;Pbr004969.1;Pbr006022.2;Pbr006197.1;Pbr006543.1;Pbr010716.2;Pbr013867.2;Pbr014292.1;Pbr014944.1;Pbr015349.1;Pbr015556.1;Pbr019662.3;Pbr020890.1;Pbr022355.2;Pbr023784.2;Pbr026634.1;Pbr027640.1;Pbr029776.2;Pbr032562.2;Pbr036282.1;Pbr037383.1;Pbr039380.2;Pbr040426.1;Pbr042107.2
Molecular Function	GO:0005244	voltage-gated ion channel activity	1	52	0.355197	0.566904	Pbr016651.1
Molecular Function	GO:0008757	S-adenosylmethionine-dependent methyltransferase activity	1	52	0.355197	0.566904	Pbr037527.1
Molecular Function	GO:0022832	voltage-gated channel activity	1	52	0.355197	0.566904	Pbr016651.1
Molecular Function	GO:0016903	oxidoreductase activity, acting on the aldehyde or oxo group of donors	1	53	0.360623	0.571777	Pbr005384.1
Molecular Function	GO:0016667	oxidoreductase activity, acting on a sulfur group of donors	2	155	0.374335	0.589639	Pbr016415.1;Pbr022835.1
Molecular Function	GO:0004527	exonuclease activity	1	61	0.402421	0.615446	Pbr038265.1
Molecular Function	GO:0008375	acetylglucosaminyltransferase activity	1	61	0.402421	0.615446	Pbr041821.1
Molecular Function	GO:0016765	transferase activity, transferring alkyl or aryl (other than methyl) groups	1	61	0.402421	0.615446	Pbr035249.1
Molecular Function	GO:0015079	potassium ion transmembrane transporter activity	1	62	0.407451	0.615446	Pbr016651.1
Molecular Function	GO:0015298	solute:cation antiporter activity	1	62	0.407451	0.615446	Pbr012176.1
Molecular Function	GO:0015299	solute:proton antiporter activity	1	62	0.407451	0.615446	Pbr012176.1
Molecular Function	GO:0016810	hydrolase activity, acting on carbon-nitrogen (but not peptide) bonds	1	63	0.412439	0.615446	Pbr036282.1
Molecular Function	GO:0004857	enzyme inhibitor activity	2	168	0.412773	0.615446	Pbr017402.6;Pbr041702.1
Molecular Function	GO:0042578	phosphoric ester hydrolase activity	3	278	0.413702	0.615446	Pbr020164.1;Pbr034273.1;Pbr039696.1
Molecular Function	GO:0003824	catalytic activity	95	11107	0.424306	0.627348	Pbr000782.1;Pbr000887.1;Pbr002243.1;Pbr002347.1;Pbr002804.1;Pbr004784.1;Pbr004969.1;Pbr005384.1;Pbr005389.1;Pbr006067.1;Pbr007871.1;Pbr008012.1;Pbr008171.1;Pbr008547.1;Pbr008691.1;Pbr008813.1;Pbr009708.1;Pbr009965.1;Pbr011029.1;Pbr011394.1;Pbr011557.1;Pbr012097.1;Pbr012660.1;Pbr012661.1;Pbr012899.1;Pbr014082.1;Pbr014085.3;Pbr014773.1;Pbr014944.1;Pbr016055.1;Pbr016415.1;Pbr017224.1;Pbr017936.1;Pbr…
Molecular Function	GO:0016787	hydrolase activity	31	3542	0.429709	0.628616	Pbr000782.1;Pbr002243.1;Pbr002804.1;Pbr005389.1;Pbr011029.1;Pbr012097.1;Pbr012661.1;Pbr019869.1;Pbr020164.1;Pbr020853.1;Pbr020958.1;Pbr022441.1;Pbr023226.1;Pbr024090.1;Pbr024964.1;Pbr025874.1;Pbr027640.1;Pbr027833.1;Pbr029776.2;Pbr030327.1;Pbr031117.1;Pbr031200.1;Pbr034273.1;Pbr034812.1;Pbr036269.1;Pbr036282.1;Pbr036342.2;Pbr036783.1;Pbr038265.1;Pbr039696.1;Pbr041199.1
Molecular Function	GO:0004713	protein tyrosine kinase activity	1	67	0.431976	0.628616	Pbr016055.1
Molecular Function	GO:0015297	antiporter activity	2	175	0.432989	0.628616	Pbr012176.1;Pbr042742.1
Molecular Function	GO:0016769	transferase activity, transferring nitrogenous groups	1	68	0.436758	0.630292	Pbr000887.1
Molecular Function	GO:0008238	exopeptidase activity	1	74	0.464624	0.666514	Pbr022441.1
Molecular Function	GO:0043565	sequence-specific DNA binding	5	542	0.478938	0.682983	Pbr001238.1;Pbr019461.1;Pbr025728.2;Pbr034242.2;Pbr038022.1
Molecular Function	GO:0051287	NAD binding	1	81	0.495406	0.702311	Pbr024242.1
Molecular Function	GO:0051082	unfolded protein binding	2	202	0.507261	0.714912	Pbr019448.1;Pbr037240.2
Molecular Function	GO:0016298	lipase activity	1	88	0.524427	0.723596	Pbr034812.1
Molecular Function	GO:0016879	ligase activity, forming carbon-nitrogen bonds	2	209	0.525471	0.723596	Pbr011394.1;Pbr023226.1
Molecular Function	GO:0046983	protein dimerization activity	2	210	0.528035	0.723596	Pbr019461.1;Pbr037712.1
Molecular Function	GO:0004842	ubiquitin-protein transferase activity	1	89	0.528435	0.723596	Pbr020820.1
Molecular Function	GO:0019787	ubiquitin-like protein transferase activity	1	89	0.528435	0.723596	Pbr020820.1
Molecular Function	GO:0003899	DNA-directed RNA polymerase activity	1	90	0.532409	0.724919	Pbr036783.1
Molecular Function	GO:0030246	carbohydrate binding	1	91	0.536351	0.726183	Pbr037917.2
Molecular Function	GO:0005057	receptor signaling protein activity	1	94	0.547977	0.730016	Pbr023435.1
Molecular Function	GO:0015291	secondary active transmembrane transporter activity	2	219	0.550692	0.730016	Pbr012176.1;Pbr042742.1
Molecular Function	GO:0001071	nucleic acid binding transcription factor activity	7	832	0.551299	0.730016	Pbr000615.1;Pbr001238.1;Pbr002427.2;Pbr006945.1;Pbr019461.1;Pbr034242.2;Pbr038022.1
Molecular Function	GO:0003700	transcription factor activity, sequence-specific DNA binding	7	832	0.551299	0.730016	Pbr000615.1;Pbr001238.1;Pbr002427.2;Pbr006945.1;Pbr019461.1;Pbr034242.2;Pbr038022.1
Molecular Function	GO:0034062	RNA polymerase activity	1	100	0.570367	0.751139	Pbr036783.1
Molecular Function	GO:0030234	enzyme regulator activity	2	232	0.582057	0.758966	Pbr017402.6;Pbr041702.1
Molecular Function	GO:0016747	transferase activity, transferring acyl groups other than amino-acyl groups	3	359	0.582609	0.758966	Pbr014082.1;Pbr014944.1;Pbr026833.2
Molecular Function	GO:0015238	drug transmembrane transporter activity	1	107	0.595099	0.766945	Pbr042742.1
Molecular Function	GO:0090484	drug transporter activity	1	107	0.595099	0.766945	Pbr042742.1
Molecular Function	GO:0005198	structural molecule activity	5	620	0.598329	0.767007	Pbr029853.1;Pbr032337.1;Pbr040945.1;Pbr041518.2;Pbr042074.1
Molecular Function	GO:0005215	transporter activity	10	1262	0.620081	0.790685	Pbr012176.1;Pbr014082.1;Pbr015097.1;Pbr016651.1;Pbr019845.1;Pbr025874.1;Pbr027341.1;Pbr041735.1;Pbr041736.1;Pbr042742.1
Molecular Function	GO:0016746	transferase activity, transferring acyl groups	3	388	0.635201	0.805261	Pbr014082.1;Pbr014944.1;Pbr026833.2
Molecular Function	GO:0098772	molecular function regulator	2	258	0.639897	0.805261	Pbr017402.6;Pbr041702.1
Molecular Function	GO:0003677	DNA binding	17	2159	0.646311	0.805261	Pbr000615.1;Pbr000782.1;Pbr001238.1;Pbr004311.1;Pbr006217.1;Pbr006945.1;Pbr009708.1;Pbr011184.3;Pbr017402.6;Pbr017941.1;Pbr019461.1;Pbr025728.2;Pbr033094.2;Pbr033588.1;Pbr034242.2;Pbr038022.1;Pbr040945.1
Molecular Function	GO:0030170	pyridoxal phosphate binding	1	123	0.646439	0.805261	Pbr000887.1
Molecular Function	GO:0015077	monovalent inorganic cation transmembrane transporter activity	2	262	0.648218	0.805261	Pbr012176.1;Pbr016651.1
Molecular Function	GO:0004721	phosphoprotein phosphatase activity	1	138	0.688671	0.851127	Pbr039696.1
Molecular Function	GO:0046872	metal ion binding	26	3341	0.694122	0.853487	Pbr000887.1;Pbr003884.1;Pbr004969.1;Pbr006022.2;Pbr006197.1;Pbr006543.1;Pbr010716.2;Pbr013867.2;Pbr014292.1;Pbr014944.1;Pbr015349.1;Pbr015556.1;Pbr015885.1;Pbr019662.3;Pbr020890.1;Pbr022355.2;Pbr023784.2;Pbr026634.1;Pbr027640.1;Pbr029776.2;Pbr032562.2;Pbr036282.1;Pbr037383.1;Pbr039380.2;Pbr040426.1;Pbr042107.2
Molecular Function	GO:0004601	peroxidase activity	1	145	0.706624	0.856089	Pbr011557.1
Molecular Function	GO:0022804	active transmembrane transporter activity	3	434	0.708854	0.856089	Pbr012176.1;Pbr025874.1;Pbr042742.1
Molecular Function	GO:0043169	cation binding	26	3368	0.710136	0.856089	Pbr000887.1;Pbr003884.1;Pbr004969.1;Pbr006022.2;Pbr006197.1;Pbr006543.1;Pbr010716.2;Pbr013867.2;Pbr014292.1;Pbr014944.1;Pbr015349.1;Pbr015556.1;Pbr015885.1;Pbr019662.3;Pbr020890.1;Pbr022355.2;Pbr023784.2;Pbr026634.1;Pbr027640.1;Pbr029776.2;Pbr032562.2;Pbr036282.1;Pbr037383.1;Pbr039380.2;Pbr040426.1;Pbr042107.2
Molecular Function	GO:0004553	hydrolase activity, hydrolyzing O-glycosyl compounds	4	573	0.712041	0.856089	Pbr002243.1;Pbr012097.1;Pbr020853.1;Pbr027833.1
Molecular Function	GO:0046873	metal ion transmembrane transporter activity	1	148	0.713999	0.856089	Pbr016651.1
Molecular Function	GO:0016684	oxidoreductase activity, acting on peroxide as acceptor	1	150	0.718813	0.857594	Pbr011557.1
Molecular Function	GO:0016788	hydrolase activity, acting on ester bonds	6	855	0.727722	0.861889	Pbr020164.1;Pbr034273.1;Pbr034812.1;Pbr036783.1;Pbr038265.1;Pbr039696.1
Molecular Function	GO:0016491	oxidoreductase activity	17	2275	0.729565	0.861889	Pbr000887.1;Pbr004969.1;Pbr005384.1;Pbr011557.1;Pbr014085.3;Pbr014944.1;Pbr016415.1;Pbr020890.1;Pbr022835.1;Pbr022893.1;Pbr023784.2;Pbr024242.1;Pbr024702.2;Pbr025845.1;Pbr039380.2;Pbr040411.1;Pbr042090.1
Molecular Function	GO:0016209	antioxidant activity	1	163	0.7482	0.877061	Pbr011557.1
Molecular Function	GO:0016798	hydrolase activity, acting on glycosyl bonds	4	605	0.750976	0.877061	Pbr002243.1;Pbr012097.1;Pbr020853.1;Pbr027833.1
Molecular Function	GO:0015078	hydrogen ion transmembrane transporter activity	1	167	0.756611	0.877061	Pbr012176.1
Molecular Function	GO:0022890	inorganic cation transmembrane transporter activity	2	323	0.756965	0.877061	Pbr012176.1;Pbr016651.1
Molecular Function	GO:0004252	serine-type endopeptidase activity	1	171	0.764744	0.878799	Pbr041199.1
Molecular Function	GO:0022857	transmembrane transporter activity	6	894	0.765933	0.878799	Pbr012176.1;Pbr014082.1;Pbr016651.1;Pbr019845.1;Pbr025874.1;Pbr042742.1
Molecular Function	GO:0004175	endopeptidase activity	3	479	0.769405	0.878799	Pbr024090.1;Pbr031117.1;Pbr041199.1
Molecular Function	GO:0070011	peptidase activity, acting on L-amino acid peptides	4	642	0.790855	0.892338	Pbr022441.1;Pbr024090.1;Pbr031117.1;Pbr041199.1
Molecular Function	GO:0004518	nuclease activity	1	185	0.791136	0.892338	Pbr038265.1
Molecular Function	GO:0003735	structural constituent of ribosome	3	506	0.800574	0.892338	Pbr032337.1;Pbr040945.1;Pbr041518.2
Molecular Function	GO:0042626	ATPase activity, coupled to transmembrane movement of substances	1	195	0.808165	0.892338	Pbr025874.1
Molecular Function	GO:0043492	ATPase activity, coupled to movement of substances	1	195	0.808165	0.892338	Pbr025874.1
Molecular Function	GO:0008324	cation transmembrane transporter activity	2	361	0.809048	0.892338	Pbr012176.1;Pbr016651.1
Molecular Function	GO:0008233	peptidase activity	4	662	0.810207	0.892338	Pbr022441.1;Pbr024090.1;Pbr031117.1;Pbr041199.1
Molecular Function	GO:0016791	phosphatase activity	1	199	0.814583	0.892338	Pbr039696.1
Molecular Function	GO:0050660	flavin adenine dinucleotide binding	1	199	0.814583	0.892338	Pbr024687.1
Molecular Function	GO:0005507	copper ion binding	1	205	0.823812	0.897546	Pbr000887.1
Molecular Function	GO:0016820	hydrolase activity, acting on acid anhydrides, catalyzing transmembrane movement of substances	1	207	0.826785	0.897546	Pbr025874.1
Molecular Function	GO:0015399	primary active transmembrane transporter activity	1	215	0.838189	0.901201	Pbr025874.1
Molecular Function	GO:0015405	P-P-bond-hydrolysis-driven transmembrane transporter activity	1	215	0.838189	0.901201	Pbr025874.1
Molecular Function	GO:0022891	substrate-specific transmembrane transporter activity	4	698	0.841371	0.901201	Pbr012176.1;Pbr014082.1;Pbr016651.1;Pbr019845.1
Molecular Function	GO:0052689	carboxylic ester hydrolase activity	1	225	0.851399	0.907908	Pbr036783.1
Molecular Function	GO:0015075	ion transmembrane transporter activity	3	582	0.869961	0.923615	Pbr012176.1;Pbr016651.1;Pbr019845.1
Molecular Function	GO:0005506	iron ion binding	3	593	0.87802	0.92518	Pbr004969.1;Pbr020890.1;Pbr023784.2
Molecular Function	GO:0008236	serine-type peptidase activity	1	253	0.882952	0.92518	Pbr041199.1
Molecular Function	GO:0017171	serine hydrolase activity	1	253	0.882952	0.92518	Pbr041199.1
Molecular Function	GO:0022892	substrate-specific transporter activity	4	786	0.89998	0.93894	Pbr012176.1;Pbr014082.1;Pbr016651.1;Pbr019845.1
Molecular Function	GO:0050662	coenzyme binding	2	485	0.916778	0.951789	Pbr024242.1;Pbr024687.1
Molecular Function	GO:0048037	cofactor binding	3	664	0.920195	0.951789	Pbr000887.1;Pbr024242.1;Pbr024687.1
Molecular Function	GO:0016829	lyase activity	1	316	0.931667	0.959538	Pbr027180.1
Molecular Function	GO:0008168	methyltransferase activity	1	334	0.941424	0.965461	Pbr037527.1
Molecular Function	GO:0009055	electron carrier activity	3	737	0.94934	0.967263	Pbr016415.1;Pbr020890.1;Pbr022835.1
Molecular Function	GO:0016741	transferase activity, transferring one-carbon groups	1	367	0.955853	0.967263	Pbr037527.1
Molecular Function	GO:0020037	heme binding	2	586	0.959236	0.967263	Pbr011557.1;Pbr020890.1
Molecular Function	GO:0046906	tetrapyrrole binding	2	586	0.959236	0.967263	Pbr011557.1;Pbr020890.1
Molecular Function	GO:0004497	monooxygenase activity	1	494	0.985195	0.9893	Pbr020890.1
Molecular Function	GO:0003674	molecular_function	179	21327	1	1	Pbr000615.1;Pbr000782.1;Pbr000852.1;Pbr000887.1;Pbr001238.1;Pbr002243.1;Pbr002347.1;Pbr002427.2;Pbr002709.1;Pbr002804.1;Pbr003884.1;Pbr004233.1;Pbr004311.1;Pbr004784.1;Pbr004969.1;Pbr005384.1;Pbr005389.1;Pbr005575.2;Pbr006022.2;Pbr006067.1;Pbr006197.1;Pbr006217.1;Pbr006543.1;Pbr006945.1;Pbr007871.1;Pbr008012.1;Pbr008171.1;Pbr008254.1;Pbr008547.1;Pbr008691.1;Pbr008739.1;Pbr008813.1;Pbr009708.1;Pbr…
