# Supplementary material for: Comparison of multiple algorithms to reliably detect structural variants in pears
Source: BMC Genomics. 2020 Jan 20;21:61. doi: 10.1186/s12864-020-6455-x (PMC6972009; doi:10.1186/s12864-020-6455-x)
Supplement: Supplementary file 2 — Additional file 2. KEGG analysis of 264 genes within SVs commonly identified by five SV callers. [file 12864_2020_6455_MOESM2_ESM.xlsx]

## Sheet: 工作表1
KEGG_A_class	KEGG_B_class	Pathway	out (59)	All (7721)	Pvalue	Qvalue	Pathway ID	Genes	K_IDs
Metabolism	Lipid metabolism	alpha-Linolenic acid metabolism	4	95	0.00583954	0.338694	ko00592	Pbr004969.1;Pbr014085.3;Pbr023784.2;Pbr039380.2	K00454+K10527+K00454+K18857
Genetic Information Processing	Translation	mRNA surveillance pathway	5	207	0.020476	0.447771	ko03015	Pbr020337.1;Pbr025694.1;Pbr027833.1;Pbr029776.2;Pbr042107.2	K14376+K13126+K12812+K14416+K14404
Metabolism	Lipid metabolism	Linoleic acid metabolism	2	31	0.0231605	0.447771	ko00591	Pbr004969.1;Pbr023784.2	K00454+K00454
Genetic Information Processing	Translation	Aminoacyl-tRNA biosynthesis	3	111	0.0526312	0.757068	ko00970	Pbr027873.2;Pbr035249.1;Pbr037784.1	K01883+K04567+K01881
Metabolism	Metabolism of other amino acids	beta-Alanine metabolism	2	66	0.0902782	0.757068	ko00410	Pbr005384.1;Pbr022893.1	K00140+K13366
Metabolism	Lipid metabolism	Fatty acid degradation	2	71	0.10213	0.757068	ko00071	Pbr014085.3;Pbr039380.2	K10527+K18857
Metabolism	Metabolism of cofactors and vitamins	Porphyrin and chlorophyll metabolism	2	79	0.121916	0.757068	ko00860	Pbr024702.2;Pbr036783.1	K13606+K08099
Metabolism	Amino acid metabolism	Arginine and proline metabolism	2	80	0.124453	0.757068	ko00330	Pbr022893.1;Pbr040411.1	K13366+K00286
Metabolism	Metabolism of cofactors and vitamins	Vitamin B6 metabolism	1	27	0.187357	0.757068	ko00750	Pbr018008.1	K06215
Genetic Information Processing	Translation	RNA transport	4	304	0.201934	0.757068	ko03013	Pbr019869.1;Pbr025694.1;Pbr027833.1;Pbr036342.2	K03257+K13126+K12812+K03243
Metabolism	Carbohydrate metabolism	Inositol phosphate metabolism	2	110	0.205188	0.757068	ko00562	Pbr005384.1;Pbr037383.1	K00140+K00921
Metabolism	Energy metabolism	Carbon fixation in photosynthetic organisms	2	115	0.219225	0.757068	ko00710	Pbr014773.1;Pbr025845.1	K01006+K00026
Metabolism	Metabolism of cofactors and vitamins	Folate biosynthesis	1	33	0.224049	0.757068	ko00790	Pbr011394.1	K01930
Metabolism	Carbohydrate metabolism	Starch and sucrose metabolism	3	225	0.24644	0.757068	ko00500	Pbr020853.1;Pbr034954.1;Pbr037395.1	K01188+K00975+K00695
Metabolism	Carbohydrate metabolism	Propanoate metabolism	1	39	0.259111	0.757068	ko00640	Pbr005384.1	K00140
Metabolism	Biosynthesis of other secondary metabolites	Stilbenoid, diarylheptanoid and gingerol biosynthesis	1	39	0.259111	0.757068	ko00945	Pbr020890.1	K09754
Genetic Information Processing	Transcription	Spliceosome	4	341	0.262872	0.757068	ko03040	Pbr004311.1;Pbr012661.1;Pbr022972.1;Pbr027833.1	K12860+K12835+K12874+K12812
Cellular Processes	Transport and catabolism	Phagosome	2	133	0.270285	0.757068	ko04145	Pbr037383.1;Pbr042074.1	K00921+K07375
Metabolism	Global and overview maps	Biosynthesis of secondary metabolites	16	1807	0.294113	0.757068	ko01110	Pbr004969.1;Pbr008813.1;Pbr014085.3;Pbr019996.1;Pbr020853.1;Pbr020890.1;Pbr023784.2;Pbr024242.1;Pbr024702.2;Pbr025845.1;Pbr034045.1;Pbr034869.1;Pbr034954.1;Pbr036783.1;Pbr039380.2;Pbr040411.1	K00454+K09834+K10527+K01850+K01188+K09754+K00454+K00006+K13606+K00026+K00938+K09840+K00975+K08099+K18857+K00286
Metabolism	Carbohydrate metabolism	Pyruvate metabolism	2	143	0.298723	0.757068	ko00620	Pbr014773.1;Pbr025845.1	K01006+K00026
Genetic Information Processing	Replication and repair	Nucleotide excision repair	2	146	0.307231	0.757068	ko03420	Pbr009708.1;Pbr042126.1	K02327+K10610
Cellular Processes	Transport and catabolism	Autophagy - other eukaryotes	1	51	0.324627	0.757068	ko04136	Pbr025654.1	K07203
Metabolism	Lipid metabolism	Glycerophospholipid metabolism	2	157	0.338255	0.757068	ko00564	Pbr020164.1;Pbr024242.1	K01126+K00006
Metabolism	Metabolism of cofactors and vitamins	Ubiquinone and other terpenoid-quinone biosynthesis	1	56	0.350213	0.757068	ko00130	Pbr008813.1	K09834
Metabolism	Amino acid metabolism	Tyrosine metabolism	1	62	0.379661	0.757068	ko00350	Pbr039380.2	K18857
Metabolism	Metabolism of terpenoids and polyketides	Carotenoid biosynthesis	1	67	0.403195	0.757068	ko00906	Pbr034869.1	K09840
Metabolism	Biosynthesis of other secondary metabolites	Flavonoid biosynthesis	1	69	0.412361	0.757068	ko00941	Pbr020890.1	K09754
Environmental Information Processing	Signal transduction	Plant hormone signal transduction	4	433	0.423756	0.757068	ko04075	Pbr010287.1;Pbr019461.1;Pbr033318.1;Pbr037712.1	K14487+K14432+K14500+K14484
Metabolism	Amino acid metabolism	Phenylalanine, tyrosine and tryptophan biosynthesis	1	72	0.425851	0.757068	ko00400	Pbr019996.1	K01850
Genetic Information Processing	Folding, sorting and degradation	Ubiquitin mediated proteolysis	2	190	0.428419	0.757068	ko04120	Pbr023226.1;Pbr042126.1	K10592+K10610
Genetic Information Processing	Transcription	Basal transcription factors	1	73	0.430279	0.757068	ko03022	Pbr014292.1	K03124
Metabolism	Amino acid metabolism	Valine, leucine and isoleucine degradation	1	74	0.434674	0.757068	ko00280	Pbr005384.1	K00140
Metabolism	Metabolism of terpenoids and polyketides	Terpenoid backbone biosynthesis	1	77	0.447661	0.757068	ko00900	Pbr034045.1	K00938
Genetic Information Processing	Replication and repair	Base excision repair	1	78	0.451924	0.757068	ko03410	Pbr009708.1	K02327
Metabolism	Nucleotide metabolism	Pyrimidine metabolism	2	205	0.467362	0.757068	ko00240	Pbr008691.1;Pbr009708.1	K00876+K02327
Genetic Information Processing	Folding, sorting and degradation	RNA degradation	2	206	0.469904	0.757068	ko03018	Pbr025694.1;Pbr027801.1	K13126+K12606
Genetic Information Processing	Folding, sorting and degradation	Proteasome	1	92	0.508319	0.77862	ko03050	Pbr000852.1	K03032
Environmental Information Processing	Signal transduction	Phosphatidylinositol signaling system	1	93	0.512122	0.77862	ko04070	Pbr037383.1	K00921
Metabolism	Carbohydrate metabolism	Citrate cycle (TCA cycle)	1	97	0.527045	0.77862	ko00020	Pbr025845.1	K00026
Genetic Information Processing	Folding, sorting and degradation	Protein processing in endoplasmic reticulum	3	367	0.536979	0.77862	ko04141	Pbr006022.2;Pbr016415.1;Pbr026530.3	K14007+K09584+K11718
Genetic Information Processing	Replication and repair	Mismatch repair	1	107	0.562417	0.79133	ko03430	Pbr009708.1	K02327
Genetic Information Processing	Replication and repair	Homologous recombination	1	113	0.582378	0.79133	ko03440	Pbr009708.1	K02327
Metabolism	Global and overview maps	Fatty acid metabolism	1	118	0.598326	0.79133	ko01212	Pbr014085.3	K10527
Metabolism	Carbohydrate metabolism	Glyoxylate and dicarboxylate metabolism	1	126	0.622606	0.79133	ko00630	Pbr025845.1	K00026
Metabolism	Biosynthesis of other secondary metabolites	Phenylpropanoid biosynthesis	2	283	0.642694	0.79133	ko00940	Pbr020853.1;Pbr020890.1	K01188+K09754
Metabolism	Global and overview maps	Carbon metabolism	3	428	0.642964	0.79133	ko01200	Pbr005384.1;Pbr014773.1;Pbr025845.1	K00140+K01006+K00026
Metabolism	Metabolism of other amino acids	Cyanoamino acid metabolism	1	135	0.6482	0.79133	ko00460	Pbr020853.1	K01188
Genetic Information Processing	Replication and repair	DNA replication	1	140	0.661672	0.79133	ko03030	Pbr009708.1	K02327
Cellular Processes	Transport and catabolism	Endocytosis	2	300	0.674455	0.79133	ko04144	Pbr005389.1;Pbr005575.2	K07904+K05757
Genetic Information Processing	Translation	Ribosome biogenesis in eukaryotes	1	148	0.682181	0.79133	ko03008	Pbr041265.1	K14554
Metabolism	Global and overview maps	Metabolic pathways	23	3212	0.704125	0.792674	ko01100	Pbr004969.1;Pbr005384.1;Pbr008691.1;Pbr008813.1;Pbr009708.1;Pbr011394.1;Pbr014085.3;Pbr014773.1;Pbr019996.1;Pbr020853.1;Pbr020890.1;Pbr022893.1;Pbr023784.2;Pbr024702.2;Pbr025845.1;Pbr034045.1;Pbr034869.1;Pbr034954.1;Pbr036783.1;Pbr037383.1;Pbr037395.1;Pbr039380.2;Pbr040411.1	K00454+K00140+K00876+K09834+K02327+K01930+K10527+K01006+K01850+K01188+K09754+K13366+K00454+K13606+K00026+K00938+K09840+K00975+K08099+K00921+K00695+K18857+K00286
Metabolism	Amino acid metabolism	Cysteine and methionine metabolism	1	160	0.710673	0.792674	ko00270	Pbr025845.1	K00026
Metabolism	Carbohydrate metabolism	Glycolysis / Gluconeogenesis	1	184	0.760331	0.832061	ko00010	Pbr039380.2	K18857
Metabolism	Carbohydrate metabolism	Amino sugar and nucleotide sugar metabolism	1	212	0.807747	0.860328	ko00520	Pbr034954.1	K00975
Metabolism	Global and overview maps	Biosynthesis of amino acids	2	398	0.815828	0.860328	ko01230	Pbr019996.1;Pbr040411.1	K01850+K00286
Genetic Information Processing	Translation	Ribosome	2	482	0.891019	0.909561	ko03010	Pbr032337.1;Pbr041518.2	K02957+K02985
Metabolism	Nucleotide metabolism	Purine metabolism	1	304	0.907367	0.909561	ko00230	Pbr009708.1	K02327
Organismal Systems	Environmental adaptation	Plant-pathogen interaction	1	307	0.909561	0.909561	ko04626	Pbr006394.1	K05391
