# Supplementary material for: Comparison of multiple algorithms to reliably detect structural variants in pears
Source: BMC Genomics. 2020 Jan 20;21:61. doi: 10.1186/s12864-020-6455-x (PMC6972009; doi:10.1186/s12864-020-6455-x)
Supplement: Supplementary file 4 — Additional file 4. GO analysis of 403 genes within SVs commonly identified by three SV callers using NGS data. [file 12864_2020_6455_MOESM4_ESM.xlsx]

## Sheet: 工作表1
GO class	GO ID	Description	out (90)	All (6966)	pvalue	p.adjust	Genes
Cellular Component	GO:0000148	1,3-beta-D-glucan synthase complex	3	17	0.00124397	0.126885	Pbr009965.1;Pbr017224.1;Pbr023772.1
Cellular Component	GO:0098797	plasma membrane protein complex	3	49	0.0250578	0.641221	Pbr009965.1;Pbr017224.1;Pbr023772.1
Cellular Component	GO:0044459	plasma membrane part	3	53	0.0307139	0.641221	Pbr009965.1;Pbr017224.1;Pbr023772.1
Cellular Component	GO:1990234	transferase complex	6	186	0.0327647	0.641221	Pbr009965.1;Pbr016030.1;Pbr017224.1;Pbr020820.1;Pbr023772.1;Pbr031679.1
Cellular Component	GO:0005886	plasma membrane	3	60	0.0420869	0.641221	Pbr009965.1;Pbr017224.1;Pbr023772.1
Cellular Component	GO:0044425	membrane part	25	1398	0.0479754	0.641221	Pbr002347.1;Pbr004252.1;Pbr005699.1;Pbr006022.2;Pbr009965.1;Pbr011317.1;Pbr012176.1;Pbr012662.1;Pbr013635.1;Pbr014082.1;Pbr015097.1;Pbr016030.1;Pbr017224.1;Pbr017306.1;Pbr023772.1;Pbr024645.1;Pbr025874.1;Pbr026539.1;Pbr027176.2;Pbr027341.1;Pbr029853.1;Pbr031117.1;Pbr033151.1;Pbr035249.1;Pbr039380.2
Cellular Component	GO:0031981	nuclear lumen	3	75	0.072484	0.641221	Pbr031679.1;Pbr035144.1;Pbr041418.1
Cellular Component	GO:0005666	DNA-directed RNA polymerase III complex	1	6	0.0750843	0.641221	Pbr031679.1
Cellular Component	GO:0044428	nuclear part	4	124	0.0760961	0.641221	Pbr006945.1;Pbr031679.1;Pbr035144.1;Pbr041418.1
Cellular Component	GO:0031224	intrinsic component of membrane	20	1119	0.0766471	0.641221	Pbr002347.1;Pbr004252.1;Pbr005699.1;Pbr011317.1;Pbr012176.1;Pbr012662.1;Pbr013635.1;Pbr014082.1;Pbr015097.1;Pbr016030.1;Pbr017306.1;Pbr024645.1;Pbr025874.1;Pbr026539.1;Pbr027176.2;Pbr027341.1;Pbr031117.1;Pbr033151.1;Pbr035249.1;Pbr039380.2
Cellular Component	GO:0016021	integral component of membrane	18	984	0.0769039	0.641221	Pbr002347.1;Pbr004252.1;Pbr005699.1;Pbr011317.1;Pbr012176.1;Pbr013635.1;Pbr014082.1;Pbr015097.1;Pbr016030.1;Pbr017306.1;Pbr024645.1;Pbr025874.1;Pbr026539.1;Pbr027341.1;Pbr031117.1;Pbr033151.1;Pbr035249.1;Pbr039380.2
Cellular Component	GO:0005853	eukaryotic translation elongation factor 1 complex	1	7	0.0870444	0.641221	Pbr020903.1
Cellular Component	GO:0043233	organelle lumen	3	83	0.0917757	0.641221	Pbr031679.1;Pbr035144.1;Pbr041418.1
Cellular Component	GO:0070013	intracellular organelle lumen	3	83	0.0917757	0.641221	Pbr031679.1;Pbr035144.1;Pbr041418.1
Cellular Component	GO:0032040	small-subunit processome	1	9	0.110508	0.641221	Pbr041265.1
Cellular Component	GO:0005787	signal peptidase complex	1	10	0.122015	0.641221	Pbr016030.1
Cellular Component	GO:0009331	glycerol-3-phosphate dehydrogenase complex	1	10	0.122015	0.641221	Pbr024242.1
Cellular Component	GO:0016602	CCAAT-binding factor complex	1	10	0.122015	0.641221	Pbr006945.1
Cellular Component	GO:0005654	nucleoplasm	2	49	0.131642	0.641221	Pbr031679.1;Pbr035144.1
Cellular Component	GO:0044451	nucleoplasm part	2	49	0.131642	0.641221	Pbr031679.1;Pbr035144.1
Cellular Component	GO:0031974	membrane-enclosed lumen	3	99	0.135815	0.641221	Pbr031679.1;Pbr035144.1;Pbr041418.1
Cellular Component	GO:0000228	nuclear chromosome	1	12	0.144589	0.641221	Pbr041418.1
Cellular Component	GO:0030684	preribosome	1	12	0.144589	0.641221	Pbr041265.1
Cellular Component	GO:1902494	catalytic complex	7	344	0.155556	0.660205	Pbr009965.1;Pbr016030.1;Pbr017224.1;Pbr020820.1;Pbr023772.1;Pbr024242.1;Pbr031679.1
Cellular Component	GO:0043234	protein complex	16	953	0.161815	0.660205	Pbr006022.2;Pbr006945.1;Pbr008143.1;Pbr009965.1;Pbr016030.1;Pbr017224.1;Pbr020820.1;Pbr020903.1;Pbr023772.1;Pbr024242.1;Pbr029853.1;Pbr031679.1;Pbr035144.1;Pbr036015.1;Pbr042074.1;Pbr042244.1
Cellular Component	GO:0098796	membrane protein complex	6	294	0.179124	0.697702	Pbr006022.2;Pbr009965.1;Pbr016030.1;Pbr017224.1;Pbr023772.1;Pbr029853.1
Cellular Component	GO:0005623	cell	61	4402	0.213566	0.697702	Pbr002189.1;Pbr002427.2;Pbr002790.1;Pbr003708.1;Pbr003884.1;Pbr004197.1;Pbr004252.1;Pbr005389.1;Pbr005735.2;Pbr006022.2;Pbr006945.1;Pbr008143.1;Pbr009409.1;Pbr009965.1;Pbr011184.3;Pbr014375.1;Pbr014597.1;Pbr015482.2;Pbr016030.1;Pbr016415.1;Pbr017224.1;Pbr017941.1;Pbr018353.1;Pbr019845.1;Pbr020337.1;Pbr020820.1;Pbr020903.1;Pbr020958.1;Pbr022441.1;Pbr023226.1;Pbr023772.1;Pbr024242.1;Pbr025405.1;Pbr…
Cellular Component	GO:0044464	cell part	61	4402	0.213566	0.697702	Pbr002189.1;Pbr002427.2;Pbr002790.1;Pbr003708.1;Pbr003884.1;Pbr004197.1;Pbr004252.1;Pbr005389.1;Pbr005735.2;Pbr006022.2;Pbr006945.1;Pbr008143.1;Pbr009409.1;Pbr009965.1;Pbr011184.3;Pbr014375.1;Pbr014597.1;Pbr015482.2;Pbr016030.1;Pbr016415.1;Pbr017224.1;Pbr017941.1;Pbr018353.1;Pbr019845.1;Pbr020337.1;Pbr020820.1;Pbr020903.1;Pbr020958.1;Pbr022441.1;Pbr023226.1;Pbr023772.1;Pbr024242.1;Pbr025405.1;Pbr…
Cellular Component	GO:0005622	intracellular	57	4100	0.224283	0.697702	Pbr002189.1;Pbr002427.2;Pbr002790.1;Pbr003708.1;Pbr003884.1;Pbr004197.1;Pbr004252.1;Pbr005389.1;Pbr005735.2;Pbr006022.2;Pbr006945.1;Pbr008143.1;Pbr009409.1;Pbr011184.3;Pbr014375.1;Pbr014597.1;Pbr015482.2;Pbr016030.1;Pbr016415.1;Pbr017941.1;Pbr018353.1;Pbr020337.1;Pbr020820.1;Pbr020903.1;Pbr020958.1;Pbr022441.1;Pbr023226.1;Pbr024242.1;Pbr025405.1;Pbr025728.2;Pbr027157.1;Pbr027873.2;Pbr029586.1;Pbr…
Cellular Component	GO:0016459	myosin complex	1	20	0.229287	0.697702	Pbr036015.1
Cellular Component	GO:0016592	mediator complex	1	22	0.249132	0.697702	Pbr035144.1
Cellular Component	GO:0012507	ER to Golgi transport vesicle membrane	1	24	0.268471	0.697702	Pbr006022.2
Cellular Component	GO:0030127	COPII vesicle coat	1	24	0.268471	0.697702	Pbr006022.2
Cellular Component	GO:0030134	ER to Golgi transport vesicle	1	24	0.268471	0.697702	Pbr006022.2
Cellular Component	GO:0000428	DNA-directed RNA polymerase complex	1	26	0.287317	0.697702	Pbr031679.1
Cellular Component	GO:0030880	RNA polymerase complex	1	26	0.287317	0.697702	Pbr031679.1
Cellular Component	GO:0055029	nuclear DNA-directed RNA polymerase complex	1	26	0.287317	0.697702	Pbr031679.1
Cellular Component	GO:0044798	nuclear transcription factor complex	1	27	0.296559	0.697702	Pbr006945.1
Cellular Component	GO:0090575	RNA polymerase II transcription factor complex	1	27	0.296559	0.697702	Pbr006945.1
Cellular Component	GO:0030117	membrane coat	2	87	0.310304	0.697702	Pbr006022.2;Pbr029853.1
Cellular Component	GO:0048475	coated membrane	2	87	0.310304	0.697702	Pbr006022.2;Pbr029853.1
Cellular Component	GO:0005634	nucleus	19	1328	0.349792	0.697702	Pbr002427.2;Pbr003708.1;Pbr006945.1;Pbr011184.3;Pbr014375.1;Pbr015482.2;Pbr017941.1;Pbr020337.1;Pbr031679.1;Pbr033208.4;Pbr033588.1;Pbr034559.1;Pbr035144.1;Pbr037148.1;Pbr037712.1;Pbr038022.1;Pbr040945.1;Pbr041418.1;Pbr042126.1
Cellular Component	GO:0044430	cytoskeletal part	2	96	0.353016	0.697702	Pbr036015.1;Pbr042074.1
Cellular Component	GO:0015629	actin cytoskeleton	1	35	0.366354	0.697702	Pbr036015.1
Cellular Component	GO:0005667	transcription factor complex	1	36	0.374582	0.697702	Pbr006945.1
Cellular Component	GO:0030133	transport vesicle	1	41	0.414163	0.697702	Pbr006022.2
Cellular Component	GO:0030288	outer membrane-bounded periplasmic space	1	41	0.414163	0.697702	Pbr019845.1
Cellular Component	GO:0030658	transport vesicle membrane	1	41	0.414163	0.697702	Pbr006022.2
Cellular Component	GO:0042597	periplasmic space	1	41	0.414163	0.697702	Pbr019845.1
Cellular Component	GO:0000145	exocyst	1	42	0.421777	0.697702	Pbr008143.1
Cellular Component	GO:0005839	proteasome core complex	1	42	0.421777	0.697702	Pbr042244.1
Cellular Component	GO:0005874	microtubule	1	42	0.421777	0.697702	Pbr042074.1
Cellular Component	GO:0005938	cell cortex	1	42	0.421777	0.697702	Pbr008143.1
Cellular Component	GO:0044448	cell cortex part	1	42	0.421777	0.697702	Pbr008143.1
Cellular Component	GO:0099512	supramolecular fiber	1	42	0.421777	0.697702	Pbr042074.1
Cellular Component	GO:0099513	polymeric cytoskeletal fiber	1	42	0.421777	0.697702	Pbr042074.1
Cellular Component	GO:0099568	cytoplasmic region	1	42	0.421777	0.697702	Pbr008143.1
Cellular Component	GO:0071944	cell periphery	4	256	0.42297	0.697702	Pbr008143.1;Pbr009965.1;Pbr017224.1;Pbr023772.1
Cellular Component	GO:0030313	cell envelope	1	44	0.436712	0.697702	Pbr019845.1
Cellular Component	GO:0061695	transferase complex, transferring phosphorus-containing groups	1	44	0.436712	0.697702	Pbr031679.1
Cellular Component	GO:0000502	proteasome complex	1	45	0.444036	0.697702	Pbr042244.1
Cellular Component	GO:0012506	vesicle membrane	1	49	0.472402	0.697702	Pbr006022.2
Cellular Component	GO:0030120	vesicle coat	1	49	0.472402	0.697702	Pbr006022.2
Cellular Component	GO:0030135	coated vesicle	1	49	0.472402	0.697702	Pbr006022.2
Cellular Component	GO:0030659	cytoplasmic vesicle membrane	1	49	0.472402	0.697702	Pbr006022.2
Cellular Component	GO:0030662	coated vesicle membrane	1	49	0.472402	0.697702	Pbr006022.2
Cellular Component	GO:0044433	cytoplasmic vesicle part	1	49	0.472402	0.697702	Pbr006022.2
Cellular Component	GO:0005856	cytoskeleton	2	125	0.482945	0.697702	Pbr036015.1;Pbr042074.1
Cellular Component	GO:1990204	oxidoreductase complex	1	51	0.486043	0.697702	Pbr024242.1
Cellular Component	GO:0016023	cytoplasmic, membrane-bounded vesicle	1	53	0.499335	0.697702	Pbr006022.2
Cellular Component	GO:0031410	cytoplasmic vesicle	1	53	0.499335	0.697702	Pbr006022.2
Cellular Component	GO:0031982	vesicle	1	53	0.499335	0.697702	Pbr006022.2
Cellular Component	GO:0031988	membrane-bounded vesicle	1	53	0.499335	0.697702	Pbr006022.2
Cellular Component	GO:0032991	macromolecular complex	20	1526	0.512668	0.70665	Pbr006022.2;Pbr006945.1;Pbr008143.1;Pbr009965.1;Pbr016030.1;Pbr017224.1;Pbr020820.1;Pbr020903.1;Pbr023772.1;Pbr024242.1;Pbr029853.1;Pbr031679.1;Pbr032337.1;Pbr035144.1;Pbr036015.1;Pbr040945.1;Pbr041265.1;Pbr041518.2;Pbr042074.1;Pbr042244.1
Cellular Component	GO:0005783	endoplasmic reticulum	2	139	0.539844	0.725855	Pbr016030.1;Pbr016415.1
Cellular Component	GO:0005789	endoplasmic reticulum membrane	1	61	0.549189	0.725855	Pbr016030.1
Cellular Component	GO:0042175	nuclear outer membrane-endoplasmic reticulum membrane network	1	61	0.549189	0.725855	Pbr016030.1
Cellular Component	GO:0044432	endoplasmic reticulum part	1	62	0.555065	0.725855	Pbr016030.1
Cellular Component	GO:0016020	membrane	38	2973	0.575453	0.74299	Pbr002347.1;Pbr002804.1;Pbr004252.1;Pbr005699.1;Pbr006022.2;Pbr008547.1;Pbr009965.1;Pbr011317.1;Pbr012176.1;Pbr012662.1;Pbr013443.2;Pbr013635.1;Pbr014082.1;Pbr015097.1;Pbr016030.1;Pbr016651.1;Pbr017151.1;Pbr017224.1;Pbr017306.1;Pbr019845.1;Pbr023772.1;Pbr024645.1;Pbr025874.1;Pbr026539.1;Pbr027176.2;Pbr027341.1;Pbr029853.1;Pbr031117.1;Pbr033151.1;Pbr034049.1;Pbr035249.1;Pbr036234.1;Pbr039380.2;Pbr…
Cellular Component	GO:0015630	microtubule cytoskeleton	1	70	0.599425	0.764267	Pbr042074.1
Cellular Component	GO:0012505	endomembrane system	3	258	0.65391	0.823442	Pbr006022.2;Pbr016030.1;Pbr016415.1
Cellular Component	GO:0005694	chromosome	2	188	0.703954	0.85014	Pbr029586.1;Pbr041418.1
Cellular Component	GO:0098588	bounding membrane of organelle	2	189	0.70674	0.85014	Pbr006022.2;Pbr016030.1
Cellular Component	GO:0043227	membrane-bounded organelle	22	1845	0.70845	0.85014	Pbr002427.2;Pbr003708.1;Pbr006022.2;Pbr006945.1;Pbr011184.3;Pbr014375.1;Pbr015482.2;Pbr016030.1;Pbr016415.1;Pbr017941.1;Pbr020337.1;Pbr031679.1;Pbr033208.4;Pbr033588.1;Pbr034559.1;Pbr035144.1;Pbr037148.1;Pbr037712.1;Pbr038022.1;Pbr040945.1;Pbr041418.1;Pbr042126.1
Cellular Component	GO:0043231	intracellular membrane-bounded organelle	22	1845	0.70845	0.85014	Pbr002427.2;Pbr003708.1;Pbr006022.2;Pbr006945.1;Pbr011184.3;Pbr014375.1;Pbr015482.2;Pbr016030.1;Pbr016415.1;Pbr017941.1;Pbr020337.1;Pbr031679.1;Pbr033208.4;Pbr033588.1;Pbr034559.1;Pbr035144.1;Pbr037148.1;Pbr037712.1;Pbr038022.1;Pbr040945.1;Pbr041418.1;Pbr042126.1
Cellular Component	GO:0098805	whole membrane	1	103	0.740601	0.8701	Pbr006022.2
Cellular Component	GO:0044424	intracellular part	40	3296	0.743422	0.8701	Pbr002427.2;Pbr002790.1;Pbr003708.1;Pbr006022.2;Pbr006945.1;Pbr008143.1;Pbr011184.3;Pbr014375.1;Pbr015482.2;Pbr016030.1;Pbr016415.1;Pbr017941.1;Pbr020337.1;Pbr020820.1;Pbr020903.1;Pbr022441.1;Pbr024242.1;Pbr027873.2;Pbr029586.1;Pbr029853.1;Pbr031679.1;Pbr032337.1;Pbr033208.4;Pbr033588.1;Pbr034559.1;Pbr035144.1;Pbr035159.3;Pbr035249.1;Pbr036015.1;Pbr037148.1;Pbr037712.1;Pbr037784.1;Pbr038022.1;Pbr…
Cellular Component	GO:0000151	ubiquitin ligase complex	1	106	0.750675	0.8701	Pbr020820.1
Cellular Component	GO:0044422	organelle part	8	764	0.785188	0.88988	Pbr006022.2;Pbr006945.1;Pbr016030.1;Pbr031679.1;Pbr035144.1;Pbr036015.1;Pbr041418.1;Pbr042074.1
Cellular Component	GO:0044446	intracellular organelle part	8	764	0.785188	0.88988	Pbr006022.2;Pbr006945.1;Pbr016030.1;Pbr031679.1;Pbr035144.1;Pbr036015.1;Pbr041418.1;Pbr042074.1
Cellular Component	GO:0005737	cytoplasm	16	1506	0.846565	0.948897	Pbr002790.1;Pbr006022.2;Pbr008143.1;Pbr016030.1;Pbr016415.1;Pbr020903.1;Pbr022441.1;Pbr024242.1;Pbr027873.2;Pbr029853.1;Pbr032337.1;Pbr035159.3;Pbr035249.1;Pbr037784.1;Pbr040945.1;Pbr041518.2
Cellular Component	GO:0043226	organelle	27	2536	0.918037	0.973581	Pbr002427.2;Pbr003708.1;Pbr006022.2;Pbr006945.1;Pbr011184.3;Pbr014375.1;Pbr015482.2;Pbr016030.1;Pbr016415.1;Pbr017941.1;Pbr020337.1;Pbr029586.1;Pbr031679.1;Pbr032337.1;Pbr033208.4;Pbr033588.1;Pbr034559.1;Pbr035144.1;Pbr036015.1;Pbr037148.1;Pbr037712.1;Pbr038022.1;Pbr040945.1;Pbr041418.1;Pbr041518.2;Pbr042074.1;Pbr042126.1
Cellular Component	GO:0043229	intracellular organelle	27	2536	0.918037	0.973581	Pbr002427.2;Pbr003708.1;Pbr006022.2;Pbr006945.1;Pbr011184.3;Pbr014375.1;Pbr015482.2;Pbr016030.1;Pbr016415.1;Pbr017941.1;Pbr020337.1;Pbr029586.1;Pbr031679.1;Pbr032337.1;Pbr033208.4;Pbr033588.1;Pbr034559.1;Pbr035144.1;Pbr036015.1;Pbr037148.1;Pbr037712.1;Pbr038022.1;Pbr040945.1;Pbr041418.1;Pbr041518.2;Pbr042074.1;Pbr042126.1
Cellular Component	GO:0031090	organelle membrane	2	319	0.92303	0.973581	Pbr006022.2;Pbr016030.1
Cellular Component	GO:0043228	non-membrane-bounded organelle	7	842	0.930534	0.973581	Pbr029586.1;Pbr032337.1;Pbr036015.1;Pbr040945.1;Pbr041418.1;Pbr041518.2;Pbr042074.1
Cellular Component	GO:0043232	intracellular non-membrane-bounded organelle	7	842	0.930534	0.973581	Pbr029586.1;Pbr032337.1;Pbr036015.1;Pbr040945.1;Pbr041418.1;Pbr041518.2;Pbr042074.1
Cellular Component	GO:0030529	intracellular ribonucleoprotein complex	4	555	0.9358	0.973581	Pbr032337.1;Pbr040945.1;Pbr041265.1;Pbr041518.2
Cellular Component	GO:1990904	ribonucleoprotein complex	4	555	0.9358	0.973581	Pbr032337.1;Pbr040945.1;Pbr041265.1;Pbr041518.2
Cellular Component	GO:0044444	cytoplasmic part	10	1155	0.945381	0.973581	Pbr006022.2;Pbr008143.1;Pbr016030.1;Pbr016415.1;Pbr020903.1;Pbr024242.1;Pbr029853.1;Pbr032337.1;Pbr040945.1;Pbr041518.2
Cellular Component	GO:0031975	envelope	1	250	0.963518	0.973581	Pbr019845.1
Cellular Component	GO:0005840	ribosome	3	506	0.964036	0.973581	Pbr032337.1;Pbr040945.1;Pbr041518.2
Cellular Component	GO:0005575	cellular_component	90	6966	1	1	Pbr002189.1;Pbr002347.1;Pbr002427.2;Pbr002790.1;Pbr002804.1;Pbr003708.1;Pbr003884.1;Pbr004197.1;Pbr004252.1;Pbr005389.1;Pbr005699.1;Pbr005735.2;Pbr006022.2;Pbr006945.1;Pbr008143.1;Pbr008547.1;Pbr009409.1;Pbr009965.1;Pbr011184.3;Pbr011317.1;Pbr012176.1;Pbr012662.1;Pbr013443.2;Pbr013635.1;Pbr014082.1;Pbr014375.1;Pbr014597.1;Pbr015097.1;Pbr015482.2;Pbr016030.1;Pbr016415.1;Pbr016651.1;Pbr017151.1;Pbr…
Biological Process	GO:0006074	(1->3)-beta-D-glucan metabolic process	3	17	0.00117503	0.233249	Pbr009965.1;Pbr017224.1;Pbr023772.1
Biological Process	GO:0006075	(1->3)-beta-D-glucan biosynthetic process	3	17	0.00117503	0.233249	Pbr009965.1;Pbr017224.1;Pbr023772.1
Biological Process	GO:0034660	ncRNA metabolic process	8	177	0.00182133	0.233249	Pbr002790.1;Pbr024687.1;Pbr025845.1;Pbr027873.2;Pbr035159.3;Pbr035249.1;Pbr037784.1;Pbr041265.1
Biological Process	GO:0006399	tRNA metabolic process	7	144	0.00232088	0.233249	Pbr002790.1;Pbr024687.1;Pbr025845.1;Pbr027873.2;Pbr035159.3;Pbr035249.1;Pbr037784.1
Biological Process	GO:0044763	single-organism cellular process	68	4030	0.0033579	0.269975	Pbr002189.1;Pbr002790.1;Pbr002859.1;Pbr003572.1;Pbr004195.1;Pbr005389.1;Pbr005699.1;Pbr005735.2;Pbr008012.1;Pbr008143.1;Pbr008547.1;Pbr008813.1;Pbr009409.1;Pbr009965.1;Pbr010423.1;Pbr010680.1;Pbr011394.1;Pbr012176.1;Pbr012662.1;Pbr013635.1;Pbr014082.1;Pbr014085.3;Pbr015097.1;Pbr016415.1;Pbr017224.1;Pbr017228.1;Pbr017306.1;Pbr019472.1;Pbr019996.1;Pbr020164.1;Pbr020958.1;Pbr021333.1;Pbr022835.1;Pbr…
Biological Process	GO:0006418	tRNA aminoacylation for protein translation	5	91	0.00584074	0.316911	Pbr002790.1;Pbr027873.2;Pbr035159.3;Pbr035249.1;Pbr037784.1
Biological Process	GO:0043038	amino acid activation	5	94	0.00668971	0.316911	Pbr002790.1;Pbr027873.2;Pbr035159.3;Pbr035249.1;Pbr037784.1
Biological Process	GO:0043039	tRNA aminoacylation	5	94	0.00668971	0.316911	Pbr002790.1;Pbr027873.2;Pbr035159.3;Pbr035249.1;Pbr037784.1
Biological Process	GO:0009987	cellular process	134	9414	0.00920392	0.316911	Pbr000406.1;Pbr000615.1;Pbr002189.1;Pbr002427.2;Pbr002790.1;Pbr002859.1;Pbr003572.1;Pbr003708.1;Pbr004195.1;Pbr004784.1;Pbr005389.1;Pbr005699.1;Pbr005735.2;Pbr006067.1;Pbr006217.1;Pbr006704.1;Pbr006945.1;Pbr007871.1;Pbr008012.1;Pbr008143.1;Pbr008171.1;Pbr008547.1;Pbr008633.1;Pbr008813.1;Pbr009409.1;Pbr009544.1;Pbr009708.1;Pbr009965.1;Pbr010423.1;Pbr010680.1;Pbr011394.1;Pbr012092.1;Pbr012176.1;Pbr…
Biological Process	GO:0007264	small GTPase mediated signal transduction	6	145	0.010142	0.316911	Pbr005389.1;Pbr005735.2;Pbr009409.1;Pbr017228.1;Pbr020958.1;Pbr027157.1
Biological Process	GO:0015031	protein transport	12	446	0.0109951	0.316911	Pbr005389.1;Pbr005735.2;Pbr006022.2;Pbr010066.1;Pbr010716.2;Pbr011317.1;Pbr014597.1;Pbr017228.1;Pbr020958.1;Pbr027157.1;Pbr029853.1;Pbr040418.1
Biological Process	GO:0045184	establishment of protein localization	12	453	0.0123196	0.316911	Pbr005389.1;Pbr005735.2;Pbr006022.2;Pbr010066.1;Pbr010716.2;Pbr011317.1;Pbr014597.1;Pbr017228.1;Pbr020958.1;Pbr027157.1;Pbr029853.1;Pbr040418.1
Biological Process	GO:0006166	purine ribonucleoside salvage	1	1	0.0126007	0.316911	Pbr010680.1
Biological Process	GO:0043101	purine-containing compound salvage	1	1	0.0126007	0.316911	Pbr010680.1
Biological Process	GO:0043174	nucleoside salvage	1	1	0.0126007	0.316911	Pbr010680.1
Biological Process	GO:0044723	single-organism carbohydrate metabolic process	11	400	0.0126134	0.316911	Pbr008547.1;Pbr009965.1;Pbr017224.1;Pbr020164.1;Pbr023772.1;Pbr026530.3;Pbr034273.1;Pbr034954.1;Pbr037395.1;Pbr039721.1;Pbr040695.1
Biological Process	GO:0009250	glucan biosynthetic process	4	76	0.0154856	0.347707	Pbr009965.1;Pbr017224.1;Pbr023772.1;Pbr034954.1
Biological Process	GO:0008104	protein localization	12	468	0.015569	0.347707	Pbr005389.1;Pbr005735.2;Pbr006022.2;Pbr010066.1;Pbr010716.2;Pbr011317.1;Pbr014597.1;Pbr017228.1;Pbr020958.1;Pbr027157.1;Pbr029853.1;Pbr040418.1
Biological Process	GO:0044281	small molecule metabolic process	23	1140	0.0166411	0.349203	Pbr002790.1;Pbr008813.1;Pbr010423.1;Pbr010680.1;Pbr011394.1;Pbr014085.3;Pbr016415.1;Pbr019472.1;Pbr019996.1;Pbr020164.1;Pbr021333.1;Pbr022835.1;Pbr024848.1;Pbr025845.1;Pbr027873.2;Pbr032700.1;Pbr034273.1;Pbr035159.3;Pbr035249.1;Pbr037784.1;Pbr040411.1;Pbr040695.1;Pbr042090.1
Biological Process	GO:0000271	polysaccharide biosynthetic process	4	85	0.0224141	0.349203	Pbr009965.1;Pbr017224.1;Pbr023772.1;Pbr034954.1
Biological Process	GO:0033692	cellular polysaccharide biosynthetic process	4	85	0.0224141	0.349203	Pbr009965.1;Pbr017224.1;Pbr023772.1;Pbr034954.1
Biological Process	GO:0006071	glycerol metabolic process	2	19	0.0234599	0.349203	Pbr020164.1;Pbr034273.1
Biological Process	GO:0019400	alditol metabolic process	2	19	0.0234599	0.349203	Pbr020164.1;Pbr034273.1
Biological Process	GO:1901360	organic cyclic compound metabolic process	41	2404	0.0236032	0.349203	Pbr000615.1;Pbr002427.2;Pbr002790.1;Pbr002859.1;Pbr003708.1;Pbr005735.2;Pbr006217.1;Pbr006945.1;Pbr008012.1;Pbr008813.1;Pbr009544.1;Pbr009708.1;Pbr010423.1;Pbr010680.1;Pbr011394.1;Pbr014292.1;Pbr017402.6;Pbr019461.1;Pbr019996.1;Pbr020337.1;Pbr022085.1;Pbr023435.1;Pbr024687.1;Pbr025845.1;Pbr027640.1;Pbr027873.2;Pbr030365.1;Pbr031679.1;Pbr033208.4;Pbr033588.1;Pbr035144.1;Pbr035159.3;Pbr035249.1;Pbr…
Biological Process	GO:0016051	carbohydrate biosynthetic process	5	129	0.0236637	0.349203	Pbr009965.1;Pbr017224.1;Pbr023772.1;Pbr034954.1;Pbr040695.1
Biological Process	GO:0090304	nucleic acid metabolic process	32	1790	0.0254273	0.349203	Pbr000615.1;Pbr002427.2;Pbr002790.1;Pbr002859.1;Pbr003708.1;Pbr005735.2;Pbr006217.1;Pbr006945.1;Pbr008012.1;Pbr009544.1;Pbr009708.1;Pbr014292.1;Pbr017402.6;Pbr019461.1;Pbr020337.1;Pbr022085.1;Pbr023435.1;Pbr024687.1;Pbr025845.1;Pbr027873.2;Pbr030365.1;Pbr031679.1;Pbr033208.4;Pbr033588.1;Pbr035144.1;Pbr035159.3;Pbr035249.1;Pbr036269.1;Pbr037784.1;Pbr038022.1;Pbr040945.1;Pbr041265.1
Biological Process	GO:0016070	RNA metabolic process	27	1458	0.0266912	0.349203	Pbr000615.1;Pbr002427.2;Pbr002790.1;Pbr003708.1;Pbr005735.2;Pbr006217.1;Pbr006945.1;Pbr009544.1;Pbr014292.1;Pbr017402.6;Pbr019461.1;Pbr020337.1;Pbr022085.1;Pbr023435.1;Pbr024687.1;Pbr025845.1;Pbr027873.2;Pbr031679.1;Pbr033208.4;Pbr033588.1;Pbr035144.1;Pbr035159.3;Pbr035249.1;Pbr037784.1;Pbr038022.1;Pbr040945.1;Pbr041265.1
Biological Process	GO:0005975	carbohydrate metabolic process	21	1065	0.0271924	0.349203	Pbr002243.1;Pbr008547.1;Pbr009965.1;Pbr011510.1;Pbr012097.1;Pbr017224.1;Pbr020164.1;Pbr020853.1;Pbr023772.1;Pbr024242.1;Pbr025845.1;Pbr026530.3;Pbr027833.1;Pbr034273.1;Pbr034954.1;Pbr037395.1;Pbr037917.2;Pbr039721.1;Pbr040641.3;Pbr040695.1;Pbr041194.3
Biological Process	GO:0006725	cellular aromatic compound metabolic process	40	2360	0.0277864	0.349203	Pbr000615.1;Pbr002427.2;Pbr002790.1;Pbr002859.1;Pbr003708.1;Pbr005735.2;Pbr006217.1;Pbr006945.1;Pbr008012.1;Pbr008813.1;Pbr009544.1;Pbr009708.1;Pbr010423.1;Pbr010680.1;Pbr011394.1;Pbr014292.1;Pbr017402.6;Pbr019461.1;Pbr019996.1;Pbr020337.1;Pbr022085.1;Pbr023435.1;Pbr024687.1;Pbr025845.1;Pbr027640.1;Pbr027873.2;Pbr030365.1;Pbr031679.1;Pbr033208.4;Pbr033588.1;Pbr035144.1;Pbr035159.3;Pbr035249.1;Pbr…
Biological Process	GO:0044262	cellular carbohydrate metabolic process	7	233	0.0283265	0.349203	Pbr009965.1;Pbr017224.1;Pbr020164.1;Pbr023772.1;Pbr034273.1;Pbr034954.1;Pbr037395.1
Biological Process	GO:0046483	heterocycle metabolic process	40	2364	0.02847	0.349203	Pbr000615.1;Pbr002427.2;Pbr002790.1;Pbr002859.1;Pbr003708.1;Pbr005735.2;Pbr006217.1;Pbr006945.1;Pbr008012.1;Pbr008813.1;Pbr009544.1;Pbr009708.1;Pbr010423.1;Pbr010680.1;Pbr011394.1;Pbr014292.1;Pbr017402.6;Pbr019461.1;Pbr020337.1;Pbr022085.1;Pbr023435.1;Pbr024687.1;Pbr025845.1;Pbr027640.1;Pbr027873.2;Pbr030365.1;Pbr031679.1;Pbr033208.4;Pbr033588.1;Pbr035144.1;Pbr035159.3;Pbr035249.1;Pbr036269.1;Pbr…
Biological Process	GO:0006662	glycerol ether metabolic process	3	55	0.0320087	0.349203	Pbr016415.1;Pbr019472.1;Pbr022835.1
Biological Process	GO:0018904	ether metabolic process	3	55	0.0320087	0.349203	Pbr016415.1;Pbr019472.1;Pbr022835.1
Biological Process	GO:0071704	organic substance metabolic process	112	7869	0.0321449	0.349203	Pbr000615.1;Pbr002243.1;Pbr002427.2;Pbr002790.1;Pbr002848.1;Pbr002859.1;Pbr003572.1;Pbr003708.1;Pbr004784.1;Pbr005735.2;Pbr006067.1;Pbr006217.1;Pbr006704.1;Pbr006945.1;Pbr008012.1;Pbr008171.1;Pbr008547.1;Pbr008813.1;Pbr009544.1;Pbr009708.1;Pbr009965.1;Pbr010423.1;Pbr010680.1;Pbr010715.1;Pbr011394.1;Pbr011510.1;Pbr012092.1;Pbr012097.1;Pbr012338.1;Pbr012660.1;Pbr014085.3;Pbr014292.1;Pbr016030.1;Pbr…
Biological Process	GO:0044237	cellular metabolic process	96	6609	0.0341784	0.349203	Pbr000615.1;Pbr002427.2;Pbr002790.1;Pbr002859.1;Pbr003572.1;Pbr003708.1;Pbr004784.1;Pbr005735.2;Pbr006067.1;Pbr006217.1;Pbr006704.1;Pbr006945.1;Pbr008012.1;Pbr008171.1;Pbr008547.1;Pbr008813.1;Pbr009544.1;Pbr009708.1;Pbr009965.1;Pbr010423.1;Pbr010680.1;Pbr011394.1;Pbr012092.1;Pbr012660.1;Pbr014085.3;Pbr014292.1;Pbr014773.1;Pbr015885.1;Pbr016030.1;Pbr016055.1;Pbr016945.1;Pbr017224.1;Pbr017402.6;Pbr…
Biological Process	GO:0019752	carboxylic acid metabolic process	14	651	0.0359953	0.349203	Pbr002790.1;Pbr011394.1;Pbr014085.3;Pbr019996.1;Pbr021333.1;Pbr024848.1;Pbr025845.1;Pbr027873.2;Pbr032700.1;Pbr035159.3;Pbr035249.1;Pbr037784.1;Pbr040411.1;Pbr040695.1
Biological Process	GO:0043436	oxoacid metabolic process	14	651	0.0359953	0.349203	Pbr002790.1;Pbr011394.1;Pbr014085.3;Pbr019996.1;Pbr021333.1;Pbr024848.1;Pbr025845.1;Pbr027873.2;Pbr032700.1;Pbr035159.3;Pbr035249.1;Pbr037784.1;Pbr040411.1;Pbr040695.1
Biological Process	GO:0006082	organic acid metabolic process	14	652	0.0363902	0.349203	Pbr002790.1;Pbr011394.1;Pbr014085.3;Pbr019996.1;Pbr021333.1;Pbr024848.1;Pbr025845.1;Pbr027873.2;Pbr032700.1;Pbr035159.3;Pbr035249.1;Pbr037784.1;Pbr040411.1;Pbr040695.1
Biological Process	GO:0006430	lysyl-tRNA aminoacylation	1	3	0.0373303	0.349203	Pbr035249.1
Biological Process	GO:0033036	macromolecule localization	12	533	0.0375481	0.349203	Pbr005389.1;Pbr005735.2;Pbr006022.2;Pbr010066.1;Pbr010716.2;Pbr011317.1;Pbr014597.1;Pbr017228.1;Pbr020958.1;Pbr027157.1;Pbr029853.1;Pbr040418.1
Biological Process	GO:0044260	cellular macromolecule metabolic process	76	5082	0.0380664	0.349203	Pbr000615.1;Pbr002427.2;Pbr002790.1;Pbr002859.1;Pbr003572.1;Pbr003708.1;Pbr004784.1;Pbr005735.2;Pbr006067.1;Pbr006217.1;Pbr006704.1;Pbr006945.1;Pbr008012.1;Pbr008171.1;Pbr008547.1;Pbr009544.1;Pbr009708.1;Pbr009965.1;Pbr012092.1;Pbr012660.1;Pbr014292.1;Pbr016030.1;Pbr016055.1;Pbr016945.1;Pbr017224.1;Pbr017402.6;Pbr017936.1;Pbr019182.1;Pbr019461.1;Pbr020311.1;Pbr020337.1;Pbr020820.1;Pbr020903.1;Pbr…
Biological Process	GO:0071702	organic substance transport	14	657	0.0384116	0.349203	Pbr005389.1;Pbr005735.2;Pbr006022.2;Pbr010066.1;Pbr010716.2;Pbr011317.1;Pbr014597.1;Pbr017228.1;Pbr020958.1;Pbr027157.1;Pbr029853.1;Pbr040418.1;Pbr041735.1;Pbr041736.1
Biological Process	GO:0016569	covalent chromatin modification	2	25	0.0391867	0.349203	Pbr033208.4;Pbr040945.1
Biological Process	GO:0016570	histone modification	2	25	0.0391867	0.349203	Pbr033208.4;Pbr040945.1
Biological Process	GO:0006139	nucleobase-containing compound metabolic process	37	2208	0.0397828	0.349203	Pbr000615.1;Pbr002427.2;Pbr002790.1;Pbr002859.1;Pbr003708.1;Pbr005735.2;Pbr006217.1;Pbr006945.1;Pbr008012.1;Pbr008813.1;Pbr009544.1;Pbr009708.1;Pbr010423.1;Pbr010680.1;Pbr014292.1;Pbr017402.6;Pbr019461.1;Pbr020337.1;Pbr022085.1;Pbr023435.1;Pbr024687.1;Pbr025845.1;Pbr027873.2;Pbr030365.1;Pbr031679.1;Pbr033208.4;Pbr033588.1;Pbr035144.1;Pbr035159.3;Pbr035249.1;Pbr036269.1;Pbr037784.1;Pbr038022.1;Pbr…
Biological Process	GO:0043170	macromolecule metabolic process	84	5719	0.0415975	0.349203	Pbr000615.1;Pbr002427.2;Pbr002790.1;Pbr002848.1;Pbr002859.1;Pbr003572.1;Pbr003708.1;Pbr004784.1;Pbr005735.2;Pbr006067.1;Pbr006217.1;Pbr006704.1;Pbr006945.1;Pbr008012.1;Pbr008171.1;Pbr008547.1;Pbr009544.1;Pbr009708.1;Pbr009965.1;Pbr010715.1;Pbr012092.1;Pbr012660.1;Pbr014292.1;Pbr016030.1;Pbr016055.1;Pbr016945.1;Pbr017224.1;Pbr017402.6;Pbr017936.1;Pbr019182.1;Pbr019461.1;Pbr020311.1;Pbr020337.1;Pbr…
Biological Process	GO:0044238	primary metabolic process	107	7560	0.046799	0.349203	Pbr000615.1;Pbr002243.1;Pbr002427.2;Pbr002790.1;Pbr002848.1;Pbr002859.1;Pbr003572.1;Pbr003708.1;Pbr004784.1;Pbr005735.2;Pbr006067.1;Pbr006217.1;Pbr006704.1;Pbr006945.1;Pbr008012.1;Pbr008171.1;Pbr008547.1;Pbr008813.1;Pbr009544.1;Pbr009708.1;Pbr009965.1;Pbr010423.1;Pbr010680.1;Pbr010715.1;Pbr011394.1;Pbr011510.1;Pbr012092.1;Pbr012097.1;Pbr012338.1;Pbr012660.1;Pbr014085.3;Pbr014292.1;Pbr016030.1;Pbr…
Biological Process	GO:0006310	DNA recombination	2	28	0.0481842	0.349203	Pbr030365.1;Pbr036269.1
Biological Process	GO:0006266	DNA ligation	1	4	0.0494631	0.349203	Pbr030365.1
Biological Process	GO:0006423	cysteinyl-tRNA aminoacylation	1	4	0.0494631	0.349203	Pbr027873.2
Biological Process	GO:0046417	chorismate metabolic process	1	4	0.0494631	0.349203	Pbr019996.1
Biological Process	GO:0051103	DNA ligation involved in DNA repair	1	4	0.0494631	0.349203	Pbr030365.1
Biological Process	GO:0051716	cellular response to stimulus	14	684	0.0507374	0.349203	Pbr002189.1;Pbr002859.1;Pbr003572.1;Pbr005389.1;Pbr005735.2;Pbr008012.1;Pbr009409.1;Pbr012662.1;Pbr017228.1;Pbr020958.1;Pbr023435.1;Pbr027157.1;Pbr027176.2;Pbr030365.1
Biological Process	GO:0009058	biosynthetic process	48	3049	0.0513125	0.349203	Pbr000615.1;Pbr000887.1;Pbr002427.2;Pbr002790.1;Pbr003708.1;Pbr005735.2;Pbr006217.1;Pbr006945.1;Pbr007649.1;Pbr008547.1;Pbr008633.1;Pbr009544.1;Pbr009708.1;Pbr009965.1;Pbr010423.1;Pbr010680.1;Pbr011394.1;Pbr014292.1;Pbr014334.1;Pbr017224.1;Pbr017402.6;Pbr019461.1;Pbr019996.1;Pbr020903.1;Pbr021333.1;Pbr023435.1;Pbr023772.1;Pbr026530.3;Pbr027640.1;Pbr027873.2;Pbr031679.1;Pbr032337.1;Pbr032700.1;Pbr…
Biological Process	GO:0006486	protein glycosylation	3	67	0.0524577	0.349203	Pbr008547.1;Pbr026530.3;Pbr039721.1
Biological Process	GO:0009100	glycoprotein metabolic process	3	67	0.0524577	0.349203	Pbr008547.1;Pbr026530.3;Pbr039721.1
Biological Process	GO:0009101	glycoprotein biosynthetic process	3	67	0.0524577	0.349203	Pbr008547.1;Pbr026530.3;Pbr039721.1
Biological Process	GO:0043413	macromolecule glycosylation	3	67	0.0524577	0.349203	Pbr008547.1;Pbr026530.3;Pbr039721.1
Biological Process	GO:0051273	beta-glucan metabolic process	3	67	0.0524577	0.349203	Pbr009965.1;Pbr017224.1;Pbr023772.1
Biological Process	GO:0051274	beta-glucan biosynthetic process	3	67	0.0524577	0.349203	Pbr009965.1;Pbr017224.1;Pbr023772.1
Biological Process	GO:0006520	cellular amino acid metabolic process	9	382	0.0529884	0.349203	Pbr002790.1;Pbr011394.1;Pbr019996.1;Pbr024848.1;Pbr027873.2;Pbr035159.3;Pbr035249.1;Pbr037784.1;Pbr040411.1
Biological Process	GO:0035556	intracellular signal transduction	7	269	0.0542174	0.351539	Pbr005389.1;Pbr005735.2;Pbr009409.1;Pbr017228.1;Pbr020958.1;Pbr023435.1;Pbr027157.1
Biological Process	GO:0034637	cellular carbohydrate biosynthetic process	4	116	0.0590032	0.369769	Pbr009965.1;Pbr017224.1;Pbr023772.1;Pbr034954.1
Biological Process	GO:0006433	prolyl-tRNA aminoacylation	1	5	0.0614439	0.369769	Pbr037784.1
Biological Process	GO:0043094	cellular metabolic compound salvage	1	5	0.0614439	0.369769	Pbr010680.1
Biological Process	GO:0006886	intracellular protein transport	8	340	0.0663183	0.369769	Pbr005389.1;Pbr006022.2;Pbr010066.1;Pbr014597.1;Pbr020958.1;Pbr027157.1;Pbr029853.1;Pbr040418.1
Biological Process	GO:0007165	signal transduction	11	522	0.0663858	0.369769	Pbr002189.1;Pbr003572.1;Pbr005389.1;Pbr005735.2;Pbr009409.1;Pbr012662.1;Pbr017228.1;Pbr020958.1;Pbr023435.1;Pbr027157.1;Pbr027176.2
Biological Process	GO:0023052	signaling	11	522	0.0663858	0.369769	Pbr002189.1;Pbr003572.1;Pbr005389.1;Pbr005735.2;Pbr009409.1;Pbr012662.1;Pbr017228.1;Pbr020958.1;Pbr023435.1;Pbr027157.1;Pbr027176.2
Biological Process	GO:0044700	single organism signaling	11	522	0.0663858	0.369769	Pbr002189.1;Pbr003572.1;Pbr005389.1;Pbr005735.2;Pbr009409.1;Pbr012662.1;Pbr017228.1;Pbr020958.1;Pbr023435.1;Pbr027157.1;Pbr027176.2
Biological Process	GO:0006073	cellular glucan metabolic process	4	123	0.0700309	0.369769	Pbr009965.1;Pbr017224.1;Pbr023772.1;Pbr034954.1
Biological Process	GO:0044042	glucan metabolic process	4	123	0.0700309	0.369769	Pbr009965.1;Pbr017224.1;Pbr023772.1;Pbr034954.1
Biological Process	GO:0034645	cellular macromolecule biosynthetic process	34	2096	0.0701764	0.369769	Pbr000615.1;Pbr002427.2;Pbr002790.1;Pbr003708.1;Pbr005735.2;Pbr006217.1;Pbr006945.1;Pbr008547.1;Pbr009544.1;Pbr009708.1;Pbr009965.1;Pbr014292.1;Pbr017224.1;Pbr017402.6;Pbr019461.1;Pbr020903.1;Pbr023435.1;Pbr023772.1;Pbr026530.3;Pbr027873.2;Pbr031679.1;Pbr032337.1;Pbr033208.4;Pbr033588.1;Pbr034220.1;Pbr034954.1;Pbr035144.1;Pbr035159.3;Pbr035249.1;Pbr037784.1;Pbr038022.1;Pbr039721.1;Pbr040945.1;Pbr…
Biological Process	GO:0006352	DNA-templated transcription, initiation	3	77	0.07325	0.369769	Pbr014292.1;Pbr033208.4;Pbr040945.1
Biological Process	GO:0001906	cell killing	1	6	0.0732744	0.369769	Pbr040945.1
Biological Process	GO:0006383	transcription from RNA polymerase III promoter	1	6	0.0732744	0.369769	Pbr031679.1
Biological Process	GO:0015939	pantothenate metabolic process	1	6	0.0732744	0.369769	Pbr032700.1
Biological Process	GO:0015940	pantothenate biosynthetic process	1	6	0.0732744	0.369769	Pbr032700.1
Biological Process	GO:0015994	chlorophyll metabolic process	1	6	0.0732744	0.369769	Pbr027640.1
Biological Process	GO:0015995	chlorophyll biosynthetic process	1	6	0.0732744	0.369769	Pbr027640.1
Biological Process	GO:0009059	macromolecule biosynthetic process	34	2105	0.073586	0.369769	Pbr000615.1;Pbr002427.2;Pbr002790.1;Pbr003708.1;Pbr005735.2;Pbr006217.1;Pbr006945.1;Pbr008547.1;Pbr009544.1;Pbr009708.1;Pbr009965.1;Pbr014292.1;Pbr017224.1;Pbr017402.6;Pbr019461.1;Pbr020903.1;Pbr023435.1;Pbr023772.1;Pbr026530.3;Pbr027873.2;Pbr031679.1;Pbr032337.1;Pbr033208.4;Pbr033588.1;Pbr034220.1;Pbr034954.1;Pbr035144.1;Pbr035159.3;Pbr035249.1;Pbr037784.1;Pbr038022.1;Pbr039721.1;Pbr040945.1;Pbr…
Biological Process	GO:0044710	single-organism metabolic process	52	3448	0.0815123	0.395752	Pbr000887.1;Pbr002790.1;Pbr002859.1;Pbr004969.1;Pbr005384.1;Pbr008012.1;Pbr008547.1;Pbr008813.1;Pbr009965.1;Pbr010423.1;Pbr010680.1;Pbr011394.1;Pbr011557.1;Pbr012338.1;Pbr014085.3;Pbr014944.1;Pbr015885.1;Pbr016415.1;Pbr017224.1;Pbr019472.1;Pbr019996.1;Pbr020164.1;Pbr020890.1;Pbr021333.1;Pbr022835.1;Pbr022893.1;Pbr023772.1;Pbr023784.2;Pbr024242.1;Pbr024702.2;Pbr024848.1;Pbr025845.1;Pbr026530.3;Pbr…
Biological Process	GO:0034613	cellular protein localization	8	358	0.0836167	0.395752	Pbr005389.1;Pbr006022.2;Pbr010066.1;Pbr014597.1;Pbr020958.1;Pbr027157.1;Pbr029853.1;Pbr040418.1
Biological Process	GO:0070727	cellular macromolecule localization	8	358	0.0836167	0.395752	Pbr005389.1;Pbr006022.2;Pbr010066.1;Pbr014597.1;Pbr020958.1;Pbr027157.1;Pbr029853.1;Pbr040418.1
Biological Process	GO:0051188	cofactor biosynthetic process	3	82	0.0848236	0.395752	Pbr011394.1;Pbr027640.1;Pbr032700.1
Biological Process	GO:0006422	aspartyl-tRNA aminoacylation	1	7	0.0849566	0.395752	Pbr002790.1
Biological Process	GO:0006561	proline biosynthetic process	1	7	0.0849566	0.395752	Pbr040411.1
Biological Process	GO:0044264	cellular polysaccharide metabolic process	4	132	0.0856478	0.395752	Pbr009965.1;Pbr017224.1;Pbr023772.1;Pbr034954.1
Biological Process	GO:0070085	glycosylation	3	83	0.0872269	0.398468	Pbr008547.1;Pbr026530.3;Pbr039721.1
Biological Process	GO:0006913	nucleocytoplasmic transport	3	84	0.0896588	0.400476	Pbr005389.1;Pbr020958.1;Pbr027157.1
Biological Process	GO:0051169	nuclear transport	3	84	0.0896588	0.400476	Pbr005389.1;Pbr020958.1;Pbr027157.1
Biological Process	GO:1901576	organic substance biosynthetic process	43	2807	0.0917412	0.405274	Pbr000615.1;Pbr002427.2;Pbr002790.1;Pbr003708.1;Pbr005735.2;Pbr006217.1;Pbr006945.1;Pbr008547.1;Pbr009544.1;Pbr009708.1;Pbr009965.1;Pbr010423.1;Pbr010680.1;Pbr011394.1;Pbr014292.1;Pbr017224.1;Pbr017402.6;Pbr019461.1;Pbr019996.1;Pbr020903.1;Pbr021333.1;Pbr023435.1;Pbr023772.1;Pbr026530.3;Pbr027640.1;Pbr027873.2;Pbr031679.1;Pbr032337.1;Pbr032700.1;Pbr033208.4;Pbr033588.1;Pbr034220.1;Pbr034954.1;Pbr…
Biological Process	GO:0034470	ncRNA processing	3	86	0.094607	0.41304	Pbr024687.1;Pbr025845.1;Pbr041265.1
Biological Process	GO:0051186	cofactor metabolic process	5	192	0.0956881	0.41304	Pbr011394.1;Pbr027640.1;Pbr032700.1;Pbr040695.1;Pbr042090.1
Biological Process	GO:0019751	polyol metabolic process	2	42	0.0980348	0.41304	Pbr020164.1;Pbr034273.1
Biological Process	GO:0044249	cellular biosynthetic process	42	2756	0.101309	0.41304	Pbr000615.1;Pbr002427.2;Pbr002790.1;Pbr003708.1;Pbr005735.2;Pbr006217.1;Pbr006945.1;Pbr008547.1;Pbr009544.1;Pbr009708.1;Pbr009965.1;Pbr010423.1;Pbr010680.1;Pbr011394.1;Pbr014292.1;Pbr017224.1;Pbr017402.6;Pbr019461.1;Pbr019996.1;Pbr020903.1;Pbr021333.1;Pbr023435.1;Pbr023772.1;Pbr026530.3;Pbr027640.1;Pbr027873.2;Pbr031679.1;Pbr032337.1;Pbr032700.1;Pbr033208.4;Pbr033588.1;Pbr034220.1;Pbr034954.1;Pbr…
Biological Process	GO:0042398	cellular modified amino acid biosynthetic process	2	43	0.101998	0.41304	Pbr011394.1;Pbr032700.1
Biological Process	GO:0019538	protein metabolic process	57	3883	0.10281	0.41304	Pbr002790.1;Pbr002848.1;Pbr003572.1;Pbr004784.1;Pbr006067.1;Pbr006704.1;Pbr008171.1;Pbr008547.1;Pbr010715.1;Pbr012092.1;Pbr012660.1;Pbr014292.1;Pbr016030.1;Pbr016055.1;Pbr016945.1;Pbr017936.1;Pbr019182.1;Pbr020311.1;Pbr020820.1;Pbr020903.1;Pbr022441.1;Pbr023226.1;Pbr023362.1;Pbr023435.1;Pbr023702.1;Pbr024090.1;Pbr024191.1;Pbr025405.1;Pbr026530.3;Pbr027873.2;Pbr029722.1;Pbr029776.2;Pbr030440.2;Pbr…
Biological Process	GO:0050794	regulation of cellular process	27	1668	0.103139	0.41304	Pbr000615.1;Pbr002189.1;Pbr002427.2;Pbr003572.1;Pbr003708.1;Pbr004195.1;Pbr005389.1;Pbr005735.2;Pbr006217.1;Pbr006945.1;Pbr009409.1;Pbr009544.1;Pbr012662.1;Pbr014292.1;Pbr016415.1;Pbr017228.1;Pbr017402.6;Pbr019461.1;Pbr019472.1;Pbr020958.1;Pbr022835.1;Pbr023435.1;Pbr027157.1;Pbr027176.2;Pbr033588.1;Pbr035144.1;Pbr038022.1
Biological Process	GO:0044267	cellular protein metabolic process	49	3292	0.107592	0.41304	Pbr002790.1;Pbr003572.1;Pbr004784.1;Pbr006067.1;Pbr006704.1;Pbr008171.1;Pbr008547.1;Pbr012092.1;Pbr012660.1;Pbr014292.1;Pbr016030.1;Pbr016055.1;Pbr016945.1;Pbr017936.1;Pbr019182.1;Pbr020311.1;Pbr020820.1;Pbr020903.1;Pbr023226.1;Pbr023362.1;Pbr023435.1;Pbr023702.1;Pbr024191.1;Pbr025405.1;Pbr026530.3;Pbr027873.2;Pbr029722.1;Pbr029776.2;Pbr032261.1;Pbr032337.1;Pbr033208.4;Pbr033318.1;Pbr034220.1;Pbr…
Biological Process	GO:0005977	glycogen metabolic process	1	9	0.107883	0.41304	Pbr034954.1
Biological Process	GO:0005978	glycogen biosynthetic process	1	9	0.107883	0.41304	Pbr034954.1
Biological Process	GO:0006112	energy reserve metabolic process	1	9	0.107883	0.41304	Pbr034954.1
Biological Process	GO:0031123	RNA 3'-end processing	1	9	0.107883	0.41304	Pbr020337.1
Biological Process	GO:0043631	RNA polyadenylation	1	9	0.107883	0.41304	Pbr020337.1
Biological Process	GO:0046168	glycerol-3-phosphate catabolic process	1	9	0.107883	0.41304	Pbr024242.1
Biological Process	GO:0051649	establishment of localization in cell	9	444	0.109179	0.414054	Pbr005389.1;Pbr006022.2;Pbr008143.1;Pbr010066.1;Pbr014597.1;Pbr020958.1;Pbr027157.1;Pbr029853.1;Pbr040418.1
Biological Process	GO:0006575	cellular modified amino acid metabolic process	2	46	0.114142	0.418848	Pbr011394.1;Pbr032700.1
Biological Process	GO:0046907	intracellular transport	8	386	0.115347	0.418848	Pbr005389.1;Pbr006022.2;Pbr010066.1;Pbr014597.1;Pbr020958.1;Pbr027157.1;Pbr029853.1;Pbr040418.1
Biological Process	GO:0006066	alcohol metabolic process	2	47	0.11827	0.418848	Pbr020164.1;Pbr034273.1
Biological Process	GO:0016568	chromatin modification	2	47	0.11827	0.418848	Pbr033208.4;Pbr040945.1
Biological Process	GO:0006094	gluconeogenesis	1	10	0.119132	0.418848	Pbr040695.1
Biological Process	GO:0016226	iron-sulfur cluster assembly	1	10	0.119132	0.418848	Pbr008633.1
Biological Process	GO:0031163	metallo-sulfur cluster assembly	1	10	0.119132	0.418848	Pbr008633.1
Biological Process	GO:0046434	organophosphate catabolic process	1	10	0.119132	0.418848	Pbr024242.1
Biological Process	GO:0034641	cellular nitrogen compound metabolic process	45	3027	0.123187	0.418848	Pbr000615.1;Pbr002427.2;Pbr002790.1;Pbr002859.1;Pbr003708.1;Pbr005735.2;Pbr006217.1;Pbr006945.1;Pbr008012.1;Pbr008813.1;Pbr009544.1;Pbr009708.1;Pbr010423.1;Pbr010680.1;Pbr011394.1;Pbr014292.1;Pbr016030.1;Pbr017402.6;Pbr019461.1;Pbr020337.1;Pbr020903.1;Pbr022085.1;Pbr023435.1;Pbr024687.1;Pbr025845.1;Pbr027640.1;Pbr027873.2;Pbr030365.1;Pbr031679.1;Pbr032337.1;Pbr032700.1;Pbr033208.4;Pbr033588.1;Pbr…
Biological Process	GO:0051641	cellular localization	9	462	0.130102	0.418848	Pbr005389.1;Pbr006022.2;Pbr008143.1;Pbr010066.1;Pbr014597.1;Pbr020958.1;Pbr027157.1;Pbr029853.1;Pbr040418.1
Biological Process	GO:0006188	IMP biosynthetic process	1	11	0.130239	0.418848	Pbr010423.1
Biological Process	GO:0006560	proline metabolic process	1	11	0.130239	0.418848	Pbr040411.1
Biological Process	GO:0007265	Ras protein signal transduction	1	11	0.130239	0.418848	Pbr009409.1
Biological Process	GO:0019319	hexose biosynthetic process	1	11	0.130239	0.418848	Pbr040695.1
Biological Process	GO:0032011	ARF protein signal transduction	1	11	0.130239	0.418848	Pbr009409.1
Biological Process	GO:0032012	regulation of ARF protein signal transduction	1	11	0.130239	0.418848	Pbr009409.1
Biological Process	GO:0046040	IMP metabolic process	1	11	0.130239	0.418848	Pbr010423.1
Biological Process	GO:0046364	monosaccharide biosynthetic process	1	11	0.130239	0.418848	Pbr040695.1
Biological Process	GO:0046578	regulation of Ras protein signal transduction	1	11	0.130239	0.418848	Pbr009409.1
Biological Process	GO:1901362	organic cyclic compound biosynthetic process	23	1437	0.137797	0.439637	Pbr000615.1;Pbr002427.2;Pbr003708.1;Pbr005735.2;Pbr006217.1;Pbr006945.1;Pbr009544.1;Pbr010423.1;Pbr010680.1;Pbr011394.1;Pbr014292.1;Pbr017402.6;Pbr019461.1;Pbr019996.1;Pbr023435.1;Pbr027640.1;Pbr031679.1;Pbr033208.4;Pbr033588.1;Pbr035144.1;Pbr038022.1;Pbr040411.1;Pbr040945.1
Biological Process	GO:0051056	regulation of small GTPase mediated signal transduction	1	12	0.141207	0.443478	Pbr009409.1
Biological Process	GO:1902531	regulation of intracellular signal transduction	1	12	0.141207	0.443478	Pbr009409.1
Biological Process	GO:0006807	nitrogen compound metabolic process	49	3367	0.142552	0.444232	Pbr000615.1;Pbr002427.2;Pbr002790.1;Pbr002859.1;Pbr003708.1;Pbr005735.2;Pbr006217.1;Pbr006945.1;Pbr008012.1;Pbr008813.1;Pbr009544.1;Pbr009708.1;Pbr010423.1;Pbr010680.1;Pbr011394.1;Pbr014292.1;Pbr016030.1;Pbr017402.6;Pbr019461.1;Pbr019996.1;Pbr020337.1;Pbr020903.1;Pbr022085.1;Pbr023435.1;Pbr024687.1;Pbr024848.1;Pbr025845.1;Pbr027640.1;Pbr027873.2;Pbr030365.1;Pbr031679.1;Pbr032337.1;Pbr032700.1;Pbr…
Biological Process	GO:0008033	tRNA processing	2	53	0.143758	0.444544	Pbr024687.1;Pbr025845.1
Biological Process	GO:0006732	coenzyme metabolic process	4	161	0.145953	0.445929	Pbr011394.1;Pbr032700.1;Pbr040695.1;Pbr042090.1
Biological Process	GO:0019438	aromatic compound biosynthetic process	22	1377	0.146424	0.445929	Pbr000615.1;Pbr002427.2;Pbr003708.1;Pbr005735.2;Pbr006217.1;Pbr006945.1;Pbr009544.1;Pbr010423.1;Pbr010680.1;Pbr011394.1;Pbr014292.1;Pbr017402.6;Pbr019461.1;Pbr019996.1;Pbr023435.1;Pbr027640.1;Pbr031679.1;Pbr033208.4;Pbr033588.1;Pbr035144.1;Pbr038022.1;Pbr040945.1
Biological Process	GO:0005976	polysaccharide metabolic process	4	163	0.15061	0.447464	Pbr009965.1;Pbr017224.1;Pbr023772.1;Pbr034954.1
Biological Process	GO:0006072	glycerol-3-phosphate metabolic process	1	13	0.152037	0.447464	Pbr024242.1
Biological Process	GO:0006801	superoxide metabolic process	1	13	0.152037	0.447464	Pbr015885.1
Biological Process	GO:0072593	reactive oxygen species metabolic process	1	13	0.152037	0.447464	Pbr015885.1
Biological Process	GO:1901615	organic hydroxy compound metabolic process	2	55	0.152494	0.447464	Pbr020164.1;Pbr034273.1
Biological Process	GO:0018130	heterocycle biosynthetic process	22	1389	0.155733	0.448069	Pbr000615.1;Pbr002427.2;Pbr003708.1;Pbr005735.2;Pbr006217.1;Pbr006945.1;Pbr009544.1;Pbr010423.1;Pbr010680.1;Pbr011394.1;Pbr014292.1;Pbr017402.6;Pbr019461.1;Pbr023435.1;Pbr027640.1;Pbr031679.1;Pbr033208.4;Pbr033588.1;Pbr035144.1;Pbr038022.1;Pbr040411.1;Pbr040945.1
Biological Process	GO:0050789	regulation of biological process	27	1753	0.156718	0.448069	Pbr000615.1;Pbr002189.1;Pbr002427.2;Pbr003572.1;Pbr003708.1;Pbr004195.1;Pbr005389.1;Pbr005735.2;Pbr006217.1;Pbr006945.1;Pbr009409.1;Pbr009544.1;Pbr012662.1;Pbr014292.1;Pbr016415.1;Pbr017228.1;Pbr017402.6;Pbr019461.1;Pbr019472.1;Pbr020958.1;Pbr022835.1;Pbr023435.1;Pbr027157.1;Pbr027176.2;Pbr033588.1;Pbr035144.1;Pbr038022.1
Biological Process	GO:0043603	cellular amide metabolic process	14	826	0.159449	0.448069	Pbr002790.1;Pbr011394.1;Pbr014292.1;Pbr016030.1;Pbr020903.1;Pbr027873.2;Pbr032337.1;Pbr032700.1;Pbr034220.1;Pbr035159.3;Pbr035249.1;Pbr037784.1;Pbr040945.1;Pbr041518.2
Biological Process	GO:0009108	coenzyme biosynthetic process	2	57	0.161331	0.448069	Pbr011394.1;Pbr032700.1
Biological Process	GO:0016482	cytoplasmic transport	4	168	0.162496	0.448069	Pbr005389.1;Pbr006022.2;Pbr020958.1;Pbr027157.1
Biological Process	GO:0006098	pentose-phosphate shunt	1	14	0.162732	0.448069	Pbr042090.1
Biological Process	GO:0006465	signal peptide processing	1	14	0.162732	0.448069	Pbr016030.1
Biological Process	GO:0006739	NADP metabolic process	1	14	0.162732	0.448069	Pbr042090.1
Biological Process	GO:0051156	glucose 6-phosphate metabolic process	1	14	0.162732	0.448069	Pbr042090.1
Biological Process	GO:0043648	dicarboxylic acid metabolic process	2	58	0.165784	0.453291	Pbr019996.1;Pbr025845.1
Biological Process	GO:0044711	single-organism biosynthetic process	13	766	0.169679	0.453291	Pbr009965.1;Pbr010423.1;Pbr010680.1;Pbr011394.1;Pbr017224.1;Pbr019996.1;Pbr021333.1;Pbr023772.1;Pbr027640.1;Pbr032700.1;Pbr034954.1;Pbr040411.1;Pbr040695.1
Biological Process	GO:0006413	translational initiation	2	59	0.170259	0.453291	Pbr014292.1;Pbr034220.1
Biological Process	GO:0006351	transcription, DNA-templated	17	1048	0.170266	0.453291	Pbr000615.1;Pbr002427.2;Pbr003708.1;Pbr005735.2;Pbr006217.1;Pbr006945.1;Pbr009544.1;Pbr014292.1;Pbr017402.6;Pbr019461.1;Pbr023435.1;Pbr031679.1;Pbr033208.4;Pbr033588.1;Pbr035144.1;Pbr038022.1;Pbr040945.1
Biological Process	GO:0097659	nucleic acid-templated transcription	17	1048	0.170266	0.453291	Pbr000615.1;Pbr002427.2;Pbr003708.1;Pbr005735.2;Pbr006217.1;Pbr006945.1;Pbr009544.1;Pbr014292.1;Pbr017402.6;Pbr019461.1;Pbr023435.1;Pbr031679.1;Pbr033208.4;Pbr033588.1;Pbr035144.1;Pbr038022.1;Pbr040945.1
Biological Process	GO:0032774	RNA biosynthetic process	17	1051	0.173145	0.453501	Pbr000615.1;Pbr002427.2;Pbr003708.1;Pbr005735.2;Pbr006217.1;Pbr006945.1;Pbr009544.1;Pbr014292.1;Pbr017402.6;Pbr019461.1;Pbr023435.1;Pbr031679.1;Pbr033208.4;Pbr033588.1;Pbr035144.1;Pbr038022.1;Pbr040945.1
Biological Process	GO:0052646	alditol phosphate metabolic process	1	15	0.173292	0.453501	Pbr024242.1
Biological Process	GO:0006464	cellular protein modification process	34	2296	0.174857	0.453501	Pbr003572.1;Pbr004784.1;Pbr006067.1;Pbr006704.1;Pbr008171.1;Pbr008547.1;Pbr012092.1;Pbr012660.1;Pbr016055.1;Pbr016945.1;Pbr017936.1;Pbr019182.1;Pbr020311.1;Pbr020820.1;Pbr023226.1;Pbr023362.1;Pbr023435.1;Pbr024191.1;Pbr025405.1;Pbr026530.3;Pbr029722.1;Pbr029776.2;Pbr032261.1;Pbr033208.4;Pbr033318.1;Pbr035854.1;Pbr036271.3;Pbr036701.1;Pbr037917.2;Pbr039696.1;Pbr039721.1;Pbr040945.1;Pbr041268.1;Pbr…
Biological Process	GO:0036211	protein modification process	34	2296	0.174857	0.453501	Pbr003572.1;Pbr004784.1;Pbr006067.1;Pbr006704.1;Pbr008171.1;Pbr008547.1;Pbr012092.1;Pbr012660.1;Pbr016055.1;Pbr016945.1;Pbr017936.1;Pbr019182.1;Pbr020311.1;Pbr020820.1;Pbr023226.1;Pbr023362.1;Pbr023435.1;Pbr024191.1;Pbr025405.1;Pbr026530.3;Pbr029722.1;Pbr029776.2;Pbr032261.1;Pbr033208.4;Pbr033318.1;Pbr035854.1;Pbr036271.3;Pbr036701.1;Pbr037917.2;Pbr039696.1;Pbr039721.1;Pbr040945.1;Pbr041268.1;Pbr…
Biological Process	GO:0010467	gene expression	31	2076	0.176992	0.456095	Pbr000615.1;Pbr002427.2;Pbr002790.1;Pbr003708.1;Pbr005735.2;Pbr006217.1;Pbr006945.1;Pbr009544.1;Pbr014292.1;Pbr016030.1;Pbr017402.6;Pbr019461.1;Pbr020337.1;Pbr020903.1;Pbr023435.1;Pbr024687.1;Pbr025845.1;Pbr027873.2;Pbr031679.1;Pbr032337.1;Pbr033208.4;Pbr033588.1;Pbr034220.1;Pbr035144.1;Pbr035159.3;Pbr035249.1;Pbr037784.1;Pbr038022.1;Pbr040945.1;Pbr041265.1;Pbr041518.2
Biological Process	GO:0009396	folic acid-containing compound biosynthetic process	1	16	0.18372	0.458729	Pbr011394.1
Biological Process	GO:0009966	regulation of signal transduction	1	16	0.18372	0.458729	Pbr009409.1
Biological Process	GO:0010646	regulation of cell communication	1	16	0.18372	0.458729	Pbr009409.1
Biological Process	GO:0019682	glyceraldehyde-3-phosphate metabolic process	1	16	0.18372	0.458729	Pbr042090.1
Biological Process	GO:0023051	regulation of signaling	1	16	0.18372	0.458729	Pbr009409.1
Biological Process	GO:1901135	carbohydrate derivative metabolic process	9	503	0.184951	0.458952	Pbr008547.1;Pbr008813.1;Pbr010423.1;Pbr010680.1;Pbr024242.1;Pbr026530.3;Pbr039721.1;Pbr040695.1;Pbr042090.1
Biological Process	GO:0065007	biological regulation	27	1802	0.193821	0.478012	Pbr000615.1;Pbr002189.1;Pbr002427.2;Pbr003572.1;Pbr003708.1;Pbr004195.1;Pbr005389.1;Pbr005735.2;Pbr006217.1;Pbr006945.1;Pbr009409.1;Pbr009544.1;Pbr012662.1;Pbr014292.1;Pbr016415.1;Pbr017228.1;Pbr017402.6;Pbr019461.1;Pbr019472.1;Pbr020958.1;Pbr022835.1;Pbr023435.1;Pbr027157.1;Pbr027176.2;Pbr033588.1;Pbr035144.1;Pbr038022.1
Biological Process	GO:0044283	small molecule biosynthetic process	6	309	0.195553	0.479344	Pbr011394.1;Pbr019996.1;Pbr021333.1;Pbr032700.1;Pbr040411.1;Pbr040695.1
Biological Process	GO:0006457	protein folding	6	311	0.199428	0.485694	Pbr000406.1;Pbr007871.1;Pbr012899.1;Pbr014937.1;Pbr019448.1;Pbr037240.2
Biological Process	GO:0007154	cell communication	11	653	0.201856	0.485694	Pbr002189.1;Pbr003572.1;Pbr005389.1;Pbr005735.2;Pbr009409.1;Pbr012662.1;Pbr017228.1;Pbr020958.1;Pbr023435.1;Pbr027157.1;Pbr027176.2
Biological Process	GO:0050896	response to stimulus	23	1519	0.203954	0.485694	Pbr002189.1;Pbr002859.1;Pbr003572.1;Pbr005389.1;Pbr005735.2;Pbr008012.1;Pbr009409.1;Pbr011557.1;Pbr012662.1;Pbr017228.1;Pbr017306.1;Pbr020820.1;Pbr020958.1;Pbr023226.1;Pbr023435.1;Pbr027157.1;Pbr027176.2;Pbr029326.1;Pbr030365.1;Pbr030790.1;Pbr033588.1;Pbr035730.1;Pbr042742.1
Biological Process	GO:0006760	folic acid-containing compound metabolic process	1	18	0.204185	0.485694	Pbr011394.1
Biological Process	GO:0048583	regulation of response to stimulus	1	18	0.204185	0.485694	Pbr009409.1
Biological Process	GO:0045454	cell redox homeostasis	4	188	0.213095	0.492106	Pbr004195.1;Pbr016415.1;Pbr019472.1;Pbr022835.1
Biological Process	GO:0008219	cell death	7	385	0.213135	0.492106	Pbr012662.1;Pbr017306.1;Pbr023226.1;Pbr026539.1;Pbr027176.2;Pbr029326.1;Pbr035730.1
Biological Process	GO:0016265	death	7	385	0.213135	0.492106	Pbr012662.1;Pbr017306.1;Pbr023226.1;Pbr026539.1;Pbr027176.2;Pbr029326.1;Pbr035730.1
Biological Process	GO:0044699	single-organism process	85	6287	0.213668	0.492106	Pbr000887.1;Pbr002189.1;Pbr002790.1;Pbr002859.1;Pbr003572.1;Pbr004195.1;Pbr004969.1;Pbr005384.1;Pbr005389.1;Pbr005699.1;Pbr005735.2;Pbr006022.2;Pbr008012.1;Pbr008143.1;Pbr008547.1;Pbr008813.1;Pbr009409.1;Pbr009965.1;Pbr010423.1;Pbr010680.1;Pbr011394.1;Pbr011557.1;Pbr012176.1;Pbr012338.1;Pbr012662.1;Pbr013635.1;Pbr014082.1;Pbr014085.3;Pbr014944.1;Pbr015097.1;Pbr015885.1;Pbr016415.1;Pbr016651.1;Pbr…
Biological Process	GO:0006006	glucose metabolic process	1	19	0.214225	0.492106	Pbr040695.1
Biological Process	GO:0042559	pteridine-containing compound biosynthetic process	1	19	0.214225	0.492106	Pbr011394.1
Biological Process	GO:0043604	amide biosynthetic process	13	805	0.215801	0.492909	Pbr002790.1;Pbr011394.1;Pbr014292.1;Pbr020903.1;Pbr027873.2;Pbr032337.1;Pbr032700.1;Pbr034220.1;Pbr035159.3;Pbr035249.1;Pbr037784.1;Pbr040945.1;Pbr041518.2
Biological Process	GO:0044271	cellular nitrogen compound biosynthetic process	31	2131	0.218571	0.496414	Pbr000615.1;Pbr002427.2;Pbr002790.1;Pbr003708.1;Pbr005735.2;Pbr006217.1;Pbr006945.1;Pbr009544.1;Pbr010423.1;Pbr010680.1;Pbr011394.1;Pbr014292.1;Pbr017402.6;Pbr019461.1;Pbr020903.1;Pbr023435.1;Pbr027640.1;Pbr027873.2;Pbr031679.1;Pbr032337.1;Pbr032700.1;Pbr033208.4;Pbr033588.1;Pbr034220.1;Pbr035144.1;Pbr035159.3;Pbr035249.1;Pbr037784.1;Pbr038022.1;Pbr040945.1;Pbr041518.2
Biological Process	GO:0043412	macromolecule modification	34	2362	0.222736	0.500578	Pbr003572.1;Pbr004784.1;Pbr006067.1;Pbr006704.1;Pbr008171.1;Pbr008547.1;Pbr012092.1;Pbr012660.1;Pbr016055.1;Pbr016945.1;Pbr017936.1;Pbr019182.1;Pbr020311.1;Pbr020820.1;Pbr023226.1;Pbr023362.1;Pbr023435.1;Pbr024191.1;Pbr025405.1;Pbr026530.3;Pbr029722.1;Pbr029776.2;Pbr032261.1;Pbr033208.4;Pbr033318.1;Pbr035854.1;Pbr036271.3;Pbr036701.1;Pbr037917.2;Pbr039696.1;Pbr039721.1;Pbr040945.1;Pbr041268.1;Pbr…
Biological Process	GO:0016485	protein processing	1	20	0.224139	0.500578	Pbr016030.1
Biological Process	GO:0051604	protein maturation	1	20	0.224139	0.500578	Pbr016030.1
Biological Process	GO:0034654	nucleobase-containing compound biosynthetic process	19	1258	0.236148	0.524483	Pbr000615.1;Pbr002427.2;Pbr003708.1;Pbr005735.2;Pbr006217.1;Pbr006945.1;Pbr009544.1;Pbr010423.1;Pbr010680.1;Pbr014292.1;Pbr017402.6;Pbr019461.1;Pbr023435.1;Pbr031679.1;Pbr033208.4;Pbr033588.1;Pbr035144.1;Pbr038022.1;Pbr040945.1
Biological Process	GO:0006779	porphyrin-containing compound biosynthetic process	1	22	0.243596	0.532369	Pbr027640.1
Biological Process	GO:0042558	pteridine-containing compound metabolic process	1	22	0.243596	0.532369	Pbr011394.1
Biological Process	GO:0016053	organic acid biosynthetic process	5	266	0.244995	0.532369	Pbr011394.1;Pbr019996.1;Pbr021333.1;Pbr032700.1;Pbr040411.1
Biological Process	GO:0046394	carboxylic acid biosynthetic process	5	266	0.244995	0.532369	Pbr011394.1;Pbr019996.1;Pbr021333.1;Pbr032700.1;Pbr040411.1
Biological Process	GO:0019725	cellular homeostasis	4	201	0.248073	0.536158	Pbr004195.1;Pbr016415.1;Pbr019472.1;Pbr022835.1
Biological Process	GO:0006508	proteolysis	12	766	0.259375	0.557587	Pbr002848.1;Pbr010715.1;Pbr016030.1;Pbr022441.1;Pbr023702.1;Pbr024090.1;Pbr030440.2;Pbr032123.1;Pbr033484.1;Pbr040706.1;Pbr041199.1;Pbr042244.1
Biological Process	GO:0046148	pigment biosynthetic process	1	24	0.262568	0.561448	Pbr027640.1
Biological Process	GO:0032787	monocarboxylic acid metabolic process	4	207	0.264627	0.562858	Pbr014085.3;Pbr021333.1;Pbr032700.1;Pbr040695.1
Biological Process	GO:0016310	phosphorylation	28	1971	0.275708	0.58334	Pbr003572.1;Pbr004784.1;Pbr006067.1;Pbr006704.1;Pbr012092.1;Pbr012660.1;Pbr014773.1;Pbr016055.1;Pbr017936.1;Pbr019182.1;Pbr020311.1;Pbr020820.1;Pbr023362.1;Pbr023435.1;Pbr024191.1;Pbr025405.1;Pbr029722.1;Pbr029776.2;Pbr032261.1;Pbr033318.1;Pbr034045.1;Pbr035854.1;Pbr036271.3;Pbr036701.1;Pbr037917.2;Pbr040695.1;Pbr041268.1;Pbr042090.1
Biological Process	GO:0006778	porphyrin-containing compound metabolic process	1	26	0.281066	0.586094	Pbr027640.1
Biological Process	GO:0009073	aromatic amino acid family biosynthetic process	1	26	0.281066	0.586094	Pbr019996.1
Biological Process	GO:0042592	homeostatic process	4	213	0.281383	0.586094	Pbr004195.1;Pbr016415.1;Pbr019472.1;Pbr022835.1
Biological Process	GO:0008152	metabolic process	138	10639	0.284452	0.587394	Pbr000615.1;Pbr000887.1;Pbr002243.1;Pbr002427.2;Pbr002790.1;Pbr002848.1;Pbr002859.1;Pbr003572.1;Pbr003708.1;Pbr004784.1;Pbr004969.1;Pbr005275.2;Pbr005384.1;Pbr005735.2;Pbr006067.1;Pbr006217.1;Pbr006704.1;Pbr006945.1;Pbr007649.1;Pbr008012.1;Pbr008171.1;Pbr008547.1;Pbr008633.1;Pbr008691.1;Pbr008813.1;Pbr009544.1;Pbr009708.1;Pbr009965.1;Pbr010423.1;Pbr010680.1;Pbr010715.1;Pbr011394.1;Pbr011510.1;Pbr…
Biological Process	GO:0006518	peptide metabolic process	12	786	0.288025	0.587394	Pbr002790.1;Pbr014292.1;Pbr016030.1;Pbr020903.1;Pbr027873.2;Pbr032337.1;Pbr034220.1;Pbr035159.3;Pbr035249.1;Pbr037784.1;Pbr040945.1;Pbr041518.2
Biological Process	GO:0006357	regulation of transcription from RNA polymerase II promoter	1	27	0.290141	0.587394	Pbr035144.1
Biological Process	GO:1901564	organonitrogen compound metabolic process	23	1608	0.290475	0.587394	Pbr002790.1;Pbr008813.1;Pbr010423.1;Pbr010680.1;Pbr011394.1;Pbr014292.1;Pbr016030.1;Pbr019996.1;Pbr020903.1;Pbr024848.1;Pbr027640.1;Pbr027873.2;Pbr032337.1;Pbr032700.1;Pbr034220.1;Pbr035159.3;Pbr035249.1;Pbr037784.1;Pbr040411.1;Pbr040695.1;Pbr040945.1;Pbr041518.2;Pbr042090.1
Biological Process	GO:0006915	apoptotic process	6	355	0.290775	0.587394	Pbr012662.1;Pbr017306.1;Pbr023226.1;Pbr027176.2;Pbr029326.1;Pbr035730.1
Biological Process	GO:0012501	programmed cell death	6	355	0.290775	0.587394	Pbr012662.1;Pbr017306.1;Pbr023226.1;Pbr027176.2;Pbr029326.1;Pbr035730.1
Biological Process	GO:0006857	oligopeptide transport	2	86	0.295251	0.587579	Pbr041735.1;Pbr041736.1
Biological Process	GO:0015833	peptide transport	2	86	0.295251	0.587579	Pbr041735.1;Pbr041736.1
Biological Process	GO:0042886	amide transport	2	86	0.295251	0.587579	Pbr041735.1;Pbr041736.1
Biological Process	GO:0042440	pigment metabolic process	1	28	0.299103	0.589507	Pbr027640.1
Biological Process	GO:1901137	carbohydrate derivative biosynthetic process	5	289	0.300363	0.589507	Pbr008547.1;Pbr010423.1;Pbr010680.1;Pbr026530.3;Pbr039721.1
Biological Process	GO:1901566	organonitrogen compound biosynthetic process	18	1242	0.301848	0.589507	Pbr002790.1;Pbr010423.1;Pbr010680.1;Pbr011394.1;Pbr014292.1;Pbr019996.1;Pbr020903.1;Pbr027640.1;Pbr027873.2;Pbr032337.1;Pbr032700.1;Pbr034220.1;Pbr035159.3;Pbr035249.1;Pbr037784.1;Pbr040411.1;Pbr040945.1;Pbr041518.2
Biological Process	GO:0006810	transport	30	2157	0.307316	0.589507	Pbr004252.1;Pbr005389.1;Pbr005699.1;Pbr005735.2;Pbr006022.2;Pbr008143.1;Pbr010066.1;Pbr010716.2;Pbr011317.1;Pbr012176.1;Pbr013635.1;Pbr014082.1;Pbr014597.1;Pbr015097.1;Pbr015885.1;Pbr016651.1;Pbr017228.1;Pbr019845.1;Pbr020958.1;Pbr024645.1;Pbr025874.1;Pbr027157.1;Pbr027341.1;Pbr029853.1;Pbr034049.1;Pbr039380.2;Pbr040418.1;Pbr041735.1;Pbr041736.1;Pbr042742.1
Biological Process	GO:0006766	vitamin metabolic process	1	29	0.307952	0.589507	Pbr032700.1
Biological Process	GO:0006767	water-soluble vitamin metabolic process	1	29	0.307952	0.589507	Pbr032700.1
Biological Process	GO:0009110	vitamin biosynthetic process	1	29	0.307952	0.589507	Pbr032700.1
Biological Process	GO:0042364	water-soluble vitamin biosynthetic process	1	29	0.307952	0.589507	Pbr032700.1
Biological Process	GO:0051234	establishment of localization	30	2164	0.313917	0.59808	Pbr004252.1;Pbr005389.1;Pbr005699.1;Pbr005735.2;Pbr006022.2;Pbr008143.1;Pbr010066.1;Pbr010716.2;Pbr011317.1;Pbr012176.1;Pbr013635.1;Pbr014082.1;Pbr014597.1;Pbr015097.1;Pbr015885.1;Pbr016651.1;Pbr017228.1;Pbr019845.1;Pbr020958.1;Pbr024645.1;Pbr025874.1;Pbr027157.1;Pbr027341.1;Pbr029853.1;Pbr034049.1;Pbr039380.2;Pbr040418.1;Pbr041735.1;Pbr041736.1;Pbr042742.1
Biological Process	GO:0009084	glutamine family amino acid biosynthetic process	1	30	0.316689	0.600515	Pbr040411.1
Biological Process	GO:0006281	DNA repair	3	158	0.320809	0.605471	Pbr002859.1;Pbr008012.1;Pbr030365.1
Biological Process	GO:0008652	cellular amino acid biosynthetic process	3	159	0.32426	0.608044	Pbr011394.1;Pbr019996.1;Pbr040411.1
Biological Process	GO:0005985	sucrose metabolic process	1	31	0.325317	0.608044	Pbr037395.1
Biological Process	GO:0006974	cellular response to DNA damage stimulus	3	160	0.327711	0.608044	Pbr002859.1;Pbr008012.1;Pbr030365.1
Biological Process	GO:0051179	localization	30	2179	0.328223	0.608044	Pbr004252.1;Pbr005389.1;Pbr005699.1;Pbr005735.2;Pbr006022.2;Pbr008143.1;Pbr010066.1;Pbr010716.2;Pbr011317.1;Pbr012176.1;Pbr013635.1;Pbr014082.1;Pbr014597.1;Pbr015097.1;Pbr015885.1;Pbr016651.1;Pbr017228.1;Pbr019845.1;Pbr020958.1;Pbr024645.1;Pbr025874.1;Pbr027157.1;Pbr027341.1;Pbr029853.1;Pbr034049.1;Pbr039380.2;Pbr040418.1;Pbr041735.1;Pbr041736.1;Pbr042742.1
Biological Process	GO:0006108	malate metabolic process	1	32	0.333837	0.614222	Pbr025845.1
Biological Process	GO:0033554	cellular response to stress	3	162	0.334613	0.614222	Pbr002859.1;Pbr008012.1;Pbr030365.1
Biological Process	GO:0006081	cellular aldehyde metabolic process	1	33	0.34225	0.61697	Pbr042090.1
Biological Process	GO:0009719	response to endogenous stimulus	1	33	0.34225	0.61697	Pbr033588.1
Biological Process	GO:0009725	response to hormone	1	33	0.34225	0.61697	Pbr033588.1
Biological Process	GO:0010033	response to organic substance	1	33	0.34225	0.61697	Pbr033588.1
Biological Process	GO:0006284	base-excision repair	1	34	0.350557	0.629124	Pbr008012.1
Biological Process	GO:0033014	tetrapyrrole biosynthetic process	1	35	0.358759	0.633811	Pbr027640.1
Biological Process	GO:0006355	regulation of transcription, DNA-templated	14	987	0.362616	0.633811	Pbr000615.1;Pbr002427.2;Pbr003708.1;Pbr005735.2;Pbr006217.1;Pbr006945.1;Pbr009544.1;Pbr014292.1;Pbr017402.6;Pbr019461.1;Pbr023435.1;Pbr033588.1;Pbr035144.1;Pbr038022.1
Biological Process	GO:0051252	regulation of RNA metabolic process	14	987	0.362616	0.633811	Pbr000615.1;Pbr002427.2;Pbr003708.1;Pbr005735.2;Pbr006217.1;Pbr006945.1;Pbr009544.1;Pbr014292.1;Pbr017402.6;Pbr019461.1;Pbr023435.1;Pbr033588.1;Pbr035144.1;Pbr038022.1
Biological Process	GO:1903506	regulation of nucleic acid-templated transcription	14	987	0.362616	0.633811	Pbr000615.1;Pbr002427.2;Pbr003708.1;Pbr005735.2;Pbr006217.1;Pbr006945.1;Pbr009544.1;Pbr014292.1;Pbr017402.6;Pbr019461.1;Pbr023435.1;Pbr033588.1;Pbr035144.1;Pbr038022.1
Biological Process	GO:2001141	regulation of RNA biosynthetic process	14	987	0.362616	0.633811	Pbr000615.1;Pbr002427.2;Pbr003708.1;Pbr005735.2;Pbr006217.1;Pbr006945.1;Pbr009544.1;Pbr014292.1;Pbr017402.6;Pbr019461.1;Pbr023435.1;Pbr033588.1;Pbr035144.1;Pbr038022.1
Biological Process	GO:0006412	translation	11	762	0.36552	0.633811	Pbr002790.1;Pbr014292.1;Pbr020903.1;Pbr027873.2;Pbr032337.1;Pbr034220.1;Pbr035159.3;Pbr035249.1;Pbr037784.1;Pbr040945.1;Pbr041518.2
Biological Process	GO:0006364	rRNA processing	1	36	0.366859	0.633811	Pbr041265.1
Biological Process	GO:0016072	rRNA metabolic process	1	36	0.366859	0.633811	Pbr041265.1
Biological Process	GO:0019362	pyridine nucleotide metabolic process	2	102	0.368934	0.633811	Pbr040695.1;Pbr042090.1
Biological Process	GO:0046496	nicotinamide nucleotide metabolic process	2	102	0.368934	0.633811	Pbr040695.1;Pbr042090.1
Biological Process	GO:0006733	oxidoreduction coenzyme metabolic process	2	103	0.373452	0.638842	Pbr040695.1;Pbr042090.1
Biological Process	GO:0019219	regulation of nucleobase-containing compound metabolic process	14	998	0.378313	0.641161	Pbr000615.1;Pbr002427.2;Pbr003708.1;Pbr005735.2;Pbr006217.1;Pbr006945.1;Pbr009544.1;Pbr014292.1;Pbr017402.6;Pbr019461.1;Pbr023435.1;Pbr033588.1;Pbr035144.1;Pbr038022.1
Biological Process	GO:0006468	protein phosphorylation	25	1845	0.380398	0.641161	Pbr003572.1;Pbr004784.1;Pbr006067.1;Pbr006704.1;Pbr012092.1;Pbr012660.1;Pbr016055.1;Pbr017936.1;Pbr019182.1;Pbr020311.1;Pbr020820.1;Pbr023362.1;Pbr023435.1;Pbr024191.1;Pbr025405.1;Pbr029722.1;Pbr029776.2;Pbr032261.1;Pbr033318.1;Pbr035854.1;Pbr036271.3;Pbr036701.1;Pbr037917.2;Pbr041268.1;Pbr042090.1
Biological Process	GO:0043043	peptide biosynthetic process	11	772	0.381703	0.641161	Pbr002790.1;Pbr014292.1;Pbr020903.1;Pbr027873.2;Pbr032337.1;Pbr034220.1;Pbr035159.3;Pbr035249.1;Pbr037784.1;Pbr040945.1;Pbr041518.2
Biological Process	GO:0065008	regulation of biological quality	4	250	0.386847	0.641161	Pbr004195.1;Pbr016415.1;Pbr019472.1;Pbr022835.1
Biological Process	GO:0010468	regulation of gene expression	14	1006	0.389789	0.641161	Pbr000615.1;Pbr002427.2;Pbr003708.1;Pbr005735.2;Pbr006217.1;Pbr006945.1;Pbr009544.1;Pbr014292.1;Pbr017402.6;Pbr019461.1;Pbr023435.1;Pbr033588.1;Pbr035144.1;Pbr038022.1
Biological Process	GO:0006888	ER to Golgi vesicle-mediated transport	1	39	0.390552	0.641161	Pbr006022.2
Biological Process	GO:0033013	tetrapyrrole metabolic process	1	39	0.390552	0.641161	Pbr027640.1
Biological Process	GO:1901136	carbohydrate derivative catabolic process	1	39	0.390552	0.641161	Pbr024242.1
Biological Process	GO:0072330	monocarboxylic acid biosynthetic process	2	107	0.391391	0.641161	Pbr021333.1;Pbr032700.1
Biological Process	GO:0009889	regulation of biosynthetic process	14	1010	0.395542	0.641161	Pbr000615.1;Pbr002427.2;Pbr003708.1;Pbr005735.2;Pbr006217.1;Pbr006945.1;Pbr009544.1;Pbr014292.1;Pbr017402.6;Pbr019461.1;Pbr023435.1;Pbr033588.1;Pbr035144.1;Pbr038022.1
Biological Process	GO:0010556	regulation of macromolecule biosynthetic process	14	1010	0.395542	0.641161	Pbr000615.1;Pbr002427.2;Pbr003708.1;Pbr005735.2;Pbr006217.1;Pbr006945.1;Pbr009544.1;Pbr014292.1;Pbr017402.6;Pbr019461.1;Pbr023435.1;Pbr033588.1;Pbr035144.1;Pbr038022.1
Biological Process	GO:0031326	regulation of cellular biosynthetic process	14	1010	0.395542	0.641161	Pbr000615.1;Pbr002427.2;Pbr003708.1;Pbr005735.2;Pbr006217.1;Pbr006945.1;Pbr009544.1;Pbr014292.1;Pbr017402.6;Pbr019461.1;Pbr023435.1;Pbr033588.1;Pbr035144.1;Pbr038022.1
Biological Process	GO:2000112	regulation of cellular macromolecule biosynthetic process	14	1010	0.395542	0.641161	Pbr000615.1;Pbr002427.2;Pbr003708.1;Pbr005735.2;Pbr006217.1;Pbr006945.1;Pbr009544.1;Pbr014292.1;Pbr017402.6;Pbr019461.1;Pbr023435.1;Pbr033588.1;Pbr035144.1;Pbr038022.1
Biological Process	GO:0015980	energy derivation by oxidation of organic compounds	1	40	0.398252	0.642411	Pbr034954.1
Biological Process	GO:0072524	pyridine-containing compound metabolic process	2	109	0.400274	0.642411	Pbr040695.1;Pbr042090.1
Biological Process	GO:0051171	regulation of nitrogen compound metabolic process	14	1015	0.402745	0.642411	Pbr000615.1;Pbr002427.2;Pbr003708.1;Pbr005735.2;Pbr006217.1;Pbr006945.1;Pbr009544.1;Pbr014292.1;Pbr017402.6;Pbr019461.1;Pbr023435.1;Pbr033588.1;Pbr035144.1;Pbr038022.1
Biological Process	GO:0006952	defense response	7	481	0.403662	0.642411	Pbr012662.1;Pbr017306.1;Pbr023226.1;Pbr027176.2;Pbr029326.1;Pbr030790.1;Pbr035730.1
Biological Process	GO:0009072	aromatic amino acid family metabolic process	1	41	0.405856	0.642411	Pbr019996.1
Biological Process	GO:0060255	regulation of macromolecule metabolic process	14	1018	0.407073	0.642411	Pbr000615.1;Pbr002427.2;Pbr003708.1;Pbr005735.2;Pbr006217.1;Pbr006945.1;Pbr009544.1;Pbr014292.1;Pbr017402.6;Pbr019461.1;Pbr023435.1;Pbr033588.1;Pbr035144.1;Pbr038022.1
Biological Process	GO:0080090	regulation of primary metabolic process	14	1019	0.408516	0.642411	Pbr000615.1;Pbr002427.2;Pbr003708.1;Pbr005735.2;Pbr006217.1;Pbr006945.1;Pbr009544.1;Pbr014292.1;Pbr017402.6;Pbr019461.1;Pbr023435.1;Pbr033588.1;Pbr035144.1;Pbr038022.1
Biological Process	GO:0006631	fatty acid metabolic process	2	111	0.409098	0.642411	Pbr014085.3;Pbr021333.1
Biological Process	GO:0031323	regulation of cellular metabolic process	14	1021	0.411404	0.643519	Pbr000615.1;Pbr002427.2;Pbr003708.1;Pbr005735.2;Pbr006217.1;Pbr006945.1;Pbr009544.1;Pbr014292.1;Pbr017402.6;Pbr019461.1;Pbr023435.1;Pbr033588.1;Pbr035144.1;Pbr038022.1
Biological Process	GO:0006396	RNA processing	4	260	0.415308	0.647108	Pbr020337.1;Pbr024687.1;Pbr025845.1;Pbr041265.1
Biological Process	GO:0044257	cellular protein catabolic process	3	187	0.420024	0.64839	Pbr023702.1;Pbr040706.1;Pbr042244.1
Biological Process	GO:0051603	proteolysis involved in cellular protein catabolic process	3	187	0.420024	0.64839	Pbr023702.1;Pbr040706.1;Pbr042244.1
Biological Process	GO:0016192	vesicle-mediated transport	4	262	0.42097	0.64839	Pbr006022.2;Pbr008143.1;Pbr029853.1;Pbr040418.1
Biological Process	GO:0006259	DNA metabolic process	5	343	0.434926	0.667329	Pbr002859.1;Pbr008012.1;Pbr009708.1;Pbr030365.1;Pbr036269.1
Biological Process	GO:0019318	hexose metabolic process	1	46	0.442463	0.670609	Pbr040695.1
Biological Process	GO:0002376	immune system process	2	119	0.443737	0.670609	Pbr012662.1;Pbr027176.2
Biological Process	GO:0006955	immune response	2	119	0.443737	0.670609	Pbr012662.1;Pbr027176.2
Biological Process	GO:0045087	innate immune response	2	119	0.443737	0.670609	Pbr012662.1;Pbr027176.2
Biological Process	GO:0030163	protein catabolic process	3	195	0.446676	0.672524	Pbr023702.1;Pbr040706.1;Pbr042244.1
Biological Process	GO:0006950	response to stress	12	897	0.458149	0.68582	Pbr002859.1;Pbr008012.1;Pbr011557.1;Pbr012662.1;Pbr017306.1;Pbr020820.1;Pbr023226.1;Pbr027176.2;Pbr029326.1;Pbr030365.1;Pbr030790.1;Pbr035730.1
Biological Process	GO:0006796	phosphate-containing compound metabolic process	32	2467	0.458919	0.68582	Pbr003572.1;Pbr004784.1;Pbr006067.1;Pbr006704.1;Pbr010423.1;Pbr012092.1;Pbr012660.1;Pbr014773.1;Pbr016055.1;Pbr017936.1;Pbr019182.1;Pbr020311.1;Pbr020820.1;Pbr023362.1;Pbr023435.1;Pbr024191.1;Pbr024242.1;Pbr025405.1;Pbr029722.1;Pbr029776.2;Pbr032261.1;Pbr033318.1;Pbr034045.1;Pbr035854.1;Pbr036271.3;Pbr036701.1;Pbr037383.1;Pbr037917.2;Pbr039696.1;Pbr040695.1;Pbr041268.1;Pbr042090.1
Biological Process	GO:0006793	phosphorus metabolic process	32	2470	0.461903	0.686944	Pbr003572.1;Pbr004784.1;Pbr006067.1;Pbr006704.1;Pbr010423.1;Pbr012092.1;Pbr012660.1;Pbr014773.1;Pbr016055.1;Pbr017936.1;Pbr019182.1;Pbr020311.1;Pbr020820.1;Pbr023362.1;Pbr023435.1;Pbr024191.1;Pbr024242.1;Pbr025405.1;Pbr029722.1;Pbr029776.2;Pbr032261.1;Pbr033318.1;Pbr034045.1;Pbr035854.1;Pbr036271.3;Pbr036701.1;Pbr037383.1;Pbr037917.2;Pbr039696.1;Pbr040695.1;Pbr041268.1;Pbr042090.1
Biological Process	GO:0044265	cellular macromolecule catabolic process	3	200	0.463089	0.686944	Pbr023702.1;Pbr040706.1;Pbr042244.1
Biological Process	GO:0051276	chromosome organization	3	201	0.466347	0.68724	Pbr029586.1;Pbr033208.4;Pbr040945.1
Biological Process	GO:0071705	nitrogen compound transport	2	125	0.468971	0.68724	Pbr041735.1;Pbr041736.1
Biological Process	GO:1901607	alpha-amino acid biosynthetic process	2	125	0.468971	0.68724	Pbr011394.1;Pbr040411.1
Biological Process	GO:0006366	transcription from RNA polymerase II promoter	1	50	0.470127	0.68724	Pbr035144.1
Biological Process	GO:0032259	methylation	1	51	0.476826	0.694508	Pbr015482.2
Biological Process	GO:0048193	Golgi vesicle transport	1	52	0.483442	0.701602	Pbr006022.2
Biological Process	GO:1902589	single-organism organelle organization	2	129	0.485414	0.701929	Pbr033208.4;Pbr040945.1
Biological Process	GO:0005984	disaccharide metabolic process	1	53	0.489974	0.705985	Pbr037395.1
Biological Process	GO:0006414	translational elongation	1	54	0.496425	0.712724	Pbr020903.1
Biological Process	GO:0006887	exocytosis	1	55	0.502794	0.716748	Pbr008143.1
Biological Process	GO:0051258	protein polymerization	1	55	0.502794	0.716748	Pbr042074.1
Biological Process	GO:0046488	phosphatidylinositol metabolic process	1	56	0.509083	0.722802	Pbr037383.1
Biological Process	GO:0009064	glutamine family amino acid metabolic process	1	57	0.515293	0.722802	Pbr040411.1
Biological Process	GO:0009311	oligosaccharide metabolic process	1	57	0.515293	0.722802	Pbr037395.1
Biological Process	GO:0055086	nucleobase-containing small molecule metabolic process	5	377	0.517355	0.722802	Pbr008813.1;Pbr010423.1;Pbr010680.1;Pbr040695.1;Pbr042090.1
Biological Process	GO:0006650	glycerophospholipid metabolic process	1	58	0.521424	0.722802	Pbr037383.1
Biological Process	GO:0032940	secretion by cell	1	58	0.521424	0.722802	Pbr008143.1
Biological Process	GO:0046486	glycerolipid metabolic process	1	58	0.521424	0.722802	Pbr037383.1
Biological Process	GO:0046903	secretion	1	58	0.521424	0.722802	Pbr008143.1
Biological Process	GO:0019222	regulation of metabolic process	14	1104	0.530557	0.731911	Pbr000615.1;Pbr002427.2;Pbr003708.1;Pbr005735.2;Pbr006217.1;Pbr006945.1;Pbr009544.1;Pbr014292.1;Pbr017402.6;Pbr019461.1;Pbr023435.1;Pbr033588.1;Pbr035144.1;Pbr038022.1
Biological Process	GO:0005996	monosaccharide metabolic process	1	60	0.533457	0.731911	Pbr040695.1
Biological Process	GO:0042254	ribosome biogenesis	1	60	0.533457	0.731911	Pbr041265.1
Biological Process	GO:0022613	ribonucleoprotein complex biogenesis	1	64	0.556628	0.761103	Pbr041265.1
Biological Process	GO:0006813	potassium ion transport	1	66	0.56778	0.773721	Pbr016651.1
Biological Process	GO:0006629	lipid metabolic process	7	572	0.585343	0.794959	Pbr012338.1;Pbr014085.3;Pbr020164.1;Pbr021333.1;Pbr034273.1;Pbr034812.1;Pbr037383.1
Biological Process	GO:0043623	cellular protein complex assembly	1	70	0.589255	0.797571	Pbr042074.1
Biological Process	GO:0006091	generation of precursor metabolites and energy	2	157	0.591234	0.797571	Pbr034954.1;Pbr040695.1
Biological Process	GO:1901575	organic substance catabolic process	5	412	0.596592	0.800133	Pbr023702.1;Pbr024242.1;Pbr040695.1;Pbr040706.1;Pbr042244.1
Biological Process	GO:0009607	response to biotic stimulus	1	73	0.604661	0.800133	Pbr030790.1
Biological Process	GO:0006511	ubiquitin-dependent protein catabolic process	2	161	0.604971	0.800133	Pbr023702.1;Pbr040706.1
Biological Process	GO:0019941	modification-dependent protein catabolic process	2	161	0.604971	0.800133	Pbr023702.1;Pbr040706.1
Biological Process	GO:0043632	modification-dependent macromolecule catabolic process	2	161	0.604971	0.800133	Pbr023702.1;Pbr040706.1
Biological Process	GO:0044085	cellular component biogenesis	3	247	0.605076	0.800133	Pbr008633.1;Pbr041265.1;Pbr042074.1
Biological Process	GO:0000160	phosphorelay signal transduction system	1	75	0.614612	0.810079	Pbr023435.1
Biological Process	GO:0044255	cellular lipid metabolic process	3	257	0.631929	0.821141	Pbr014085.3;Pbr021333.1;Pbr037383.1
Biological Process	GO:0006325	chromatin organization	2	172	0.640945	0.821141	Pbr033208.4;Pbr040945.1
Biological Process	GO:0055085	transmembrane transport	11	941	0.6456	0.821141	Pbr005699.1;Pbr012176.1;Pbr013635.1;Pbr014082.1;Pbr015097.1;Pbr024645.1;Pbr025874.1;Pbr027341.1;Pbr034049.1;Pbr039380.2;Pbr042742.1
Biological Process	GO:0006096	glycolytic process	1	82	0.647517	0.821141	Pbr040695.1
Biological Process	GO:0006165	nucleoside diphosphate phosphorylation	1	82	0.647517	0.821141	Pbr040695.1
Biological Process	GO:0006644	phospholipid metabolic process	1	82	0.647517	0.821141	Pbr037383.1
Biological Process	GO:0006757	ATP generation from ADP	1	82	0.647517	0.821141	Pbr040695.1
Biological Process	GO:0009135	purine nucleoside diphosphate metabolic process	1	82	0.647517	0.821141	Pbr040695.1
Biological Process	GO:0009179	purine ribonucleoside diphosphate metabolic process	1	82	0.647517	0.821141	Pbr040695.1
Biological Process	GO:0009185	ribonucleoside diphosphate metabolic process	1	82	0.647517	0.821141	Pbr040695.1
Biological Process	GO:0046031	ADP metabolic process	1	82	0.647517	0.821141	Pbr040695.1
Biological Process	GO:0046939	nucleotide phosphorylation	1	82	0.647517	0.821141	Pbr040695.1
Biological Process	GO:0006090	pyruvate metabolic process	1	84	0.656394	0.824488	Pbr040695.1
Biological Process	GO:0072522	purine-containing compound biosynthetic process	2	178	0.659462	0.824488	Pbr010423.1;Pbr010680.1
Biological Process	GO:0016567	protein ubiquitination	1	85	0.660749	0.824488	Pbr020820.1
Biological Process	GO:0043687	post-translational protein modification	1	85	0.660749	0.824488	Pbr016945.1
Biological Process	GO:0009057	macromolecule catabolic process	3	269	0.662462	0.824488	Pbr023702.1;Pbr040706.1;Pbr042244.1
Biological Process	GO:0043933	macromolecular complex subunit organization	3	269	0.662462	0.824488	Pbr033208.4;Pbr040945.1;Pbr042074.1
Biological Process	GO:0032446	protein modification by small protein conjugation	1	87	0.669294	0.827866	Pbr020820.1
Biological Process	GO:0070647	protein modification by small protein conjugation or removal	1	87	0.669294	0.827866	Pbr020820.1
Biological Process	GO:0009056	catabolic process	5	451	0.675764	0.833304	Pbr023702.1;Pbr024242.1;Pbr040695.1;Pbr040706.1;Pbr042244.1
Biological Process	GO:0022607	cellular component assembly	2	185	0.680096	0.835514	Pbr008633.1;Pbr042074.1
Biological Process	GO:0009132	nucleoside diphosphate metabolic process	1	90	0.681713	0.835514	Pbr040695.1
Biological Process	GO:0015979	photosynthesis	1	92	0.689734	0.841372	Pbr027640.1
Biological Process	GO:0019637	organophosphate metabolic process	5	459	0.690678	0.841372	Pbr010423.1;Pbr024242.1;Pbr037383.1;Pbr040695.1;Pbr042090.1
Biological Process	GO:0044724	single-organism carbohydrate catabolic process	1	93	0.693668	0.842461	Pbr040695.1
Biological Process	GO:0042221	response to chemical	2	195	0.7078	0.851248	Pbr033588.1;Pbr042742.1
Biological Process	GO:0072521	purine-containing compound metabolic process	3	289	0.709216	0.851248	Pbr010423.1;Pbr010680.1;Pbr040695.1
Biological Process	GO:1901605	alpha-amino acid metabolic process	2	196	0.710458	0.851248	Pbr011394.1;Pbr040411.1
Biological Process	GO:0006633	fatty acid biosynthetic process	1	98	0.712609	0.851248	Pbr021333.1
Biological Process	GO:0009116	nucleoside metabolic process	3	291	0.713609	0.851248	Pbr008813.1;Pbr010680.1;Pbr040695.1
Biological Process	GO:1901657	glycosyl compound metabolic process	3	291	0.713609	0.851248	Pbr008813.1;Pbr010680.1;Pbr040695.1
Biological Process	GO:0019693	ribose phosphate metabolic process	3	295	0.722241	0.858997	Pbr010423.1;Pbr040695.1;Pbr042090.1
Biological Process	GO:0044248	cellular catabolic process	3	298	0.728583	0.863983	Pbr023702.1;Pbr040706.1;Pbr042244.1
Biological Process	GO:0006855	drug transmembrane transport	1	104	0.733806	0.867617	Pbr042742.1
Biological Process	GO:0015893	drug transport	1	107	0.743814	0.874307	Pbr042742.1
Biological Process	GO:0042493	response to drug	1	107	0.743814	0.874307	Pbr042742.1
Biological Process	GO:0006470	protein dephosphorylation	1	110	0.753447	0.883049	Pbr039696.1
Biological Process	GO:0044765	single-organism transport	17	1547	0.760169	0.888337	Pbr005699.1;Pbr006022.2;Pbr008143.1;Pbr012176.1;Pbr013635.1;Pbr014082.1;Pbr015097.1;Pbr015885.1;Pbr016651.1;Pbr024645.1;Pbr025874.1;Pbr027341.1;Pbr034049.1;Pbr039380.2;Pbr041735.1;Pbr041736.1;Pbr042742.1
Biological Process	GO:0006260	DNA replication	1	116	0.771647	0.899136	Pbr009708.1
Biological Process	GO:0009117	nucleotide metabolic process	3	322	0.775311	0.899506	Pbr010423.1;Pbr040695.1;Pbr042090.1
Biological Process	GO:1902578	single-organism localization	17	1565	0.776439	0.899506	Pbr005699.1;Pbr006022.2;Pbr008143.1;Pbr012176.1;Pbr013635.1;Pbr014082.1;Pbr015097.1;Pbr015885.1;Pbr016651.1;Pbr024645.1;Pbr025874.1;Pbr027341.1;Pbr034049.1;Pbr039380.2;Pbr041735.1;Pbr041736.1;Pbr042742.1
Biological Process	GO:0016052	carbohydrate catabolic process	1	124	0.793851	0.911081	Pbr040695.1
Biological Process	GO:0016311	dephosphorylation	1	124	0.793851	0.911081	Pbr039696.1
Biological Process	GO:0006928	movement of cell or subcellular component	1	125	0.796471	0.911081	Pbr042074.1
Biological Process	GO:0007018	microtubule-based movement	1	125	0.796471	0.911081	Pbr042074.1
Biological Process	GO:0006753	nucleoside phosphate metabolic process	3	335	0.797763	0.911081	Pbr010423.1;Pbr040695.1;Pbr042090.1
Biological Process	GO:0006996	organelle organization	3	338	0.802672	0.913169	Pbr029586.1;Pbr033208.4;Pbr040945.1
Biological Process	GO:1902582	single-organism intracellular transport	1	128	0.804134	0.913169	Pbr006022.2
Biological Process	GO:0044712	single-organism catabolic process	1	130	0.809082	0.9162	Pbr040695.1
Biological Process	GO:0006979	response to oxidative stress	1	134	0.818609	0.916362	Pbr011557.1
Biological Process	GO:0071840	cellular component organization or biogenesis	6	639	0.821324	0.916362	Pbr008633.1;Pbr029586.1;Pbr033208.4;Pbr040945.1;Pbr041265.1;Pbr042074.1
Biological Process	GO:0009126	purine nucleoside monophosphate metabolic process	2	247	0.821359	0.916362	Pbr010423.1;Pbr040695.1
Biological Process	GO:0009167	purine ribonucleoside monophosphate metabolic process	2	247	0.821359	0.916362	Pbr010423.1;Pbr040695.1
Biological Process	GO:0042278	purine nucleoside metabolic process	2	250	0.826522	0.916362	Pbr010680.1;Pbr040695.1
Biological Process	GO:0046128	purine ribonucleoside metabolic process	2	250	0.826522	0.916362	Pbr010680.1;Pbr040695.1
Biological Process	GO:0009161	ribonucleoside monophosphate metabolic process	2	252	0.82989	0.916362	Pbr010423.1;Pbr040695.1
Biological Process	GO:0009123	nucleoside monophosphate metabolic process	2	253	0.831552	0.916362	Pbr010423.1;Pbr040695.1
Biological Process	GO:0042451	purine nucleoside biosynthetic process	1	140	0.83202	0.916362	Pbr010680.1
Biological Process	GO:0046129	purine ribonucleoside biosynthetic process	1	140	0.83202	0.916362	Pbr010680.1
Biological Process	GO:0009119	ribonucleoside metabolic process	2	257	0.838054	0.917151	Pbr010680.1;Pbr040695.1
Biological Process	GO:0009127	purine nucleoside monophosphate biosynthetic process	1	147	0.846425	0.917151	Pbr010423.1
Biological Process	GO:0009163	nucleoside biosynthetic process	1	147	0.846425	0.917151	Pbr010680.1
Biological Process	GO:0009168	purine ribonucleoside monophosphate biosynthetic process	1	147	0.846425	0.917151	Pbr010423.1
Biological Process	GO:0042455	ribonucleoside biosynthetic process	1	147	0.846425	0.917151	Pbr010680.1
Biological Process	GO:1901659	glycosyl compound biosynthetic process	1	147	0.846425	0.917151	Pbr010680.1
Biological Process	GO:0009156	ribonucleoside monophosphate biosynthetic process	1	152	0.855955	0.917348	Pbr010423.1
Biological Process	GO:0009124	nucleoside monophosphate biosynthetic process	1	153	0.85779	0.917348	Pbr010423.1
Biological Process	GO:0006812	cation transport	4	480	0.859148	0.917348	Pbr012176.1;Pbr015885.1;Pbr016651.1;Pbr024645.1
Biological Process	GO:0016043	cellular component organization	5	579	0.8593	0.917348	Pbr008633.1;Pbr029586.1;Pbr033208.4;Pbr040945.1;Pbr042074.1
Biological Process	GO:0030001	metal ion transport	2	272	0.860471	0.917348	Pbr015885.1;Pbr016651.1
Biological Process	GO:0009150	purine ribonucleotide metabolic process	2	278	0.868619	0.917348	Pbr010423.1;Pbr040695.1
Biological Process	GO:0006163	purine nucleotide metabolic process	2	280	0.871237	0.917348	Pbr010423.1;Pbr040695.1
Biological Process	GO:0006811	ion transport	5	593	0.872793	0.917348	Pbr012176.1;Pbr015885.1;Pbr016651.1;Pbr024645.1;Pbr034049.1
Biological Process	GO:0009259	ribonucleotide metabolic process	2	282	0.873808	0.917348	Pbr010423.1;Pbr040695.1
Biological Process	GO:0007017	microtubule-based process	1	164	0.876496	0.917348	Pbr042074.1
Biological Process	GO:0055114	oxidation-reduction process	17	1709	0.880017	0.917348	Pbr000887.1;Pbr004969.1;Pbr005384.1;Pbr011557.1;Pbr014944.1;Pbr015885.1;Pbr020890.1;Pbr021333.1;Pbr022893.1;Pbr023784.2;Pbr024242.1;Pbr024702.2;Pbr025845.1;Pbr034954.1;Pbr039380.2;Pbr040411.1;Pbr042090.1
Biological Process	GO:0006461	protein complex assembly	1	167	0.881158	0.917348	Pbr042074.1
Biological Process	GO:0070271	protein complex biogenesis	1	167	0.881158	0.917348	Pbr042074.1
Biological Process	GO:0009152	purine ribonucleotide biosynthetic process	1	168	0.882673	0.917348	Pbr010423.1
Biological Process	GO:0006164	purine nucleotide biosynthetic process	1	170	0.885646	0.917348	Pbr010423.1
Biological Process	GO:0034622	cellular macromolecular complex assembly	1	170	0.885646	0.917348	Pbr042074.1
Biological Process	GO:0009260	ribonucleotide biosynthetic process	1	172	0.888543	0.917348	Pbr010423.1
Biological Process	GO:0046390	ribose phosphate biosynthetic process	1	172	0.888543	0.917348	Pbr010423.1
Biological Process	GO:0065003	macromolecular complex assembly	1	173	0.889964	0.917348	Pbr042074.1
Biological Process	GO:0071822	protein complex subunit organization	1	185	0.905677	0.931156	Pbr042074.1
Biological Process	GO:0015672	monovalent inorganic cation transport	1	193	0.91489	0.938051	Pbr016651.1
Biological Process	GO:0009165	nucleotide biosynthetic process	1	195	0.91705	0.938051	Pbr010423.1
Biological Process	GO:1901293	nucleoside phosphate biosynthetic process	1	202	0.92419	0.942955	Pbr010423.1
Biological Process	GO:0008610	lipid biosynthetic process	1	213	0.934194	0.950749	Pbr021333.1
Biological Process	GO:0046034	ATP metabolic process	1	226	0.944336	0.954538	Pbr040695.1
Biological Process	GO:0009144	purine nucleoside triphosphate metabolic process	1	233	0.949137	0.954538	Pbr040695.1
Biological Process	GO:0009199	ribonucleoside triphosphate metabolic process	1	233	0.949137	0.954538	Pbr040695.1
Biological Process	GO:0009205	purine ribonucleoside triphosphate metabolic process	1	233	0.949137	0.954538	Pbr040695.1
Biological Process	GO:0009141	nucleoside triphosphate metabolic process	1	234	0.949789	0.954538	Pbr040695.1
Biological Process	GO:0090407	organophosphate biosynthetic process	1	267	0.967201	0.969613	Pbr010423.1
Biological Process	GO:0008150	biological_process	183	14523	1	1	Pbr000406.1;Pbr000615.1;Pbr000887.1;Pbr002189.1;Pbr002243.1;Pbr002427.2;Pbr002790.1;Pbr002848.1;Pbr002859.1;Pbr003572.1;Pbr003708.1;Pbr004195.1;Pbr004252.1;Pbr004784.1;Pbr004969.1;Pbr005275.2;Pbr005384.1;Pbr005389.1;Pbr005699.1;Pbr005735.2;Pbr006022.2;Pbr006067.1;Pbr006217.1;Pbr006704.1;Pbr006945.1;Pbr007649.1;Pbr007871.1;Pbr008012.1;Pbr008143.1;Pbr008171.1;Pbr008547.1;Pbr008633.1;Pbr008691.1;Pbr…
Molecular Function	GO:0003843	1,3-beta-D-glucan synthase activity	3	17	0.00119644	0.0401767	Pbr009965.1;Pbr017224.1;Pbr023772.1
Molecular Function	GO:0001883	purine nucleoside binding	70	3924	0.00129248	0.0401767	Pbr000782.1;Pbr002790.1;Pbr002804.1;Pbr002859.1;Pbr003572.1;Pbr004784.1;Pbr005389.1;Pbr005735.2;Pbr006067.1;Pbr006704.1;Pbr008691.1;Pbr011029.1;Pbr011394.1;Pbr012092.1;Pbr012660.1;Pbr012661.1;Pbr012662.1;Pbr013635.1;Pbr014773.1;Pbr016055.1;Pbr017228.1;Pbr017306.1;Pbr017936.1;Pbr019182.1;Pbr019754.3;Pbr019802.1;Pbr019869.1;Pbr020311.1;Pbr020620.1;Pbr020820.1;Pbr020958.1;Pbr023226.1;Pbr023362.1;Pbr…
Molecular Function	GO:0032550	purine ribonucleoside binding	70	3924	0.00129248	0.0401767	Pbr000782.1;Pbr002790.1;Pbr002804.1;Pbr002859.1;Pbr003572.1;Pbr004784.1;Pbr005389.1;Pbr005735.2;Pbr006067.1;Pbr006704.1;Pbr008691.1;Pbr011029.1;Pbr011394.1;Pbr012092.1;Pbr012660.1;Pbr012661.1;Pbr012662.1;Pbr013635.1;Pbr014773.1;Pbr016055.1;Pbr017228.1;Pbr017306.1;Pbr017936.1;Pbr019182.1;Pbr019754.3;Pbr019802.1;Pbr019869.1;Pbr020311.1;Pbr020620.1;Pbr020820.1;Pbr020958.1;Pbr023226.1;Pbr023362.1;Pbr…
Molecular Function	GO:0032555	purine ribonucleotide binding	70	3924	0.00129248	0.0401767	Pbr000782.1;Pbr002790.1;Pbr002804.1;Pbr002859.1;Pbr003572.1;Pbr004784.1;Pbr005389.1;Pbr005735.2;Pbr006067.1;Pbr006704.1;Pbr008691.1;Pbr011029.1;Pbr011394.1;Pbr012092.1;Pbr012660.1;Pbr012661.1;Pbr012662.1;Pbr013635.1;Pbr014773.1;Pbr016055.1;Pbr017228.1;Pbr017306.1;Pbr017936.1;Pbr019182.1;Pbr019754.3;Pbr019802.1;Pbr019869.1;Pbr020311.1;Pbr020620.1;Pbr020820.1;Pbr020958.1;Pbr023226.1;Pbr023362.1;Pbr…
Molecular Function	GO:0035639	purine ribonucleoside triphosphate binding	70	3924	0.00129248	0.0401767	Pbr000782.1;Pbr002790.1;Pbr002804.1;Pbr002859.1;Pbr003572.1;Pbr004784.1;Pbr005389.1;Pbr005735.2;Pbr006067.1;Pbr006704.1;Pbr008691.1;Pbr011029.1;Pbr011394.1;Pbr012092.1;Pbr012660.1;Pbr012661.1;Pbr012662.1;Pbr013635.1;Pbr014773.1;Pbr016055.1;Pbr017228.1;Pbr017306.1;Pbr017936.1;Pbr019182.1;Pbr019754.3;Pbr019802.1;Pbr019869.1;Pbr020311.1;Pbr020620.1;Pbr020820.1;Pbr020958.1;Pbr023226.1;Pbr023362.1;Pbr…
Molecular Function	GO:0017076	purine nucleotide binding	70	3939	0.00143289	0.0401767	Pbr000782.1;Pbr002790.1;Pbr002804.1;Pbr002859.1;Pbr003572.1;Pbr004784.1;Pbr005389.1;Pbr005735.2;Pbr006067.1;Pbr006704.1;Pbr008691.1;Pbr011029.1;Pbr011394.1;Pbr012092.1;Pbr012660.1;Pbr012661.1;Pbr012662.1;Pbr013635.1;Pbr014773.1;Pbr016055.1;Pbr017228.1;Pbr017306.1;Pbr017936.1;Pbr019182.1;Pbr019754.3;Pbr019802.1;Pbr019869.1;Pbr020311.1;Pbr020620.1;Pbr020820.1;Pbr020958.1;Pbr023226.1;Pbr023362.1;Pbr…
Molecular Function	GO:0032549	ribonucleoside binding	70	3940	0.00144271	0.0401767	Pbr000782.1;Pbr002790.1;Pbr002804.1;Pbr002859.1;Pbr003572.1;Pbr004784.1;Pbr005389.1;Pbr005735.2;Pbr006067.1;Pbr006704.1;Pbr008691.1;Pbr011029.1;Pbr011394.1;Pbr012092.1;Pbr012660.1;Pbr012661.1;Pbr012662.1;Pbr013635.1;Pbr014773.1;Pbr016055.1;Pbr017228.1;Pbr017306.1;Pbr017936.1;Pbr019182.1;Pbr019754.3;Pbr019802.1;Pbr019869.1;Pbr020311.1;Pbr020620.1;Pbr020820.1;Pbr020958.1;Pbr023226.1;Pbr023362.1;Pbr…
Molecular Function	GO:0001882	nucleoside binding	70	3943	0.00147256	0.0401767	Pbr000782.1;Pbr002790.1;Pbr002804.1;Pbr002859.1;Pbr003572.1;Pbr004784.1;Pbr005389.1;Pbr005735.2;Pbr006067.1;Pbr006704.1;Pbr008691.1;Pbr011029.1;Pbr011394.1;Pbr012092.1;Pbr012660.1;Pbr012661.1;Pbr012662.1;Pbr013635.1;Pbr014773.1;Pbr016055.1;Pbr017228.1;Pbr017306.1;Pbr017936.1;Pbr019182.1;Pbr019754.3;Pbr019802.1;Pbr019869.1;Pbr020311.1;Pbr020620.1;Pbr020820.1;Pbr020958.1;Pbr023226.1;Pbr023362.1;Pbr…
Molecular Function	GO:0008026	ATP-dependent helicase activity	8	171	0.00155012	0.0401767	Pbr002859.1;Pbr011029.1;Pbr012661.1;Pbr019754.3;Pbr019869.1;Pbr024964.1;Pbr027833.1;Pbr036269.1
Molecular Function	GO:0070035	purine NTP-dependent helicase activity	8	171	0.00155012	0.0401767	Pbr002859.1;Pbr011029.1;Pbr012661.1;Pbr019754.3;Pbr019869.1;Pbr024964.1;Pbr027833.1;Pbr036269.1
Molecular Function	GO:0000166	nucleotide binding	75	4322	0.00178703	0.0401767	Pbr000782.1;Pbr002790.1;Pbr002804.1;Pbr002859.1;Pbr003572.1;Pbr004784.1;Pbr005389.1;Pbr005735.2;Pbr006067.1;Pbr006704.1;Pbr008691.1;Pbr009708.1;Pbr011029.1;Pbr011394.1;Pbr012092.1;Pbr012660.1;Pbr012661.1;Pbr012662.1;Pbr013635.1;Pbr014773.1;Pbr016055.1;Pbr017228.1;Pbr017306.1;Pbr017936.1;Pbr019182.1;Pbr019754.3;Pbr019802.1;Pbr019869.1;Pbr020311.1;Pbr020620.1;Pbr020820.1;Pbr020958.1;Pbr023226.1;Pbr…
Molecular Function	GO:1901265	nucleoside phosphate binding	75	4322	0.00178703	0.0401767	Pbr000782.1;Pbr002790.1;Pbr002804.1;Pbr002859.1;Pbr003572.1;Pbr004784.1;Pbr005389.1;Pbr005735.2;Pbr006067.1;Pbr006704.1;Pbr008691.1;Pbr009708.1;Pbr011029.1;Pbr011394.1;Pbr012092.1;Pbr012660.1;Pbr012661.1;Pbr012662.1;Pbr013635.1;Pbr014773.1;Pbr016055.1;Pbr017228.1;Pbr017306.1;Pbr017936.1;Pbr019182.1;Pbr019754.3;Pbr019802.1;Pbr019869.1;Pbr020311.1;Pbr020620.1;Pbr020820.1;Pbr020958.1;Pbr023226.1;Pbr…
Molecular Function	GO:0032553	ribonucleotide binding	70	3976	0.00183908	0.0401767	Pbr000782.1;Pbr002790.1;Pbr002804.1;Pbr002859.1;Pbr003572.1;Pbr004784.1;Pbr005389.1;Pbr005735.2;Pbr006067.1;Pbr006704.1;Pbr008691.1;Pbr011029.1;Pbr011394.1;Pbr012092.1;Pbr012660.1;Pbr012661.1;Pbr012662.1;Pbr013635.1;Pbr014773.1;Pbr016055.1;Pbr017228.1;Pbr017306.1;Pbr017936.1;Pbr019182.1;Pbr019754.3;Pbr019802.1;Pbr019869.1;Pbr020311.1;Pbr020620.1;Pbr020820.1;Pbr020958.1;Pbr023226.1;Pbr023362.1;Pbr…
Molecular Function	GO:0097367	carbohydrate derivative binding	70	4020	0.00245292	0.0497593	Pbr000782.1;Pbr002790.1;Pbr002804.1;Pbr002859.1;Pbr003572.1;Pbr004784.1;Pbr005389.1;Pbr005735.2;Pbr006067.1;Pbr006704.1;Pbr008691.1;Pbr011029.1;Pbr011394.1;Pbr012092.1;Pbr012660.1;Pbr012661.1;Pbr012662.1;Pbr013635.1;Pbr014773.1;Pbr016055.1;Pbr017228.1;Pbr017306.1;Pbr017936.1;Pbr019182.1;Pbr019754.3;Pbr019802.1;Pbr019869.1;Pbr020311.1;Pbr020620.1;Pbr020820.1;Pbr020958.1;Pbr023226.1;Pbr023362.1;Pbr…
Molecular Function	GO:0005524	ATP binding	63	3560	0.00293617	0.0513872	Pbr000782.1;Pbr002790.1;Pbr002804.1;Pbr002859.1;Pbr003572.1;Pbr004784.1;Pbr005735.2;Pbr006067.1;Pbr006704.1;Pbr008691.1;Pbr011029.1;Pbr011394.1;Pbr012092.1;Pbr012660.1;Pbr012661.1;Pbr012662.1;Pbr013635.1;Pbr014773.1;Pbr016055.1;Pbr017306.1;Pbr017936.1;Pbr019182.1;Pbr019754.3;Pbr019802.1;Pbr019869.1;Pbr020311.1;Pbr020620.1;Pbr020820.1;Pbr023226.1;Pbr023362.1;Pbr023435.1;Pbr024191.1;Pbr024964.1;Pbr…
Molecular Function	GO:0032559	adenyl ribonucleotide binding	63	3560	0.00293617	0.0513872	Pbr000782.1;Pbr002790.1;Pbr002804.1;Pbr002859.1;Pbr003572.1;Pbr004784.1;Pbr005735.2;Pbr006067.1;Pbr006704.1;Pbr008691.1;Pbr011029.1;Pbr011394.1;Pbr012092.1;Pbr012660.1;Pbr012661.1;Pbr012662.1;Pbr013635.1;Pbr014773.1;Pbr016055.1;Pbr017306.1;Pbr017936.1;Pbr019182.1;Pbr019754.3;Pbr019802.1;Pbr019869.1;Pbr020311.1;Pbr020620.1;Pbr020820.1;Pbr023226.1;Pbr023362.1;Pbr023435.1;Pbr024191.1;Pbr024964.1;Pbr…
Molecular Function	GO:0030554	adenyl nucleotide binding	63	3567	0.003076	0.0513872	Pbr000782.1;Pbr002790.1;Pbr002804.1;Pbr002859.1;Pbr003572.1;Pbr004784.1;Pbr005735.2;Pbr006067.1;Pbr006704.1;Pbr008691.1;Pbr011029.1;Pbr011394.1;Pbr012092.1;Pbr012660.1;Pbr012661.1;Pbr012662.1;Pbr013635.1;Pbr014773.1;Pbr016055.1;Pbr017306.1;Pbr017936.1;Pbr019182.1;Pbr019754.3;Pbr019802.1;Pbr019869.1;Pbr020311.1;Pbr020620.1;Pbr020820.1;Pbr023226.1;Pbr023362.1;Pbr023435.1;Pbr024191.1;Pbr024964.1;Pbr…
Molecular Function	GO:0036094	small molecule binding	75	4431	0.00351145	0.0554029	Pbr000782.1;Pbr002790.1;Pbr002804.1;Pbr002859.1;Pbr003572.1;Pbr004784.1;Pbr005389.1;Pbr005735.2;Pbr006067.1;Pbr006704.1;Pbr008691.1;Pbr009708.1;Pbr011029.1;Pbr011394.1;Pbr012092.1;Pbr012660.1;Pbr012661.1;Pbr012662.1;Pbr013635.1;Pbr014773.1;Pbr016055.1;Pbr017228.1;Pbr017306.1;Pbr017936.1;Pbr019182.1;Pbr019754.3;Pbr019802.1;Pbr019869.1;Pbr020311.1;Pbr020620.1;Pbr020820.1;Pbr020958.1;Pbr023226.1;Pbr…
Molecular Function	GO:0004386	helicase activity	9	257	0.00565093	0.0844665	Pbr000782.1;Pbr002859.1;Pbr011029.1;Pbr012661.1;Pbr019754.3;Pbr019869.1;Pbr024964.1;Pbr027833.1;Pbr036269.1
Molecular Function	GO:0004812	aminoacyl-tRNA ligase activity	5	99	0.00853503	0.110704	Pbr002790.1;Pbr027873.2;Pbr035159.3;Pbr035249.1;Pbr037784.1
Molecular Function	GO:0016875	ligase activity, forming carbon-oxygen bonds	5	100	0.00889375	0.110704	Pbr002790.1;Pbr027873.2;Pbr035159.3;Pbr035249.1;Pbr037784.1
Molecular Function	GO:0016876	ligase activity, forming aminoacyl-tRNA and related compounds	5	100	0.00889375	0.110704	Pbr002790.1;Pbr027873.2;Pbr035159.3;Pbr035249.1;Pbr037784.1
Molecular Function	GO:0043168	anion binding	73	4454	0.00896544	0.110704	Pbr000782.1;Pbr000887.1;Pbr002790.1;Pbr002804.1;Pbr002859.1;Pbr003572.1;Pbr004784.1;Pbr005389.1;Pbr005735.2;Pbr006067.1;Pbr006704.1;Pbr008691.1;Pbr011029.1;Pbr011394.1;Pbr012092.1;Pbr012660.1;Pbr012661.1;Pbr012662.1;Pbr013635.1;Pbr014773.1;Pbr016055.1;Pbr017228.1;Pbr017306.1;Pbr017936.1;Pbr019182.1;Pbr019754.3;Pbr019802.1;Pbr019869.1;Pbr020311.1;Pbr020620.1;Pbr020820.1;Pbr020958.1;Pbr023226.1;Pbr…
Molecular Function	GO:0016874	ligase activity	10	338	0.0113099	0.123981	Pbr002790.1;Pbr011394.1;Pbr016945.1;Pbr023226.1;Pbr027640.1;Pbr027873.2;Pbr030365.1;Pbr035159.3;Pbr035249.1;Pbr037784.1
Molecular Function	GO:0035251	UDP-glucosyltransferase activity	4	69	0.0114145	0.123981	Pbr009965.1;Pbr017224.1;Pbr023772.1;Pbr026530.3
Molecular Function	GO:0046527	glucosyltransferase activity	4	69	0.0114145	0.123981	Pbr009965.1;Pbr017224.1;Pbr023772.1;Pbr026530.3
Molecular Function	GO:0004001	adenosine kinase activity	1	1	0.01266	0.123981	Pbr010680.1
Molecular Function	GO:0016427	tRNA (cytosine) methyltransferase activity	1	1	0.01266	0.123981	Pbr037527.1
Molecular Function	GO:0016428	tRNA (cytosine-5-)-methyltransferase activity	1	1	0.01266	0.123981	Pbr037527.1
Molecular Function	GO:0017111	nucleoside-triphosphatase activity	23	1111	0.0143945	0.136268	Pbr000782.1;Pbr002804.1;Pbr002859.1;Pbr005389.1;Pbr011029.1;Pbr012661.1;Pbr013635.1;Pbr019754.3;Pbr019869.1;Pbr020958.1;Pbr023226.1;Pbr024964.1;Pbr025874.1;Pbr027157.1;Pbr027640.1;Pbr027833.1;Pbr029326.1;Pbr029776.2;Pbr030327.1;Pbr031200.1;Pbr036015.1;Pbr036269.1;Pbr036342.2
Molecular Function	GO:0005488	binding	201	14556	0.0151555	0.138844	Pbr000406.1;Pbr000615.1;Pbr000782.1;Pbr000852.1;Pbr000887.1;Pbr001238.1;Pbr002189.1;Pbr002252.1;Pbr002709.1;Pbr002790.1;Pbr002804.1;Pbr002848.1;Pbr002859.1;Pbr003572.1;Pbr003708.1;Pbr003884.1;Pbr004233.1;Pbr004311.1;Pbr004784.1;Pbr004969.1;Pbr005120.1;Pbr005275.2;Pbr005389.1;Pbr005575.2;Pbr005667.1;Pbr005735.2;Pbr006022.2;Pbr006067.1;Pbr006197.1;Pbr006217.1;Pbr006543.1;Pbr006704.1;Pbr006945.1;Pbr…
Molecular Function	GO:0008889	glycerophosphodiester phosphodiesterase activity	2	16	0.0170469	0.151291	Pbr020164.1;Pbr034273.1
Molecular Function	GO:0016462	pyrophosphatase activity	23	1133	0.017719	0.152491	Pbr000782.1;Pbr002804.1;Pbr002859.1;Pbr005389.1;Pbr011029.1;Pbr012661.1;Pbr013635.1;Pbr019754.3;Pbr019869.1;Pbr020958.1;Pbr023226.1;Pbr024964.1;Pbr025874.1;Pbr027157.1;Pbr027640.1;Pbr027833.1;Pbr029326.1;Pbr029776.2;Pbr030327.1;Pbr031200.1;Pbr036015.1;Pbr036269.1;Pbr036342.2
Molecular Function	GO:0016818	hydrolase activity, acting on acid anhydrides, in phosphorus-containing anhydrides	23	1150	0.0206814	0.17275	Pbr000782.1;Pbr002804.1;Pbr002859.1;Pbr005389.1;Pbr011029.1;Pbr012661.1;Pbr013635.1;Pbr019754.3;Pbr019869.1;Pbr020958.1;Pbr023226.1;Pbr024964.1;Pbr025874.1;Pbr027157.1;Pbr027640.1;Pbr027833.1;Pbr029326.1;Pbr029776.2;Pbr030327.1;Pbr031200.1;Pbr036015.1;Pbr036269.1;Pbr036342.2
Molecular Function	GO:0031072	heat shock protein binding	6	173	0.0230839	0.172954	Pbr000406.1;Pbr014082.1;Pbr019448.1;Pbr027949.1;Pbr030134.1;Pbr037240.2
Molecular Function	GO:0016779	nucleotidyltransferase activity	7	225	0.0248802	0.172954	Pbr007649.1;Pbr009708.1;Pbr014334.1;Pbr020337.1;Pbr031679.1;Pbr034954.1;Pbr036783.1
Molecular Function	GO:0003980	UDP-glucose:glycoprotein glucosyltransferase activity	1	2	0.0251603	0.172954	Pbr026530.3
Molecular Function	GO:0004491	methylmalonate-semialdehyde dehydrogenase (acylating) activity	1	2	0.0251603	0.172954	Pbr005384.1
Molecular Function	GO:0004735	pyrroline-5-carboxylate reductase activity	1	2	0.0251603	0.172954	Pbr040411.1
Molecular Function	GO:0008239	dipeptidyl-peptidase activity	1	2	0.0251603	0.172954	Pbr022441.1
Molecular Function	GO:0016817	hydrolase activity, acting on acid anhydrides	23	1174	0.0255071	0.172954	Pbr000782.1;Pbr002804.1;Pbr002859.1;Pbr005389.1;Pbr011029.1;Pbr012661.1;Pbr013635.1;Pbr019754.3;Pbr019869.1;Pbr020958.1;Pbr023226.1;Pbr024964.1;Pbr025874.1;Pbr027157.1;Pbr027640.1;Pbr027833.1;Pbr029326.1;Pbr029776.2;Pbr030327.1;Pbr031200.1;Pbr036015.1;Pbr036269.1;Pbr036342.2
Molecular Function	GO:0016772	transferase activity, transferring phosphorus-containing groups	41	2381	0.0255777	0.172954	Pbr002347.1;Pbr003572.1;Pbr004784.1;Pbr006067.1;Pbr006704.1;Pbr007649.1;Pbr008691.1;Pbr009708.1;Pbr010680.1;Pbr012092.1;Pbr012660.1;Pbr014334.1;Pbr014773.1;Pbr016055.1;Pbr017151.1;Pbr017936.1;Pbr019182.1;Pbr020311.1;Pbr020337.1;Pbr020820.1;Pbr023362.1;Pbr023435.1;Pbr024191.1;Pbr025405.1;Pbr025654.1;Pbr029722.1;Pbr029776.2;Pbr030021.1;Pbr031679.1;Pbr032261.1;Pbr033318.1;Pbr034045.1;Pbr034954.1;Pbr…
Molecular Function	GO:0004177	aminopeptidase activity	2	21	0.0286232	0.189046	Pbr022441.1;Pbr033484.1
Molecular Function	GO:0008194	UDP-glycosyltransferase activity	5	137	0.0304188	0.19634	Pbr009965.1;Pbr017224.1;Pbr023772.1;Pbr026530.3;Pbr041821.1
Molecular Function	GO:0016165	linoleate 13S-lipoxygenase activity	2	24	0.0367008	0.226614	Pbr004969.1;Pbr023784.2
Molecular Function	GO:0008237	metallopeptidase activity	4	99	0.0371626	0.226614	Pbr002848.1;Pbr030440.2;Pbr032123.1;Pbr033484.1
Molecular Function	GO:0004824	lysine-tRNA ligase activity	1	3	0.037503	0.226614	Pbr035249.1
Molecular Function	GO:0016887	ATPase activity	12	534	0.040143	0.227612	Pbr002804.1;Pbr002859.1;Pbr011029.1;Pbr012661.1;Pbr013635.1;Pbr019754.3;Pbr019869.1;Pbr024964.1;Pbr025874.1;Pbr027833.1;Pbr030327.1;Pbr036269.1
Molecular Function	GO:0042623	ATPase activity, coupled	10	417	0.0404485	0.227612	Pbr002859.1;Pbr011029.1;Pbr012661.1;Pbr013635.1;Pbr019754.3;Pbr019869.1;Pbr024964.1;Pbr025874.1;Pbr027833.1;Pbr036269.1
Molecular Function	GO:0005515	protein binding	83	5532	0.0425496	0.227612	Pbr000406.1;Pbr002189.1;Pbr002252.1;Pbr003708.1;Pbr004233.1;Pbr004311.1;Pbr004969.1;Pbr005120.1;Pbr005575.2;Pbr005735.2;Pbr006197.1;Pbr006543.1;Pbr007871.1;Pbr008171.1;Pbr008208.1;Pbr008254.1;Pbr010716.2;Pbr010890.1;Pbr011184.3;Pbr011964.1;Pbr012482.1;Pbr012662.1;Pbr012904.1;Pbr014082.1;Pbr014545.1;Pbr015349.1;Pbr015482.2;Pbr016651.1;Pbr017941.1;Pbr018353.1;Pbr018542.1;Pbr019448.1;Pbr019461.1;Pbr…
Molecular Function	GO:1901363	heterocyclic compound binding	118	8201	0.0433007	0.227612	Pbr000615.1;Pbr000782.1;Pbr000887.1;Pbr001238.1;Pbr002790.1;Pbr002804.1;Pbr002859.1;Pbr003572.1;Pbr003708.1;Pbr003884.1;Pbr004311.1;Pbr004784.1;Pbr005120.1;Pbr005389.1;Pbr005735.2;Pbr006067.1;Pbr006217.1;Pbr006704.1;Pbr006945.1;Pbr008691.1;Pbr008739.1;Pbr009544.1;Pbr009708.1;Pbr011029.1;Pbr011184.3;Pbr011394.1;Pbr011557.1;Pbr012092.1;Pbr012660.1;Pbr012661.1;Pbr012662.1;Pbr013635.1;Pbr013867.2;Pbr…
Molecular Function	GO:0097159	organic cyclic compound binding	118	8204	0.0437456	0.227612	Pbr000615.1;Pbr000782.1;Pbr000887.1;Pbr001238.1;Pbr002790.1;Pbr002804.1;Pbr002859.1;Pbr003572.1;Pbr003708.1;Pbr003884.1;Pbr004311.1;Pbr004784.1;Pbr005120.1;Pbr005389.1;Pbr005735.2;Pbr006067.1;Pbr006217.1;Pbr006704.1;Pbr006945.1;Pbr008691.1;Pbr008739.1;Pbr009544.1;Pbr009708.1;Pbr011029.1;Pbr011184.3;Pbr011394.1;Pbr011557.1;Pbr012092.1;Pbr012660.1;Pbr012661.1;Pbr012662.1;Pbr013635.1;Pbr013867.2;Pbr…
Molecular Function	GO:0005525	GTP binding	9	368	0.0454756	0.227612	Pbr005389.1;Pbr005735.2;Pbr017228.1;Pbr020958.1;Pbr027157.1;Pbr029776.2;Pbr031200.1;Pbr036342.2;Pbr042074.1
Molecular Function	GO:0032561	guanyl ribonucleotide binding	9	368	0.0454756	0.227612	Pbr005389.1;Pbr005735.2;Pbr017228.1;Pbr020958.1;Pbr027157.1;Pbr029776.2;Pbr031200.1;Pbr036342.2;Pbr042074.1
Molecular Function	GO:0003676	nucleic acid binding	56	3564	0.0470535	0.227612	Pbr000615.1;Pbr000782.1;Pbr001238.1;Pbr002790.1;Pbr002859.1;Pbr003708.1;Pbr003884.1;Pbr004311.1;Pbr005120.1;Pbr006217.1;Pbr006945.1;Pbr008739.1;Pbr009544.1;Pbr009708.1;Pbr011029.1;Pbr011184.3;Pbr012661.1;Pbr013867.2;Pbr014292.1;Pbr014375.1;Pbr015482.2;Pbr015556.1;Pbr017402.6;Pbr017941.1;Pbr019461.1;Pbr019754.3;Pbr019869.1;Pbr020337.1;Pbr020903.1;Pbr020958.1;Pbr022355.2;Pbr024964.1;Pbr025694.1;Pbr…
Molecular Function	GO:0003864	3-methyl-2-oxobutanoate hydroxymethyltransferase activity	1	4	0.0496899	0.227612	Pbr032700.1
Molecular Function	GO:0004106	chorismate mutase activity	1	4	0.0496899	0.227612	Pbr019996.1
Molecular Function	GO:0004326	tetrahydrofolylpolyglutamate synthase activity	1	4	0.0496899	0.227612	Pbr011394.1
Molecular Function	GO:0004347	glucose-6-phosphate isomerase activity	1	4	0.0496899	0.227612	Pbr040695.1
Molecular Function	GO:0004817	cysteine-tRNA ligase activity	1	4	0.0496899	0.227612	Pbr027873.2
Molecular Function	GO:0009039	urease activity	1	4	0.0496899	0.227612	Pbr036282.1
Molecular Function	GO:0016646	oxidoreductase activity, acting on the CH-NH group of donors, NAD or NADP as acceptor	1	4	0.0496899	0.227612	Pbr040411.1
Molecular Function	GO:0019001	guanyl nucleotide binding	9	376	0.0508076	0.229038	Pbr005389.1;Pbr005735.2;Pbr017228.1;Pbr020958.1;Pbr027157.1;Pbr029776.2;Pbr031200.1;Pbr036342.2;Pbr042074.1
Molecular Function	GO:0043167	ion binding	109	7566	0.052752	0.234087	Pbr000782.1;Pbr000887.1;Pbr002790.1;Pbr002804.1;Pbr002848.1;Pbr002859.1;Pbr003572.1;Pbr003884.1;Pbr004784.1;Pbr004969.1;Pbr005275.2;Pbr005389.1;Pbr005667.1;Pbr005735.2;Pbr006022.2;Pbr006067.1;Pbr006197.1;Pbr006543.1;Pbr006704.1;Pbr008633.1;Pbr008691.1;Pbr010716.2;Pbr011029.1;Pbr011394.1;Pbr012092.1;Pbr012660.1;Pbr012661.1;Pbr012662.1;Pbr013019.1;Pbr013635.1;Pbr013867.2;Pbr014292.1;Pbr014545.1;Pbr…
Molecular Function	GO:0003924	GTPase activity	6	214	0.0553664	0.241908	Pbr005389.1;Pbr020958.1;Pbr027157.1;Pbr029776.2;Pbr031200.1;Pbr036342.2
Molecular Function	GO:0003909	DNA ligase activity	1	5	0.0617231	0.250419	Pbr030365.1
Molecular Function	GO:0003910	DNA ligase (ATP) activity	1	5	0.0617231	0.250419	Pbr030365.1
Molecular Function	GO:0004827	proline-tRNA ligase activity	1	5	0.0617231	0.250419	Pbr037784.1
Molecular Function	GO:0008134	transcription factor binding	1	5	0.0617231	0.250419	Pbr005735.2
Molecular Function	GO:0016886	ligase activity, forming phosphoric ester bonds	1	5	0.0617231	0.250419	Pbr030365.1
Molecular Function	GO:0016742	hydroxymethyl-, formyl- and related transferase activity	2	33	0.0652246	0.260898	Pbr010423.1;Pbr032700.1
Molecular Function	GO:0008238	exopeptidase activity	3	74	0.067569	0.266522	Pbr010715.1;Pbr022441.1;Pbr033484.1
Molecular Function	GO:0004650	polygalacturonase activity	3	75	0.0697537	0.27137	Pbr002243.1;Pbr027833.1;Pbr041194.3
Molecular Function	GO:0016851	magnesium chelatase activity	1	6	0.0736045	0.271476	Pbr027640.1
Molecular Function	GO:0016901	oxidoreductase activity, acting on the CH-OH group of donors, quinone or similar compound as acceptor	1	6	0.0736045	0.271476	Pbr011510.1
Molecular Function	GO:0051002	ligase activity, forming nitrogen-metal bonds	1	6	0.0736045	0.271476	Pbr027640.1
Molecular Function	GO:0051003	ligase activity, forming nitrogen-metal bonds, forming coordination complexes	1	6	0.0736045	0.271476	Pbr027640.1
Molecular Function	GO:0003725	double-stranded RNA binding	2	37	0.079641	0.285122	Pbr014375.1;Pbr042090.1
Molecular Function	GO:0008378	galactosyltransferase activity	2	38	0.0833872	0.285122	Pbr008547.1;Pbr039721.1
Molecular Function	GO:0003937	IMP cyclohydrolase activity	1	7	0.0853359	0.285122	Pbr010423.1
Molecular Function	GO:0004643	phosphoribosylaminoimidazolecarboxamide formyltransferase activity	1	7	0.0853359	0.285122	Pbr010423.1
Molecular Function	GO:0004815	aspartate-tRNA ligase activity	1	7	0.0853359	0.285122	Pbr002790.1
Molecular Function	GO:0016151	nickel cation binding	1	7	0.0853359	0.285122	Pbr036282.1
Molecular Function	GO:0019206	nucleoside kinase activity	1	7	0.0853359	0.285122	Pbr010680.1
Molecular Function	GO:0047746	chlorophyllase activity	1	7	0.0853359	0.285122	Pbr036783.1
Molecular Function	GO:0016702	oxidoreductase activity, acting on single donors with incorporation of molecular oxygen, incorporation of two atoms of oxygen	2	39	0.0871861	0.287917	Pbr004969.1;Pbr023784.2
Molecular Function	GO:0016740	transferase activity	60	4043	0.0985683	0.321763	Pbr000887.1;Pbr002347.1;Pbr003572.1;Pbr004784.1;Pbr006067.1;Pbr006704.1;Pbr007649.1;Pbr008547.1;Pbr008691.1;Pbr009708.1;Pbr009965.1;Pbr010423.1;Pbr010680.1;Pbr012092.1;Pbr012660.1;Pbr013019.1;Pbr014082.1;Pbr014334.1;Pbr014773.1;Pbr014944.1;Pbr015482.2;Pbr016055.1;Pbr017151.1;Pbr017224.1;Pbr017936.1;Pbr019182.1;Pbr019314.1;Pbr020311.1;Pbr020337.1;Pbr020820.1;Pbr023362.1;Pbr023435.1;Pbr023772.1;Pbr…
Molecular Function	GO:0004866	endopeptidase inhibitor activity	2	44	0.106907	0.327376	Pbr017402.6;Pbr041702.1
Molecular Function	GO:0030414	peptidase inhibitor activity	2	44	0.106907	0.327376	Pbr017402.6;Pbr041702.1
Molecular Function	GO:0051213	dioxygenase activity	2	44	0.106907	0.327376	Pbr004969.1;Pbr023784.2
Molecular Function	GO:0061134	peptidase regulator activity	2	44	0.106907	0.327376	Pbr017402.6;Pbr041702.1
Molecular Function	GO:0061135	endopeptidase regulator activity	2	44	0.106907	0.327376	Pbr017402.6;Pbr041702.1
Molecular Function	GO:0004367	glycerol-3-phosphate dehydrogenase [NAD+] activity	1	9	0.108357	0.327376	Pbr024242.1
Molecular Function	GO:0004652	polynucleotide adenylyltransferase activity	1	9	0.108357	0.327376	Pbr020337.1
Molecular Function	GO:0004144	diacylglycerol O-acyltransferase activity	1	10	0.11965	0.34674	Pbr026833.2
Molecular Function	GO:0004616	phosphogluconate dehydrogenase (decarboxylating) activity	1	10	0.11965	0.34674	Pbr042090.1
Molecular Function	GO:0016411	acylglycerol O-acyltransferase activity	1	10	0.11965	0.34674	Pbr026833.2
Molecular Function	GO:0030060	L-malate dehydrogenase activity	1	10	0.11965	0.34674	Pbr025845.1
Molecular Function	GO:0008081	phosphoric diester hydrolase activity	2	48	0.123448	0.354135	Pbr020164.1;Pbr034273.1
Molecular Function	GO:0003755	peptidyl-prolyl cis-trans isomerase activity	2	49	0.127676	0.356525	Pbr007871.1;Pbr012899.1
Molecular Function	GO:0016859	cis-trans isomerase activity	2	49	0.127676	0.356525	Pbr007871.1;Pbr012899.1
Molecular Function	GO:0004869	cysteine-type endopeptidase inhibitor activity	1	11	0.1308	0.356525	Pbr041702.1
Molecular Function	GO:0005086	ARF guanyl-nucleotide exchange factor activity	1	11	0.1308	0.356525	Pbr009409.1
Molecular Function	GO:0008175	tRNA methyltransferase activity	1	11	0.1308	0.356525	Pbr037527.1
Molecular Function	GO:0003723	RNA binding	11	591	0.131814	0.356525	Pbr014292.1;Pbr014375.1;Pbr020337.1;Pbr020903.1;Pbr025694.1;Pbr034220.1;Pbr035159.3;Pbr037527.1;Pbr040945.1;Pbr041518.2;Pbr042090.1
Molecular Function	GO:0000049	tRNA binding	1	13	0.152681	0.405246	Pbr035159.3
Molecular Function	GO:0008235	metalloexopeptidase activity	1	13	0.152681	0.405246	Pbr033484.1
Molecular Function	GO:0016701	oxidoreductase activity, acting on single donors with incorporation of molecular oxygen	2	57	0.162586	0.414701	Pbr004969.1;Pbr023784.2
Molecular Function	GO:0019238	cyclohydrolase activity	1	14	0.163414	0.414701	Pbr010423.1
Molecular Function	GO:0005216	ion channel activity	3	111	0.166464	0.414701	Pbr016651.1;Pbr019845.1;Pbr034049.1
Molecular Function	GO:0008135	translation factor activity, RNA binding	3	111	0.166464	0.414701	Pbr014292.1;Pbr020903.1;Pbr034220.1
Molecular Function	GO:0015267	channel activity	3	111	0.166464	0.414701	Pbr016651.1;Pbr019845.1;Pbr034049.1
Molecular Function	GO:0022803	passive transmembrane transporter activity	3	111	0.166464	0.414701	Pbr016651.1;Pbr019845.1;Pbr034049.1
Molecular Function	GO:0022838	substrate-specific channel activity	3	111	0.166464	0.414701	Pbr016651.1;Pbr019845.1;Pbr034049.1
Molecular Function	GO:0016853	isomerase activity	5	230	0.168029	0.414958	Pbr007871.1;Pbr012899.1;Pbr019996.1;Pbr023148.3;Pbr040695.1
Molecular Function	GO:0008270	zinc ion binding	28	1833	0.172887	0.419218	Pbr002848.1;Pbr003884.1;Pbr006022.2;Pbr006197.1;Pbr006543.1;Pbr010716.2;Pbr013019.1;Pbr013867.2;Pbr014292.1;Pbr014545.1;Pbr014944.1;Pbr015349.1;Pbr015556.1;Pbr019662.3;Pbr022355.2;Pbr024841.1;Pbr025405.1;Pbr026634.1;Pbr027640.1;Pbr029776.2;Pbr030440.2;Pbr032562.2;Pbr033208.4;Pbr037383.1;Pbr039380.2;Pbr040426.1;Pbr040706.1;Pbr042107.2
Molecular Function	GO:0004003	ATP-dependent DNA helicase activity	1	15	0.174012	0.419218	Pbr002859.1
Molecular Function	GO:0016773	phosphotransferase activity, alcohol group as acceptor	31	2054	0.174182	0.419218	Pbr002347.1;Pbr003572.1;Pbr004784.1;Pbr006067.1;Pbr006704.1;Pbr008691.1;Pbr010680.1;Pbr012092.1;Pbr012660.1;Pbr016055.1;Pbr017936.1;Pbr019182.1;Pbr020311.1;Pbr020820.1;Pbr023362.1;Pbr023435.1;Pbr024191.1;Pbr025405.1;Pbr025654.1;Pbr029722.1;Pbr029776.2;Pbr030021.1;Pbr032261.1;Pbr033318.1;Pbr035854.1;Pbr036271.3;Pbr036701.1;Pbr037383.1;Pbr037917.2;Pbr041268.1;Pbr042090.1
Molecular Function	GO:0016301	kinase activity	31	2060	0.178375	0.425701	Pbr002347.1;Pbr003572.1;Pbr004784.1;Pbr006067.1;Pbr006704.1;Pbr008691.1;Pbr010680.1;Pbr012092.1;Pbr012660.1;Pbr014773.1;Pbr016055.1;Pbr017936.1;Pbr019182.1;Pbr020311.1;Pbr020820.1;Pbr023362.1;Pbr023435.1;Pbr024191.1;Pbr025405.1;Pbr029722.1;Pbr029776.2;Pbr032261.1;Pbr033318.1;Pbr034045.1;Pbr035854.1;Pbr036271.3;Pbr036701.1;Pbr037383.1;Pbr037917.2;Pbr041268.1;Pbr042090.1
Molecular Function	GO:0003743	translation initiation factor activity	2	61	0.180624	0.427476	Pbr014292.1;Pbr034220.1
Molecular Function	GO:0070566	adenylyltransferase activity	1	16	0.184477	0.42757	Pbr020337.1
Molecular Function	GO:0015298	solute:cation antiporter activity	2	62	0.18518	0.42757	Pbr012176.1;Pbr024645.1
Molecular Function	GO:0015299	solute:proton antiporter activity	2	62	0.18518	0.42757	Pbr012176.1;Pbr024645.1
Molecular Function	GO:0016810	hydrolase activity, acting on carbon-nitrogen (but not peptide) bonds	2	63	0.189752	0.434594	Pbr010423.1;Pbr036282.1
Molecular Function	GO:0004659	prenyltransferase activity	1	17	0.194809	0.439094	Pbr035249.1
Molecular Function	GO:0016814	hydrolase activity, acting on carbon-nitrogen (but not peptide) bonds, in cyclic amidines	1	17	0.194809	0.439094	Pbr010423.1
Molecular Function	GO:0016881	acid-amino acid ligase activity	3	122	0.201319	0.450194	Pbr011394.1;Pbr016945.1;Pbr023226.1
Molecular Function	GO:0008233	peptidase activity	11	662	0.219703	0.487467	Pbr002848.1;Pbr010715.1;Pbr016030.1;Pbr022441.1;Pbr024090.1;Pbr030440.2;Pbr031117.1;Pbr032123.1;Pbr033484.1;Pbr041199.1;Pbr042244.1
Molecular Function	GO:0015035	protein disulfide oxidoreductase activity	3	129	0.224323	0.487851	Pbr016415.1;Pbr019472.1;Pbr022835.1
Molecular Function	GO:0015036	disulfide oxidoreductase activity	3	129	0.224323	0.487851	Pbr016415.1;Pbr019472.1;Pbr022835.1
Molecular Function	GO:0016307	phosphatidylinositol phosphate kinase activity	1	20	0.22503	0.487851	Pbr037383.1
Molecular Function	GO:0016866	intramolecular transferase activity	2	71	0.226789	0.487939	Pbr019996.1;Pbr023148.3
Molecular Function	GO:0003678	DNA helicase activity	1	21	0.23485	0.497742	Pbr002859.1
Molecular Function	GO:0016645	oxidoreductase activity, acting on the CH-NH group of donors	1	21	0.23485	0.497742	Pbr040411.1
Molecular Function	GO:0038023	signaling receptor activity	4	199	0.245402	0.516254	Pbr012662.1;Pbr019845.1;Pbr023435.1;Pbr027176.2
Molecular Function	GO:0016614	oxidoreductase activity, acting on CH-OH group of donors	4	201	0.250899	0.523935	Pbr011510.1;Pbr024242.1;Pbr025845.1;Pbr042090.1
Molecular Function	GO:0048038	quinone binding	1	24	0.263574	0.544072	Pbr011510.1
Molecular Function	GO:0004872	receptor activity	4	207	0.267537	0.544072	Pbr012662.1;Pbr019845.1;Pbr023435.1;Pbr027176.2
Molecular Function	GO:0060089	molecular transducer activity	4	207	0.267537	0.544072	Pbr012662.1;Pbr019845.1;Pbr023435.1;Pbr027176.2
Molecular Function	GO:0016787	hydrolase activity	49	3542	0.269822	0.544072	Pbr000782.1;Pbr002243.1;Pbr002804.1;Pbr002848.1;Pbr002859.1;Pbr005389.1;Pbr010423.1;Pbr010715.1;Pbr011029.1;Pbr012097.1;Pbr012661.1;Pbr013635.1;Pbr016030.1;Pbr019754.3;Pbr019869.1;Pbr020164.1;Pbr020853.1;Pbr020958.1;Pbr022441.1;Pbr023226.1;Pbr024090.1;Pbr024964.1;Pbr025874.1;Pbr027157.1;Pbr027640.1;Pbr027833.1;Pbr029326.1;Pbr029776.2;Pbr030327.1;Pbr030440.2;Pbr030545.1;Pbr031117.1;Pbr031200.1;Pbr…
Molecular Function	GO:0016758	transferase activity, transferring hexosyl groups	9	554	0.27012	0.544072	Pbr008547.1;Pbr009965.1;Pbr017224.1;Pbr019314.1;Pbr023772.1;Pbr026530.3;Pbr027619.1;Pbr039721.1;Pbr041821.1
Molecular Function	GO:0005085	guanyl-nucleotide exchange factor activity	1	26	0.282123	0.556409	Pbr009409.1
Molecular Function	GO:0008173	RNA methyltransferase activity	1	26	0.282123	0.556409	Pbr037527.1
Molecular Function	GO:0016861	intramolecular oxidoreductase activity, interconverting aldoses and ketoses	1	26	0.282123	0.556409	Pbr040695.1
Molecular Function	GO:0005249	voltage-gated potassium channel activity	1	27	0.291222	0.562634	Pbr016651.1
Molecular Function	GO:0016811	hydrolase activity, acting on carbon-nitrogen (but not peptide) bonds, in linear amides	1	27	0.291222	0.562634	Pbr036282.1
Molecular Function	GO:0022843	voltage-gated cation channel activity	1	27	0.291222	0.562634	Pbr016651.1
Molecular Function	GO:0070011	peptidase activity, acting on L-amino acid peptides	10	642	0.296906	0.569739	Pbr002848.1;Pbr010715.1;Pbr022441.1;Pbr024090.1;Pbr030440.2;Pbr031117.1;Pbr032123.1;Pbr033484.1;Pbr041199.1;Pbr042244.1
Molecular Function	GO:0016616	oxidoreductase activity, acting on the CH-OH group of donors, NAD or NADP as acceptor	3	152	0.302628	0.576821	Pbr024242.1;Pbr025845.1;Pbr042090.1
Molecular Function	GO:0016667	oxidoreductase activity, acting on a sulfur group of donors	3	155	0.313001	0.588693	Pbr016415.1;Pbr019472.1;Pbr022835.1
Molecular Function	GO:0003899	DNA-directed RNA polymerase activity	2	90	0.315787	0.588693	Pbr031679.1;Pbr036783.1
Molecular Function	GO:0004867	serine-type endopeptidase inhibitor activity	1	30	0.317837	0.588693	Pbr017402.6
Molecular Function	GO:0008374	O-acyltransferase activity	1	30	0.317837	0.588693	Pbr026833.2
Molecular Function	GO:0004672	protein kinase activity	26	1852	0.319221	0.588693	Pbr002347.1;Pbr003572.1;Pbr004784.1;Pbr006067.1;Pbr006704.1;Pbr012092.1;Pbr012660.1;Pbr016055.1;Pbr017936.1;Pbr019182.1;Pbr020311.1;Pbr020820.1;Pbr023362.1;Pbr023435.1;Pbr024191.1;Pbr025405.1;Pbr029722.1;Pbr029776.2;Pbr032261.1;Pbr033318.1;Pbr035854.1;Pbr036271.3;Pbr036701.1;Pbr037917.2;Pbr041268.1;Pbr042090.1
Molecular Function	GO:0008138	protein tyrosine/serine/threonine phosphatase activity	1	31	0.326485	0.594371	Pbr039696.1
Molecular Function	GO:0016860	intramolecular oxidoreductase activity	1	31	0.326485	0.594371	Pbr040695.1
Molecular Function	GO:0022836	gated channel activity	2	93	0.329721	0.596437	Pbr016651.1;Pbr019845.1
Molecular Function	GO:0003887	DNA-directed DNA polymerase activity	1	32	0.335024	0.598408	Pbr009708.1
Molecular Function	GO:0016615	malate dehydrogenase activity	1	32	0.335024	0.598408	Pbr025845.1
Molecular Function	GO:0000155	phosphorelay sensor kinase activity	1	34	0.35178	0.616702	Pbr023435.1
Molecular Function	GO:0004673	protein histidine kinase activity	1	34	0.35178	0.616702	Pbr023435.1
Molecular Function	GO:0016775	phosphotransferase activity, nitrogenous group as acceptor	1	34	0.35178	0.616702	Pbr023435.1
Molecular Function	GO:0003746	translation elongation factor activity	1	35	0.36	0.626708	Pbr020903.1
Molecular Function	GO:0034062	RNA polymerase activity	2	100	0.361902	0.626708	Pbr031679.1;Pbr036783.1
Molecular Function	GO:0004888	transmembrane signaling receptor activity	3	172	0.371734	0.629131	Pbr012662.1;Pbr019845.1;Pbr027176.2
Molecular Function	GO:0004970	ionotropic glutamate receptor activity	1	37	0.376129	0.629131	Pbr019845.1
Molecular Function	GO:0005231	excitatory extracellular ligand-gated ion channel activity	1	37	0.376129	0.629131	Pbr019845.1
Molecular Function	GO:0005234	extracellular-glutamate-gated ion channel activity	1	37	0.376129	0.629131	Pbr019845.1
Molecular Function	GO:0008066	glutamate receptor activity	1	37	0.376129	0.629131	Pbr019845.1
Molecular Function	GO:0015297	antiporter activity	3	175	0.38203	0.629131	Pbr012176.1;Pbr024645.1;Pbr042742.1
Molecular Function	GO:0005261	cation channel activity	1	38	0.384041	0.629131	Pbr016651.1
Molecular Function	GO:0005267	potassium channel activity	1	38	0.384041	0.629131	Pbr016651.1
Molecular Function	GO:0019205	nucleobase-containing compound kinase activity	1	38	0.384041	0.629131	Pbr010680.1
Molecular Function	GO:0099600	transmembrane receptor activity	3	176	0.385454	0.629131	Pbr012662.1;Pbr019845.1;Pbr027176.2
Molecular Function	GO:0016620	oxidoreductase activity, acting on the aldehyde or oxo group of donors, NAD or NADP as acceptor	1	39	0.391853	0.634658	Pbr005384.1
Molecular Function	GO:0004674	protein serine/threonine kinase activity	23	1693	0.393309	0.634658	Pbr002347.1;Pbr003572.1;Pbr004784.1;Pbr006067.1;Pbr012092.1;Pbr012660.1;Pbr016055.1;Pbr017936.1;Pbr019182.1;Pbr020311.1;Pbr020820.1;Pbr023362.1;Pbr023435.1;Pbr024191.1;Pbr025405.1;Pbr029722.1;Pbr032261.1;Pbr033318.1;Pbr035854.1;Pbr036271.3;Pbr036701.1;Pbr041268.1;Pbr042090.1
Molecular Function	GO:0046914	transition metal ion binding	36	2712	0.406896	0.638119	Pbr000887.1;Pbr002848.1;Pbr003884.1;Pbr004969.1;Pbr005667.1;Pbr006022.2;Pbr006197.1;Pbr006543.1;Pbr008633.1;Pbr010716.2;Pbr013019.1;Pbr013867.2;Pbr014292.1;Pbr014545.1;Pbr014944.1;Pbr015349.1;Pbr015556.1;Pbr019662.3;Pbr020890.1;Pbr021333.1;Pbr022355.2;Pbr023784.2;Pbr024841.1;Pbr025405.1;Pbr026634.1;Pbr027640.1;Pbr029776.2;Pbr030440.2;Pbr032562.2;Pbr033208.4;Pbr036282.1;Pbr037383.1;Pbr039380.2;Pbr…
Molecular Function	GO:0005230	extracellular ligand-gated ion channel activity	1	41	0.407182	0.638119	Pbr019845.1
Molecular Function	GO:0015276	ligand-gated ion channel activity	1	41	0.407182	0.638119	Pbr019845.1
Molecular Function	GO:0022834	ligand-gated channel activity	1	41	0.407182	0.638119	Pbr019845.1
Molecular Function	GO:0034061	DNA polymerase activity	1	41	0.407182	0.638119	Pbr009708.1
Molecular Function	GO:0003824	catalytic activity	143	11107	0.408935	0.638119	Pbr000782.1;Pbr000880.1;Pbr000887.1;Pbr002243.1;Pbr002347.1;Pbr002790.1;Pbr002804.1;Pbr002848.1;Pbr002859.1;Pbr003572.1;Pbr004784.1;Pbr004969.1;Pbr005275.2;Pbr005384.1;Pbr005389.1;Pbr006067.1;Pbr006704.1;Pbr007649.1;Pbr007871.1;Pbr008012.1;Pbr008171.1;Pbr008547.1;Pbr008691.1;Pbr008813.1;Pbr009708.1;Pbr009965.1;Pbr010423.1;Pbr010680.1;Pbr010715.1;Pbr011029.1;Pbr011394.1;Pbr011510.1;Pbr011557.1;Pbr…
Molecular Function	GO:0004298	threonine-type endopeptidase activity	1	42	0.414701	0.640083	Pbr042244.1
Molecular Function	GO:0070003	threonine-type peptidase activity	1	42	0.414701	0.640083	Pbr042244.1
Molecular Function	GO:0016846	carbon-sulfur lyase activity	1	43	0.422126	0.64802	Pbr027180.1
Molecular Function	GO:0016757	transferase activity, transferring glycosyl groups	9	658	0.454434	0.691667	Pbr008547.1;Pbr009965.1;Pbr017224.1;Pbr019314.1;Pbr023772.1;Pbr026530.3;Pbr027619.1;Pbr039721.1;Pbr041821.1
Molecular Function	GO:0004185	serine-type carboxypeptidase activity	1	48	0.457864	0.691667	Pbr010715.1
Molecular Function	GO:0070008	serine-type exopeptidase activity	1	48	0.457864	0.691667	Pbr010715.1
Molecular Function	GO:0030170	pyridoxal phosphate binding	2	123	0.462812	0.694669	Pbr000887.1;Pbr024848.1
Molecular Function	GO:0008094	DNA-dependent ATPase activity	1	49	0.464743	0.694669	Pbr002859.1
Molecular Function	GO:0004180	carboxypeptidase activity	1	50	0.471535	0.698707	Pbr010715.1
Molecular Function	GO:0051082	unfolded protein binding	3	202	0.472365	0.698707	Pbr000406.1;Pbr019448.1;Pbr037240.2
Molecular Function	GO:0005244	voltage-gated ion channel activity	1	52	0.484863	0.706159	Pbr016651.1
Molecular Function	GO:0008757	S-adenosylmethionine-dependent methyltransferase activity	1	52	0.484863	0.706159	Pbr037527.1
Molecular Function	GO:0022832	voltage-gated channel activity	1	52	0.484863	0.706159	Pbr016651.1
Molecular Function	GO:0016903	oxidoreductase activity, acting on the aldehyde or oxo group of donors	1	53	0.4914	0.709607	Pbr005384.1
Molecular Function	GO:0016879	ligase activity, forming carbon-nitrogen bonds	3	209	0.494843	0.709607	Pbr011394.1;Pbr016945.1;Pbr023226.1
Molecular Function	GO:0046983	protein dimerization activity	3	210	0.498016	0.709607	Pbr015482.2;Pbr019461.1;Pbr037712.1
Molecular Function	GO:0004190	aspartic-type endopeptidase activity	2	132	0.499723	0.709607	Pbr024090.1;Pbr031117.1
Molecular Function	GO:0070001	aspartic-type peptidase activity	2	132	0.499723	0.709607	Pbr024090.1;Pbr031117.1
Molecular Function	GO:0015291	secondary active transmembrane transporter activity	3	219	0.526107	0.743355	Pbr012176.1;Pbr024645.1;Pbr042742.1
Molecular Function	GO:0004527	exonuclease activity	1	61	0.540811	0.752893	Pbr038265.1
Molecular Function	GO:0008375	acetylglucosaminyltransferase activity	1	61	0.540811	0.752893	Pbr041821.1
Molecular Function	GO:0016765	transferase activity, transferring alkyl or aryl (other than methyl) groups	1	61	0.540811	0.752893	Pbr035249.1
Molecular Function	GO:0004222	metalloendopeptidase activity	1	62	0.546641	0.753621	Pbr002848.1
Molecular Function	GO:0015079	potassium ion transmembrane transporter activity	1	62	0.546641	0.753621	Pbr016651.1
Molecular Function	GO:0008080	N-acetyltransferase activity	1	64	0.558081	0.765676	Pbr013019.1
Molecular Function	GO:0016410	N-acyltransferase activity	1	66	0.569233	0.777221	Pbr013019.1
Molecular Function	GO:0004713	protein tyrosine kinase activity	1	67	0.574703	0.780936	Pbr016055.1
Molecular Function	GO:0016769	transferase activity, transferring nitrogenous groups	1	68	0.580104	0.784522	Pbr000887.1
Molecular Function	GO:0016407	acetyltransferase activity	1	75	0.616047	0.829181	Pbr013019.1
Molecular Function	GO:0008565	protein transporter activity	1	76	0.620925	0.831805	Pbr010066.1
Molecular Function	GO:0015078	hydrogen ion transmembrane transporter activity	2	167	0.626952	0.832441	Pbr012176.1;Pbr024645.1
Molecular Function	GO:0004871	signal transducer activity	4	341	0.6293	0.832441	Pbr012662.1;Pbr019845.1;Pbr023435.1;Pbr027176.2
Molecular Function	GO:0004857	enzyme inhibitor activity	2	168	0.630193	0.832441	Pbr017402.6;Pbr041702.1
Molecular Function	GO:0098772	molecular function regulator	3	258	0.636961	0.833882	Pbr009409.1;Pbr017402.6;Pbr041702.1
Molecular Function	GO:0005215	transporter activity	15	1262	0.637156	0.833882	Pbr004252.1;Pbr010066.1;Pbr012176.1;Pbr013635.1;Pbr014082.1;Pbr015097.1;Pbr016651.1;Pbr019845.1;Pbr024645.1;Pbr025874.1;Pbr027341.1;Pbr034049.1;Pbr041735.1;Pbr041736.1;Pbr042742.1
Molecular Function	GO:0051287	NAD binding	1	81	0.644404	0.835543	Pbr024242.1
Molecular Function	GO:0022804	active transmembrane transporter activity	5	434	0.645495	0.835543	Pbr012176.1;Pbr013635.1;Pbr024645.1;Pbr025874.1;Pbr042742.1
Molecular Function	GO:0015077	monovalent inorganic cation transmembrane transporter activity	3	262	0.647252	0.835543	Pbr012176.1;Pbr016651.1;Pbr024645.1
Molecular Function	GO:0016747	transferase activity, transferring acyl groups other than amino-acyl groups	4	359	0.669039	0.855866	Pbr013019.1;Pbr014082.1;Pbr014944.1;Pbr026833.2
Molecular Function	GO:0016298	lipase activity	1	88	0.67486	0.855866	Pbr034812.1
Molecular Function	GO:0004842	ubiquitin-protein transferase activity	1	89	0.678994	0.855866	Pbr020820.1
Molecular Function	GO:0019787	ubiquitin-like protein transferase activity	1	89	0.678994	0.855866	Pbr020820.1
Molecular Function	GO:0016741	transferase activity, transferring one-carbon groups	4	367	0.68574	0.855866	Pbr010423.1;Pbr015482.2;Pbr032700.1;Pbr037527.1
Molecular Function	GO:0043565	sequence-specific DNA binding	6	542	0.686036	0.855866	Pbr001238.1;Pbr003708.1;Pbr019461.1;Pbr025728.2;Pbr034242.2;Pbr038022.1
Molecular Function	GO:0042578	phosphoric ester hydrolase activity	3	278	0.686338	0.855866	Pbr020164.1;Pbr034273.1;Pbr039696.1
Molecular Function	GO:0030246	carbohydrate binding	1	91	0.687104	0.855866	Pbr037917.2
Molecular Function	GO:0043169	cation binding	40	3368	0.696187	0.859654	Pbr000887.1;Pbr002848.1;Pbr003884.1;Pbr004969.1;Pbr005275.2;Pbr005667.1;Pbr006022.2;Pbr006197.1;Pbr006543.1;Pbr008633.1;Pbr010716.2;Pbr013019.1;Pbr013867.2;Pbr014292.1;Pbr014545.1;Pbr014944.1;Pbr015349.1;Pbr015556.1;Pbr015885.1;Pbr019662.3;Pbr020890.1;Pbr021333.1;Pbr022355.2;Pbr023784.2;Pbr024841.1;Pbr025405.1;Pbr026634.1;Pbr027640.1;Pbr029776.2;Pbr030440.2;Pbr032562.2;Pbr033208.4;Pbr034049.1;Pbr…
Molecular Function	GO:0005057	receptor signaling protein activity	1	94	0.698888	0.859654	Pbr023435.1
Molecular Function	GO:0042626	ATPase activity, coupled to transmembrane movement of substances	2	195	0.709578	0.859654	Pbr013635.1;Pbr025874.1
Molecular Function	GO:0043492	ATPase activity, coupled to movement of substances	2	195	0.709578	0.859654	Pbr013635.1;Pbr025874.1
Molecular Function	GO:0051536	iron-sulfur cluster binding	1	97	0.71023	0.859654	Pbr008633.1
Molecular Function	GO:0051540	metal cluster binding	1	97	0.71023	0.859654	Pbr008633.1
Molecular Function	GO:0003677	DNA binding	25	2159	0.711333	0.859654	Pbr000615.1;Pbr000782.1;Pbr001238.1;Pbr002859.1;Pbr003708.1;Pbr004311.1;Pbr005120.1;Pbr006217.1;Pbr006945.1;Pbr009544.1;Pbr009708.1;Pbr011184.3;Pbr017402.6;Pbr017941.1;Pbr019461.1;Pbr025728.2;Pbr030365.1;Pbr031679.1;Pbr033094.2;Pbr033208.4;Pbr033588.1;Pbr034242.2;Pbr034559.1;Pbr038022.1;Pbr040945.1
Molecular Function	GO:0016746	transferase activity, transferring acyl groups	4	388	0.726729	0.863617	Pbr013019.1;Pbr014082.1;Pbr014944.1;Pbr026833.2
Molecular Function	GO:0004175	endopeptidase activity	5	479	0.728224	0.863617	Pbr002848.1;Pbr024090.1;Pbr031117.1;Pbr041199.1;Pbr042244.1
Molecular Function	GO:0001071	nucleic acid binding transcription factor activity	9	832	0.730578	0.863617	Pbr000615.1;Pbr001238.1;Pbr002427.2;Pbr003708.1;Pbr006945.1;Pbr009544.1;Pbr019461.1;Pbr034242.2;Pbr038022.1
Molecular Function	GO:0003700	transcription factor activity, sequence-specific DNA binding	9	832	0.730578	0.863617	Pbr000615.1;Pbr001238.1;Pbr002427.2;Pbr003708.1;Pbr006945.1;Pbr009544.1;Pbr019461.1;Pbr034242.2;Pbr038022.1
Molecular Function	GO:0005507	copper ion binding	2	205	0.735158	0.863617	Pbr000887.1;Pbr005667.1
Molecular Function	GO:0046872	metal ion binding	39	3341	0.735174	0.863617	Pbr000887.1;Pbr002848.1;Pbr003884.1;Pbr004969.1;Pbr005275.2;Pbr005667.1;Pbr006022.2;Pbr006197.1;Pbr006543.1;Pbr008633.1;Pbr010716.2;Pbr013019.1;Pbr013867.2;Pbr014292.1;Pbr014545.1;Pbr014944.1;Pbr015349.1;Pbr015556.1;Pbr015885.1;Pbr019662.3;Pbr020890.1;Pbr021333.1;Pbr022355.2;Pbr023784.2;Pbr024841.1;Pbr025405.1;Pbr026634.1;Pbr027640.1;Pbr029776.2;Pbr030440.2;Pbr032562.2;Pbr033208.4;Pbr034049.1;Pbr…
Molecular Function	GO:0004553	hydrolase activity, hydrolyzing O-glycosyl compounds	6	573	0.735899	0.863617	Pbr002243.1;Pbr012097.1;Pbr020853.1;Pbr027833.1;Pbr040641.3;Pbr041194.3
Molecular Function	GO:0016820	hydrolase activity, acting on acid anhydrides, catalyzing transmembrane movement of substances	2	207	0.740038	0.86365	Pbr013635.1;Pbr025874.1
Molecular Function	GO:0015238	drug transmembrane transporter activity	1	107	0.74505	0.86365	Pbr042742.1
Molecular Function	GO:0090484	drug transporter activity	1	107	0.74505	0.86365	Pbr042742.1
Molecular Function	GO:0015399	primary active transmembrane transporter activity	2	215	0.7588	0.872466	Pbr013635.1;Pbr025874.1
Molecular Function	GO:0015405	P-P-bond-hydrolysis-driven transmembrane transporter activity	2	215	0.7588	0.872466	Pbr013635.1;Pbr025874.1
Molecular Function	GO:0003774	motor activity	1	117	0.7757	0.887478	Pbr036015.1
Molecular Function	GO:0022890	inorganic cation transmembrane transporter activity	3	323	0.778759	0.887478	Pbr012176.1;Pbr016651.1;Pbr024645.1
Molecular Function	GO:0016798	hydrolase activity, acting on glycosyl bonds	6	605	0.781231	0.887478	Pbr002243.1;Pbr012097.1;Pbr020853.1;Pbr027833.1;Pbr040641.3;Pbr041194.3
Molecular Function	GO:0030234	enzyme regulator activity	2	232	0.794819	0.899317	Pbr017402.6;Pbr041702.1
Molecular Function	GO:0005198	structural molecule activity	6	620	0.800364	0.90082	Pbr017151.1;Pbr029853.1;Pbr032337.1;Pbr040945.1;Pbr041518.2;Pbr042074.1
Molecular Function	GO:0022857	transmembrane transporter activity	9	894	0.802491	0.90082	Pbr012176.1;Pbr013635.1;Pbr014082.1;Pbr016651.1;Pbr019845.1;Pbr024645.1;Pbr025874.1;Pbr034049.1;Pbr042742.1
Molecular Function	GO:0004721	phosphoprotein phosphatase activity	1	138	0.828632	0.923786	Pbr039696.1
Molecular Function	GO:0008236	serine-type peptidase activity	2	253	0.832708	0.923786	Pbr010715.1;Pbr041199.1
Molecular Function	GO:0017171	serine hydrolase activity	2	253	0.832708	0.923786	Pbr010715.1;Pbr041199.1
Molecular Function	GO:0008324	cation transmembrane transporter activity	3	361	0.838294	0.926364	Pbr012176.1;Pbr016651.1;Pbr024645.1
Molecular Function	GO:0004601	peroxidase activity	1	145	0.843348	0.928257	Pbr011557.1
Molecular Function	GO:0046873	metal ion transmembrane transporter activity	1	148	0.849262	0.928257	Pbr016651.1
Molecular Function	GO:0000287	magnesium ion binding	1	149	0.851184	0.928257	Pbr005275.2
Molecular Function	GO:0016684	oxidoreductase activity, acting on peroxide as acceptor	1	150	0.853081	0.928257	Pbr011557.1
Molecular Function	GO:0015075	ion transmembrane transporter activity	5	582	0.863256	0.935743	Pbr012176.1;Pbr016651.1;Pbr019845.1;Pbr024645.1;Pbr034049.1
Molecular Function	GO:0022892	substrate-specific transporter activity	7	786	0.87305	0.938443	Pbr010066.1;Pbr012176.1;Pbr014082.1;Pbr016651.1;Pbr019845.1;Pbr024645.1;Pbr034049.1
Molecular Function	GO:0005506	iron ion binding	5	593	0.873648	0.938443	Pbr004969.1;Pbr008633.1;Pbr020890.1;Pbr021333.1;Pbr023784.2
Molecular Function	GO:0016209	antioxidant activity	1	163	0.87566	0.938443	Pbr011557.1
Molecular Function	GO:0022891	substrate-specific transmembrane transporter activity	6	698	0.879729	0.939259	Pbr012176.1;Pbr014082.1;Pbr016651.1;Pbr019845.1;Pbr024645.1;Pbr034049.1
Molecular Function	GO:0004252	serine-type endopeptidase activity	1	171	0.887799	0.944326	Pbr041199.1
Molecular Function	GO:0004518	nuclease activity	1	185	0.906271	0.960377	Pbr038265.1
Molecular Function	GO:0016829	lyase activity	2	316	0.911474	0.9623	Pbr005275.2;Pbr027180.1
Molecular Function	GO:0016791	phosphatase activity	1	199	0.921711	0.963937	Pbr039696.1
Molecular Function	GO:0050660	flavin adenine dinucleotide binding	1	199	0.921711	0.963937	Pbr024687.1
Molecular Function	GO:0048037	cofactor binding	5	664	0.925856	0.963937	Pbr000887.1;Pbr011510.1;Pbr024242.1;Pbr024687.1;Pbr024848.1
Molecular Function	GO:0008168	methyltransferase activity	2	334	0.926602	0.963937	Pbr015482.2;Pbr037527.1
Molecular Function	GO:0052689	carboxylic ester hydrolase activity	1	225	0.943974	0.978426	Pbr036783.1
Molecular Function	GO:0016491	oxidoreductase activity	21	2275	0.955324	0.981125	Pbr000887.1;Pbr004969.1;Pbr005384.1;Pbr011510.1;Pbr011557.1;Pbr014085.3;Pbr014944.1;Pbr016415.1;Pbr019472.1;Pbr020890.1;Pbr021333.1;Pbr022835.1;Pbr022893.1;Pbr023784.2;Pbr024242.1;Pbr024702.2;Pbr025845.1;Pbr036834.1;Pbr039380.2;Pbr040411.1;Pbr042090.1
Molecular Function	GO:0003735	structural constituent of ribosome	3	506	0.95657	0.981125	Pbr032337.1;Pbr040945.1;Pbr041518.2
Molecular Function	GO:0009055	electron carrier activity	5	737	0.958698	0.981125	Pbr005667.1;Pbr016415.1;Pbr019472.1;Pbr020890.1;Pbr022835.1
Molecular Function	GO:0016788	hydrolase activity, acting on ester bonds	6	855	0.962087	0.981125	Pbr020164.1;Pbr034273.1;Pbr034812.1;Pbr036783.1;Pbr038265.1;Pbr039696.1
Molecular Function	GO:0005509	calcium ion binding	1	259	0.963852	0.981125	Pbr034049.1
Molecular Function	GO:0050662	coenzyme binding	2	485	0.985796	0.999878	Pbr024242.1;Pbr024687.1
Molecular Function	GO:0020037	heme binding	2	586	0.995504	1	Pbr011557.1;Pbr020890.1
Molecular Function	GO:0046906	tetrapyrrole binding	2	586	0.995504	1	Pbr011557.1;Pbr020890.1
Molecular Function	GO:0004497	monooxygenase activity	1	494	0.998285	1	Pbr020890.1
Molecular Function	GO:0003674	molecular_function	270	21327	1	1	Pbr000406.1;Pbr000615.1;Pbr000782.1;Pbr000852.1;Pbr000880.1;Pbr000887.1;Pbr001238.1;Pbr002189.1;Pbr002243.1;Pbr002252.1;Pbr002347.1;Pbr002427.2;Pbr002709.1;Pbr002790.1;Pbr002804.1;Pbr002848.1;Pbr002859.1;Pbr003572.1;Pbr003708.1;Pbr003884.1;Pbr004233.1;Pbr004252.1;Pbr004311.1;Pbr004784.1;Pbr004969.1;Pbr005120.1;Pbr005275.2;Pbr005384.1;Pbr005389.1;Pbr005575.2;Pbr005667.1;Pbr005735.2;Pbr006022.2;Pbr…
