# Supplementary material for: Comparison of multiple algorithms to reliably detect structural variants in pears
Source: BMC Genomics. 2020 Jan 20;21:61. doi: 10.1186/s12864-020-6455-x (PMC6972009; doi:10.1186/s12864-020-6455-x)
Supplement: Supplementary file 5 — Additional file 5. KEGG analysis of 403 genes within SVs commonly identified by three SV callers using NGS data. [file 12864_2020_6455_MOESM5_ESM.xlsx]

## Sheet: 工作表1
KEGG_A_class	KEGG_B_class	Pathway	out (93)	All (7721)	Pvalue	Qvalue	Pathway ID	Genes	K_IDs
Genetic Information Processing	Translation	mRNA surveillance pathway	9	207	0.000823663	0.0576564	ko03015	Pbr020337.1;Pbr022085.1;Pbr025694.1;Pbr027833.1;Pbr029776.2;Pbr030545.1;Pbr034105.1;Pbr035433.2;Pbr042107.2	K14376+K14327+K13126+K12812+K14416+K06269+K12875+K14411+K14404
Genetic Information Processing	Translation	Aminoacyl-tRNA biosynthesis	5	111	0.0107063	0.374722	ko00970	Pbr002790.1;Pbr027873.2;Pbr035159.3;Pbr035249.1;Pbr037784.1	K01893+K01883+K01889+K04567+K01881
Genetic Information Processing	Folding, sorting and degradation	Proteasome	4	92	0.0246593	0.478579	ko03050	Pbr000852.1;Pbr020620.1;Pbr022509.1;Pbr042244.1	K03032+K03066+K03028+K02732
Metabolism	Lipid metabolism	alpha-Linolenic acid metabolism	4	95	0.0273474	0.478579	ko00592	Pbr004969.1;Pbr014085.3;Pbr023784.2;Pbr039380.2	K00454+K10527+K00454+K18857
Metabolism	Metabolism of cofactors and vitamins	Vitamin B6 metabolism	2	27	0.0414529	0.580341	ko00750	Pbr018008.1;Pbr025614.1	K06215+K08681
Metabolism	Lipid metabolism	Linoleic acid metabolism	2	31	0.0532511	0.621263	ko00591	Pbr004969.1;Pbr023784.2	K00454+K00454
Genetic Information Processing	Translation	RNA transport	7	304	0.0732204	0.698417	ko03013	Pbr007649.1;Pbr019869.1;Pbr022085.1;Pbr025694.1;Pbr027833.1;Pbr034105.1;Pbr036342.2	K03241+K03257+K14327+K13126+K12812+K12875+K03243
Metabolism	Carbohydrate metabolism	Propanoate metabolism	2	39	0.0798191	0.698417	ko00640	Pbr005384.1;Pbr021917.1	K00140+K01895
Metabolism	Carbohydrate metabolism	Starch and sucrose metabolism	5	225	0.134528	0.813044	ko00500	Pbr020853.1;Pbr034954.1;Pbr037395.1;Pbr040641.3;Pbr040695.1	K01188+K00975+K00695+K01214+K01810
Metabolism	Metabolism of cofactors and vitamins	Pantothenate and CoA biosynthesis	2	54	0.13761	0.813044	ko00770	Pbr032700.1;Pbr037266.1	K00606+K01922
Metabolism	Metabolism of other amino acids	beta-Alanine metabolism	2	66	0.18861	0.813044	ko00410	Pbr005384.1;Pbr022893.1	K00140+K13366
Metabolism	Lipid metabolism	Fatty acid degradation	2	71	0.210579	0.813044	ko00071	Pbr014085.3;Pbr039380.2	K10527+K18857
Cellular Processes	Transport and catabolism	Phagosome	3	133	0.215591	0.813044	ko04145	Pbr027157.1;Pbr037383.1;Pbr042074.1	K07889+K00921+K07375
Genetic Information Processing	Transcription	Spliceosome	6	341	0.227646	0.813044	ko03040	Pbr004311.1;Pbr012661.1;Pbr022972.1;Pbr027833.1;Pbr029242.1;Pbr034105.1	K12860+K12835+K12874+K12812+K12821+K12875
Genetic Information Processing	Replication and repair	Base excision repair	2	78	0.241725	0.813044	ko03410	Pbr009708.1;Pbr030365.1	K02327+K10747
Metabolism	Metabolism of cofactors and vitamins	Porphyrin and chlorophyll metabolism	2	79	0.246197	0.813044	ko00860	Pbr024702.2;Pbr036783.1	K13606+K08099
Metabolism	Carbohydrate metabolism	Pyruvate metabolism	3	143	0.24753	0.813044	ko00620	Pbr014773.1;Pbr021917.1;Pbr025845.1	K01006+K01895+K00026
Metabolism	Amino acid metabolism	Arginine and proline metabolism	2	80	0.250673	0.813044	ko00330	Pbr022893.1;Pbr040411.1	K13366+K00286
Genetic Information Processing	Replication and repair	Nucleotide excision repair	3	146	0.25726	0.813044	ko03420	Pbr009708.1;Pbr030365.1;Pbr042126.1	K02327+K10747+K10610
Metabolism	Lipid metabolism	Glycerophospholipid metabolism	3	157	0.29334	0.813044	ko00564	Pbr017151.1;Pbr020164.1;Pbr024242.1	K00981+K01126+K00006
Cellular Processes	Transport and catabolism	Endocytosis	5	300	0.294134	0.813044	ko04144	Pbr005389.1;Pbr005575.2;Pbr009409.1;Pbr024841.1;Pbr027157.1	K07904+K05757+K18443+K12486+K07889
Metabolism	Metabolism of terpenoids and polyketides	Sesquiterpenoid and triterpenoid biosynthesis	1	29	0.29677	0.813044	ko00909	Pbr005275.2	K14175
Environmental Information Processing	Signal transduction	Phosphatidylinositol signaling system	2	93	0.308858	0.813044	ko04070	Pbr017151.1;Pbr037383.1	K00981+K00921
Metabolism	Global and overview maps	Biosynthesis of secondary metabolites	24	1807	0.328325	0.813044	ko01110	Pbr004969.1;Pbr008813.1;Pbr010423.1;Pbr014085.3;Pbr017151.1;Pbr019996.1;Pbr020853.1;Pbr020890.1;Pbr021917.1;Pbr023784.2;Pbr024242.1;Pbr024702.2;Pbr025845.1;Pbr032123.1;Pbr032700.1;Pbr034045.1;Pbr034869.1;Pbr034954.1;Pbr036783.1;Pbr037493.1;Pbr039380.2;Pbr040411.1;Pbr040641.3;Pbr040695.1	K00454+K09834+K00602+K10527+K00981+K01850+K01188+K09754+K01895+K00454+K00006+K13606+K00026+K14677+K00606+K00938+K09840+K00975+K08099+K14190+K18857+K00286+K01214+K01810
Metabolism	Metabolism of cofactors and vitamins	Folate biosynthesis	1	33	0.330174	0.813044	ko00790	Pbr011394.1	K01930
Genetic Information Processing	Replication and repair	Mismatch repair	2	107	0.37052	0.813044	ko03430	Pbr009708.1;Pbr030365.1	K02327+K10747
Metabolism	Biosynthesis of other secondary metabolites	Stilbenoid, diarylheptanoid and gingerol biosynthesis	1	39	0.377358	0.813044	ko00945	Pbr020890.1	K09754
Metabolism	Carbohydrate metabolism	Glycolysis / Gluconeogenesis	3	184	0.382657	0.813044	ko00010	Pbr021917.1;Pbr039380.2;Pbr040695.1	K01895+K18857+K01810
Metabolism	Carbohydrate metabolism	Inositol phosphate metabolism	2	110	0.383479	0.813044	ko00562	Pbr005384.1;Pbr037383.1	K00140+K00921
Metabolism	Energy metabolism	Carbon fixation in photosynthetic organisms	2	115	0.404825	0.813044	ko00710	Pbr014773.1;Pbr025845.1	K01006+K00026
Metabolism	Carbohydrate metabolism	Glyoxylate and dicarboxylate metabolism	2	126	0.45051	0.813044	ko00630	Pbr021917.1;Pbr025845.1	K01895+K00026
Metabolism	Nucleotide metabolism	Pyrimidine metabolism	3	205	0.4506	0.813044	ko00240	Pbr008691.1;Pbr009708.1;Pbr031679.1	K00876+K02327+K03026
Metabolism	Metabolism of cofactors and vitamins	One carbon pool by folate	1	51	0.462083	0.813044	ko00670	Pbr010423.1	K00602
Cellular Processes	Transport and catabolism	Autophagy - other eukaryotes	1	51	0.462083	0.813044	ko04136	Pbr025654.1	K07203
Metabolism	Metabolism of cofactors and vitamins	Ubiquinone and other terpenoid-quinone biosynthesis	1	56	0.493921	0.813044	ko00130	Pbr008813.1	K09834
Metabolism	Nucleotide metabolism	Purine metabolism	4	304	0.501428	0.813044	ko00230	Pbr009708.1;Pbr010423.1;Pbr010680.1;Pbr031679.1	K02327+K00602+K00856+K03026
Genetic Information Processing	Replication and repair	DNA replication	2	140	0.50573	0.813044	ko03030	Pbr009708.1;Pbr030365.1	K02327+K10747
Metabolism	Amino acid metabolism	Arginine biosynthesis	1	60	0.518044	0.813044	ko00220	Pbr032123.1	K14677
Metabolism	Amino acid metabolism	Tyrosine metabolism	1	62	0.529675	0.813044	ko00350	Pbr039380.2	K18857
Metabolism	Energy metabolism	Photosynthesis	1	63	0.535386	0.813044	ko00195	Pbr037746.1	K14332
Organismal Systems	Environmental adaptation	Circadian rhythm - plant	1	63	0.535386	0.813044	ko04712	Pbr025674.1	K12124
Genetic Information Processing	Translation	Ribosome biogenesis in eukaryotes	2	148	0.53566	0.813044	ko03008	Pbr008208.1;Pbr041265.1	K14552+K14554
Genetic Information Processing	Folding, sorting and degradation	SNARE interactions in vesicular transport	1	64	0.541028	0.813044	ko04130	Pbr014334.1	K08486
Metabolism	Metabolism of terpenoids and polyketides	Carotenoid biosynthesis	1	67	0.557551	0.813044	ko00906	Pbr034869.1	K09840
Metabolism	Biosynthesis of other secondary metabolites	Flavonoid biosynthesis	1	69	0.568239	0.813044	ko00941	Pbr020890.1	K09754
Metabolism	Amino acid metabolism	Phenylalanine, tyrosine and tryptophan biosynthesis	1	72	0.583793	0.813044	ko00400	Pbr019996.1	K01850
Metabolism	Carbohydrate metabolism	Ascorbate and aldarate metabolism	1	73	0.588853	0.813044	ko00053	Pbr037493.1	K14190
Genetic Information Processing	Transcription	Basal transcription factors	1	73	0.588853	0.813044	ko03022	Pbr014292.1	K03124
Metabolism	Global and overview maps	Carbon metabolism	5	428	0.593094	0.813044	ko01200	Pbr005384.1;Pbr014773.1;Pbr021917.1;Pbr025845.1;Pbr040695.1	K00140+K01006+K01895+K00026+K01810
Metabolism	Amino acid metabolism	Valine, leucine and isoleucine degradation	1	74	0.593853	0.813044	ko00280	Pbr005384.1	K00140
Environmental Information Processing	Signal transduction	Plant hormone signal transduction	5	433	0.603578	0.813044	ko04075	Pbr010287.1;Pbr015482.2;Pbr019461.1;Pbr033318.1;Pbr037712.1	K14487+K14484+K14432+K14500+K14484
Metabolism	Metabolism of terpenoids and polyketides	Terpenoid backbone biosynthesis	1	77	0.608493	0.813044	ko00900	Pbr034045.1	K00938
Metabolism	Carbohydrate metabolism	Pentose phosphate pathway	1	80	0.622612	0.813044	ko00030	Pbr040695.1	K01810
Genetic Information Processing	Transcription	RNA polymerase	1	81	0.627205	0.813044	ko03020	Pbr031679.1	K03026
Metabolism	Carbohydrate metabolism	Galactose metabolism	1	84	0.640656	0.81538	ko00052	Pbr001726.1	K06611
Genetic Information Processing	Folding, sorting and degradation	Ubiquitin mediated proteolysis	2	190	0.672018	0.837109	ko04120	Pbr023226.1;Pbr042126.1	K10592+K10610
Metabolism	Global and overview maps	2-Oxocarboxylic acid metabolism	1	96	0.689822	0.837109	ko01210	Pbr032123.1	K14677
Metabolism	Carbohydrate metabolism	Citrate cycle (TCA cycle)	1	97	0.693605	0.837109	ko00020	Pbr025845.1	K00026
Genetic Information Processing	Folding, sorting and degradation	RNA degradation	2	206	0.714835	0.848109	ko03018	Pbr025694.1;Pbr027801.1	K13126+K12606
Metabolism	Carbohydrate metabolism	Amino sugar and nucleotide sugar metabolism	2	212	0.729657	0.851266	ko00520	Pbr034954.1;Pbr040695.1	K00975+K01810
Genetic Information Processing	Replication and repair	Homologous recombination	1	113	0.748282	0.858685	ko03440	Pbr009708.1	K02327
Metabolism	Global and overview maps	Fatty acid metabolism	1	118	0.7633	0.86179	ko01212	Pbr014085.3	K10527
Metabolism	Metabolism of other amino acids	Cyanoamino acid metabolism	1	135	0.808029	0.888092	ko00460	Pbr020853.1	K01188
Metabolism	Global and overview maps	Metabolic pathways	35	3212	0.81197	0.888092	ko01100	Pbr004969.1;Pbr005275.2;Pbr005384.1;Pbr008691.1;Pbr008813.1;Pbr009708.1;Pbr010423.1;Pbr010680.1;Pbr011394.1;Pbr014085.3;Pbr014773.1;Pbr017151.1;Pbr019996.1;Pbr020853.1;Pbr020890.1;Pbr021917.1;Pbr022893.1;Pbr023784.2;Pbr024702.2;Pbr025845.1;Pbr031679.1;Pbr032123.1;Pbr032700.1;Pbr034045.1;Pbr034869.1;Pbr034954.1;Pbr036783.1;Pbr037266.1;Pbr037383.1;Pbr037395.1;Pbr037493.1;Pbr039380.2;Pbr040411.1;Pbr…	K00454+K14175+K00140+K00876+K09834+K02327+K00602+K00856+K01930+K10527+K01006+K00981+K01850+K01188+K09754+K01895+K13366+K00454+K13606+K00026+K03026+K14677+K00606+K00938+K09840+K00975+K08099+K01922+K00921+K00695+K14190+K18857+K00286+K01214+K01810
Genetic Information Processing	Folding, sorting and degradation	Protein processing in endoplasmic reticulum	3	367	0.825852	0.88938	ko04141	Pbr006022.2;Pbr016415.1;Pbr026530.3	K14007+K09584+K11718
Metabolism	Amino acid metabolism	Cysteine and methionine metabolism	1	160	0.85904	0.890859	ko00270	Pbr025845.1	K00026
Metabolism	Biosynthesis of other secondary metabolites	Phenylpropanoid biosynthesis	2	283	0.860787	0.890859	ko00940	Pbr020853.1;Pbr020890.1	K01188+K09754
Metabolism	Global and overview maps	Biosynthesis of amino acids	3	398	0.865406	0.890859	ko01230	Pbr019996.1;Pbr032123.1;Pbr040411.1	K01850+K14677+K00286
Organismal Systems	Environmental adaptation	Plant-pathogen interaction	1	307	0.977551	0.982543	ko04626	Pbr006394.1	K05391
Genetic Information Processing	Translation	Ribosome	2	482	0.982543	0.982543	ko03010	Pbr032337.1;Pbr041518.2	K02957+K02985
