# Supplementary material for: Comparison of multiple algorithms to reliably detect structural variants in pears
Source: BMC Genomics. 2020 Jan 20;21:61. doi: 10.1186/s12864-020-6455-x (PMC6972009; doi:10.1186/s12864-020-6455-x)
Supplement: Supplementary file 6 — Additional file 6. GO analysis of 4495 genes within SVs commonly identified by two SV callers using long-read sequencing data. [file 12864_2020_6455_MOESM6_ESM.xlsx]

## Sheet: 工作表1
GO class	GO ID	Description	out (986)	All (6966)	pvalue	p.adjust	Genes
Cellular Component	GO:0000148	1,3-beta-D-glucan synthase complex	11	17	2.36596e-06	0.000574929	Pbr000683.1;Pbr002392.1;Pbr003303.1;Pbr003304.5;Pbr004983.2;Pbr009965.1;Pbr017224.1;Pbr023772.1;Pbr023996.2;Pbr029642.2;Pbr036956.1
Cellular Component	GO:0016023	cytoplasmic, membrane-bounded vesicle	16	53	0.00199228	0.0474091	Pbr000340.1;Pbr006022.2;Pbr010919.1;Pbr012189.1;Pbr013024.1;Pbr017112.2;Pbr019310.1;Pbr020268.1;Pbr024088.1;Pbr025118.1;Pbr033481.1;Pbr039698.1;Pbr040711.1;Pbr041019.1;Pbr042023.1;Pbr042083.2
Cellular Component	GO:0031410	cytoplasmic vesicle	16	53	0.00199228	0.0474091	Pbr000340.1;Pbr006022.2;Pbr010919.1;Pbr012189.1;Pbr013024.1;Pbr017112.2;Pbr019310.1;Pbr020268.1;Pbr024088.1;Pbr025118.1;Pbr033481.1;Pbr039698.1;Pbr040711.1;Pbr041019.1;Pbr042023.1;Pbr042083.2
Cellular Component	GO:0031982	vesicle	16	53	0.00199228	0.0474091	Pbr000340.1;Pbr006022.2;Pbr010919.1;Pbr012189.1;Pbr013024.1;Pbr017112.2;Pbr019310.1;Pbr020268.1;Pbr024088.1;Pbr025118.1;Pbr033481.1;Pbr039698.1;Pbr040711.1;Pbr041019.1;Pbr042023.1;Pbr042083.2
Cellular Component	GO:0031988	membrane-bounded vesicle	16	53	0.00199228	0.0474091	Pbr000340.1;Pbr006022.2;Pbr010919.1;Pbr012189.1;Pbr013024.1;Pbr017112.2;Pbr019310.1;Pbr020268.1;Pbr024088.1;Pbr025118.1;Pbr033481.1;Pbr039698.1;Pbr040711.1;Pbr041019.1;Pbr042023.1;Pbr042083.2
Cellular Component	GO:0012506	vesicle membrane	15	49	0.00234119	0.0474091	Pbr000340.1;Pbr006022.2;Pbr010919.1;Pbr012189.1;Pbr013024.1;Pbr017112.2;Pbr019310.1;Pbr020268.1;Pbr024088.1;Pbr025118.1;Pbr033481.1;Pbr040711.1;Pbr041019.1;Pbr042023.1;Pbr042083.2
Cellular Component	GO:0030120	vesicle coat	15	49	0.00234119	0.0474091	Pbr000340.1;Pbr006022.2;Pbr010919.1;Pbr012189.1;Pbr013024.1;Pbr017112.2;Pbr019310.1;Pbr020268.1;Pbr024088.1;Pbr025118.1;Pbr033481.1;Pbr040711.1;Pbr041019.1;Pbr042023.1;Pbr042083.2
Cellular Component	GO:0030135	coated vesicle	15	49	0.00234119	0.0474091	Pbr000340.1;Pbr006022.2;Pbr010919.1;Pbr012189.1;Pbr013024.1;Pbr017112.2;Pbr019310.1;Pbr020268.1;Pbr024088.1;Pbr025118.1;Pbr033481.1;Pbr040711.1;Pbr041019.1;Pbr042023.1;Pbr042083.2
Cellular Component	GO:0030659	cytoplasmic vesicle membrane	15	49	0.00234119	0.0474091	Pbr000340.1;Pbr006022.2;Pbr010919.1;Pbr012189.1;Pbr013024.1;Pbr017112.2;Pbr019310.1;Pbr020268.1;Pbr024088.1;Pbr025118.1;Pbr033481.1;Pbr040711.1;Pbr041019.1;Pbr042023.1;Pbr042083.2
Cellular Component	GO:0030662	coated vesicle membrane	15	49	0.00234119	0.0474091	Pbr000340.1;Pbr006022.2;Pbr010919.1;Pbr012189.1;Pbr013024.1;Pbr017112.2;Pbr019310.1;Pbr020268.1;Pbr024088.1;Pbr025118.1;Pbr033481.1;Pbr040711.1;Pbr041019.1;Pbr042023.1;Pbr042083.2
Cellular Component	GO:0044433	cytoplasmic vesicle part	15	49	0.00234119	0.0474091	Pbr000340.1;Pbr006022.2;Pbr010919.1;Pbr012189.1;Pbr013024.1;Pbr017112.2;Pbr019310.1;Pbr020268.1;Pbr024088.1;Pbr025118.1;Pbr033481.1;Pbr040711.1;Pbr041019.1;Pbr042023.1;Pbr042083.2
Cellular Component	GO:0098797	plasma membrane protein complex	15	49	0.00234119	0.0474091	Pbr000340.1;Pbr000683.1;Pbr002392.1;Pbr003303.1;Pbr003304.5;Pbr004983.2;Pbr009965.1;Pbr010919.1;Pbr013024.1;Pbr016883.1;Pbr017224.1;Pbr023772.1;Pbr023996.2;Pbr029642.2;Pbr036956.1
Cellular Component	GO:0032040	small-subunit processome	5	9	0.00431843	0.0807215	Pbr003254.1;Pbr011935.1;Pbr027352.1;Pbr039971.1;Pbr041265.1
Cellular Component	GO:0044459	plasma membrane part	15	53	0.00537346	0.0932679	Pbr000340.1;Pbr000683.1;Pbr002392.1;Pbr003303.1;Pbr003304.5;Pbr004983.2;Pbr009965.1;Pbr010919.1;Pbr013024.1;Pbr016883.1;Pbr017224.1;Pbr023772.1;Pbr023996.2;Pbr029642.2;Pbr036956.1
Cellular Component	GO:1990234	transferase complex	38	186	0.0110513	0.178749	Pbr000683.1;Pbr000743.2;Pbr002392.1;Pbr003303.1;Pbr003304.5;Pbr003846.2;Pbr004693.1;Pbr004983.2;Pbr005829.1;Pbr006392.1;Pbr007575.1;Pbr009965.1;Pbr011077.1;Pbr011347.1;Pbr014617.1;Pbr014840.1;Pbr015118.1;Pbr015195.1;Pbr015231.1;Pbr017224.1;Pbr017791.1;Pbr018393.1;Pbr020820.1;Pbr022804.1;Pbr023772.1;Pbr023996.2;Pbr024318.1;Pbr026236.1;Pbr026693.1;Pbr028609.1;Pbr028610.1;Pbr029642.2;Pbr031290.1;Pbr…
Cellular Component	GO:0012507	ER to Golgi transport vesicle membrane	8	24	0.0141109	0.178749	Pbr006022.2;Pbr012189.1;Pbr017112.2;Pbr019310.1;Pbr025118.1;Pbr033481.1;Pbr040711.1;Pbr041019.1
Cellular Component	GO:0030127	COPII vesicle coat	8	24	0.0141109	0.178749	Pbr006022.2;Pbr012189.1;Pbr017112.2;Pbr019310.1;Pbr025118.1;Pbr033481.1;Pbr040711.1;Pbr041019.1
Cellular Component	GO:0030134	ER to Golgi transport vesicle	8	24	0.0141109	0.178749	Pbr006022.2;Pbr012189.1;Pbr017112.2;Pbr019310.1;Pbr025118.1;Pbr033481.1;Pbr040711.1;Pbr041019.1
Cellular Component	GO:0030117	membrane coat	20	87	0.0172875	0.178749	Pbr000340.1;Pbr001901.1;Pbr006022.2;Pbr010919.1;Pbr012189.1;Pbr013024.1;Pbr017112.2;Pbr019310.1;Pbr020268.1;Pbr024088.1;Pbr025118.1;Pbr027583.1;Pbr029853.1;Pbr033481.1;Pbr039698.1;Pbr040711.1;Pbr041019.1;Pbr041987.2;Pbr042023.1;Pbr042083.2
Cellular Component	GO:0048475	coated membrane	20	87	0.0172875	0.178749	Pbr000340.1;Pbr001901.1;Pbr006022.2;Pbr010919.1;Pbr012189.1;Pbr013024.1;Pbr017112.2;Pbr019310.1;Pbr020268.1;Pbr024088.1;Pbr025118.1;Pbr027583.1;Pbr029853.1;Pbr033481.1;Pbr039698.1;Pbr040711.1;Pbr041019.1;Pbr041987.2;Pbr042023.1;Pbr042083.2
Cellular Component	GO:0030126	COPI vesicle coat	4	8	0.0173842	0.178749	Pbr020268.1;Pbr024088.1;Pbr042023.1;Pbr042083.2
Cellular Component	GO:0030137	COPI-coated vesicle	4	8	0.0173842	0.178749	Pbr020268.1;Pbr024088.1;Pbr042023.1;Pbr042083.2
Cellular Component	GO:0030663	COPI-coated vesicle membrane	4	8	0.0173842	0.178749	Pbr020268.1;Pbr024088.1;Pbr042023.1;Pbr042083.2
Cellular Component	GO:0005886	plasma membrane	15	60	0.0176543	0.178749	Pbr000340.1;Pbr000683.1;Pbr002392.1;Pbr003303.1;Pbr003304.5;Pbr004983.2;Pbr009965.1;Pbr010919.1;Pbr013024.1;Pbr016883.1;Pbr017224.1;Pbr023772.1;Pbr023996.2;Pbr029642.2;Pbr036956.1
Cellular Component	GO:0030684	preribosome	5	12	0.0188054	0.182789	Pbr003254.1;Pbr011935.1;Pbr027352.1;Pbr039971.1;Pbr041265.1
Cellular Component	GO:0008250	oligosaccharyltransferase complex	2	2	0.0200174	0.187086	Pbr011077.1;Pbr026693.1
Cellular Component	GO:0030133	transport vesicle	11	41	0.0238623	0.207091	Pbr000340.1;Pbr006022.2;Pbr010919.1;Pbr012189.1;Pbr013024.1;Pbr017112.2;Pbr019310.1;Pbr025118.1;Pbr033481.1;Pbr040711.1;Pbr041019.1
Cellular Component	GO:0030658	transport vesicle membrane	11	41	0.0238623	0.207091	Pbr000340.1;Pbr006022.2;Pbr010919.1;Pbr012189.1;Pbr013024.1;Pbr017112.2;Pbr019310.1;Pbr025118.1;Pbr033481.1;Pbr040711.1;Pbr041019.1
Cellular Component	GO:0044425	membrane part	221	1398	0.0270951	0.220869	Pbr000051.1;Pbr000127.1;Pbr000301.1;Pbr000340.1;Pbr000595.2;Pbr000683.1;Pbr000882.1;Pbr000935.1;Pbr001065.2;Pbr001901.1;Pbr001988.1;Pbr002313.1;Pbr002347.1;Pbr002392.1;Pbr002528.1;Pbr002742.1;Pbr002896.1;Pbr003303.1;Pbr003304.5;Pbr003529.1;Pbr003612.1;Pbr003615.1;Pbr003695.1;Pbr003862.1;Pbr003881.1;Pbr004251.1;Pbr004651.1;Pbr004775.2;Pbr004983.2;Pbr005635.1;Pbr005815.1;Pbr006022.2;Pbr006225.5;Pbr…
Cellular Component	GO:0005669	transcription factor TFIID complex	4	9	0.0278367	0.220869	Pbr000743.2;Pbr007575.1;Pbr015231.1;Pbr017791.1
Cellular Component	GO:0005798	Golgi-associated vesicle	8	27	0.0289646	0.220869	Pbr000340.1;Pbr010919.1;Pbr013024.1;Pbr020268.1;Pbr024088.1;Pbr039698.1;Pbr042023.1;Pbr042083.2
Cellular Component	GO:0098805	whole membrane	22	103	0.0290856	0.220869	Pbr000340.1;Pbr003695.1;Pbr006022.2;Pbr010919.1;Pbr012189.1;Pbr013024.1;Pbr014420.1;Pbr017112.2;Pbr019310.1;Pbr019898.1;Pbr020268.1;Pbr020358.2;Pbr024088.1;Pbr025118.1;Pbr033481.1;Pbr036622.4;Pbr037128.1;Pbr039959.1;Pbr040711.1;Pbr041019.1;Pbr042023.1;Pbr042083.2
Cellular Component	GO:0030660	Golgi-associated vesicle membrane	7	25	0.0531862	0.391644	Pbr000340.1;Pbr010919.1;Pbr013024.1;Pbr020268.1;Pbr024088.1;Pbr042023.1;Pbr042083.2
Cellular Component	GO:1902494	catalytic complex	59	344	0.0624677	0.432633	Pbr000683.1;Pbr000743.2;Pbr001988.1;Pbr002392.1;Pbr003303.1;Pbr003304.5;Pbr003846.2;Pbr004693.1;Pbr004983.2;Pbr005156.1;Pbr005829.1;Pbr006392.1;Pbr007575.1;Pbr008298.1;Pbr009965.1;Pbr011077.1;Pbr011347.1;Pbr011405.1;Pbr012522.1;Pbr014079.1;Pbr014617.1;Pbr014840.1;Pbr015082.1;Pbr015118.1;Pbr015195.1;Pbr015231.1;Pbr015521.1;Pbr017121.2;Pbr017224.1;Pbr017791.1;Pbr018288.2;Pbr018393.1;Pbr019984.2;Pbr…
Cellular Component	GO:0005956	protein kinase CK2 complex	3	7	0.0636259	0.432633	Pbr001383.1;Pbr014532.1;Pbr018436.1
Cellular Component	GO:0019773	proteasome core complex, alpha-subunit complex	5	16	0.0640938	0.432633	Pbr005934.1;Pbr020142.1;Pbr021440.1;Pbr021441.1;Pbr023314.1
Cellular Component	GO:0044798	nuclear transcription factor complex	7	27	0.0765927	0.48979	Pbr000743.2;Pbr003846.2;Pbr006945.1;Pbr007575.1;Pbr015231.1;Pbr017791.1;Pbr041508.3
Cellular Component	GO:0090575	RNA polymerase II transcription factor complex	7	27	0.0765927	0.48979	Pbr000743.2;Pbr003846.2;Pbr006945.1;Pbr007575.1;Pbr015231.1;Pbr017791.1;Pbr041508.3
Cellular Component	GO:0098588	bounding membrane of organelle	34	189	0.0798021	0.494542	Pbr000340.1;Pbr001988.1;Pbr002742.1;Pbr003695.1;Pbr006022.2;Pbr008734.1;Pbr010919.1;Pbr011077.1;Pbr011347.1;Pbr012189.1;Pbr013024.1;Pbr014420.1;Pbr017112.2;Pbr017247.1;Pbr018748.1;Pbr019310.1;Pbr019898.1;Pbr020268.1;Pbr020358.2;Pbr024088.1;Pbr025118.1;Pbr026232.1;Pbr026693.1;Pbr033481.1;Pbr036622.4;Pbr037128.1;Pbr038214.1;Pbr039959.1;Pbr040711.1;Pbr040716.4;Pbr041019.1;Pbr042023.1;Pbr042083.2;Pbr…
Cellular Component	GO:0016021	integral component of membrane	154	984	0.0814061	0.494542	Pbr000051.1;Pbr000127.1;Pbr000301.1;Pbr000595.2;Pbr000882.1;Pbr000935.1;Pbr001065.2;Pbr001988.1;Pbr002313.1;Pbr002347.1;Pbr002528.1;Pbr002742.1;Pbr003612.1;Pbr003615.1;Pbr003862.1;Pbr003881.1;Pbr004251.1;Pbr004651.1;Pbr005635.1;Pbr005815.1;Pbr006225.5;Pbr006558.1;Pbr006748.1;Pbr007039.1;Pbr007130.1;Pbr007426.1;Pbr008040.1;Pbr008094.1;Pbr008095.1;Pbr008401.2;Pbr008555.1;Pbr008859.1;Pbr008924.1;Pbr…
Cellular Component	GO:0061695	transferase complex, transferring phosphorus-containing groups	10	44	0.0835231	0.495027	Pbr000743.2;Pbr003846.2;Pbr007575.1;Pbr015118.1;Pbr015231.1;Pbr017791.1;Pbr028609.1;Pbr028610.1;Pbr037594.1;Pbr041527.1
Cellular Component	GO:0005634	nucleus	204	1328	0.0879257	0.508713	Pbr000072.1;Pbr000228.1;Pbr000351.1;Pbr000743.2;Pbr000757.1;Pbr001034.1;Pbr001162.1;Pbr001211.1;Pbr001328.1;Pbr001517.1;Pbr001551.1;Pbr002020.1;Pbr002038.1;Pbr002169.1;Pbr002358.2;Pbr002427.2;Pbr002539.1;Pbr002569.2;Pbr002910.1;Pbr003024.1;Pbr003156.1;Pbr003476.1;Pbr003510.1;Pbr003810.3;Pbr003846.2;Pbr004234.1;Pbr004307.1;Pbr004360.1;Pbr004361.1;Pbr004378.1;Pbr004435.1;Pbr004445.1;Pbr004658.1;Pbr…
Cellular Component	GO:0098796	membrane protein complex	50	294	0.0909871	0.514183	Pbr000340.1;Pbr000683.1;Pbr001901.1;Pbr001988.1;Pbr002392.1;Pbr003303.1;Pbr003304.5;Pbr003695.1;Pbr004983.2;Pbr006022.2;Pbr009965.1;Pbr010919.1;Pbr011077.1;Pbr011347.1;Pbr012189.1;Pbr013024.1;Pbr014420.1;Pbr014580.1;Pbr016883.1;Pbr017112.2;Pbr017121.2;Pbr017224.1;Pbr018288.2;Pbr019310.1;Pbr020268.1;Pbr020348.1;Pbr023772.1;Pbr023996.2;Pbr024011.1;Pbr024088.1;Pbr025118.1;Pbr026693.1;Pbr027583.1;Pbr…
Cellular Component	GO:0031224	intrinsic component of membrane	173	1119	0.0941511	0.519971	Pbr000051.1;Pbr000127.1;Pbr000301.1;Pbr000595.2;Pbr000882.1;Pbr000935.1;Pbr001065.2;Pbr001988.1;Pbr002313.1;Pbr002347.1;Pbr002528.1;Pbr002742.1;Pbr002896.1;Pbr003529.1;Pbr003612.1;Pbr003615.1;Pbr003862.1;Pbr003881.1;Pbr004251.1;Pbr004651.1;Pbr004775.2;Pbr005635.1;Pbr005815.1;Pbr006225.5;Pbr006558.1;Pbr006748.1;Pbr007039.1;Pbr007130.1;Pbr007426.1;Pbr008040.1;Pbr008094.1;Pbr008095.1;Pbr008401.2;Pbr…
Cellular Component	GO:0044428	nuclear part	23	124	0.101959	0.550577	Pbr000743.2;Pbr000757.1;Pbr001517.1;Pbr002169.1;Pbr002539.1;Pbr003024.1;Pbr003846.2;Pbr004360.1;Pbr004959.1;Pbr006945.1;Pbr007575.1;Pbr008672.1;Pbr010274.1;Pbr012120.3;Pbr015231.1;Pbr015994.2;Pbr017791.1;Pbr024447.1;Pbr028373.1;Pbr038622.1;Pbr041418.1;Pbr041508.3;Pbr041527.1
Cellular Component	GO:0005829	cytosol	6	24	0.112712	0.582744	Pbr015118.1;Pbr020223.1;Pbr028010.2;Pbr028609.1;Pbr028610.1;Pbr037594.1
Cellular Component	GO:0044445	cytosolic part	6	24	0.112712	0.582744	Pbr015118.1;Pbr020223.1;Pbr028010.2;Pbr028609.1;Pbr028610.1;Pbr037594.1
Cellular Component	GO:0005681	spliceosomal complex	3	9	0.123138	0.585086	Pbr001517.1;Pbr003024.1;Pbr008672.1
Cellular Component	GO:0000172	ribonuclease MRP complex	1	1	0.141545	0.585086	Pbr008298.1
Cellular Component	GO:0000221	vacuolar proton-transporting V-type ATPase, V1 domain	1	1	0.141545	0.585086	Pbr039959.1
Cellular Component	GO:0000439	core TFIIH complex	1	1	0.141545	0.585086	Pbr002169.1
Cellular Component	GO:0000781	chromosome, telomeric region	1	1	0.141545	0.585086	Pbr028373.1
Cellular Component	GO:0000784	nuclear chromosome, telomeric region	1	1	0.141545	0.585086	Pbr028373.1
Cellular Component	GO:0005578	proteinaceous extracellular matrix	1	1	0.141545	0.585086	Pbr012266.1
Cellular Component	GO:0030677	ribonuclease P complex	1	1	0.141545	0.585086	Pbr008298.1
Cellular Component	GO:1902555	endoribonuclease complex	1	1	0.141545	0.585086	Pbr008298.1
Cellular Component	GO:0016459	myosin complex	5	20	0.142014	0.585086	Pbr004327.1;Pbr012259.1;Pbr029291.2;Pbr032946.1;Pbr033255.1
Cellular Component	GO:0016591	DNA-directed RNA polymerase II, holoenzyme	5	20	0.142014	0.585086	Pbr000743.2;Pbr003846.2;Pbr007575.1;Pbr015231.1;Pbr017791.1
Cellular Component	GO:0000428	DNA-directed RNA polymerase complex	6	26	0.151689	0.585086	Pbr000743.2;Pbr003846.2;Pbr007575.1;Pbr015231.1;Pbr017791.1;Pbr041527.1
Cellular Component	GO:0005777	peroxisome	6	26	0.151689	0.585086	Pbr001949.1;Pbr007471.1;Pbr019898.1;Pbr020358.2;Pbr021439.1;Pbr036622.4
Cellular Component	GO:0030880	RNA polymerase complex	6	26	0.151689	0.585086	Pbr000743.2;Pbr003846.2;Pbr007575.1;Pbr015231.1;Pbr017791.1;Pbr041527.1
Cellular Component	GO:0042579	microbody	6	26	0.151689	0.585086	Pbr001949.1;Pbr007471.1;Pbr019898.1;Pbr020358.2;Pbr021439.1;Pbr036622.4
Cellular Component	GO:0055029	nuclear DNA-directed RNA polymerase complex	6	26	0.151689	0.585086	Pbr000743.2;Pbr003846.2;Pbr007575.1;Pbr015231.1;Pbr017791.1;Pbr041527.1
Cellular Component	GO:0009331	glycerol-3-phosphate dehydrogenase complex	3	10	0.15821	0.600705	Pbr012522.1;Pbr022937.1;Pbr024242.1
Cellular Component	GO:0030313	cell envelope	9	44	0.16091	0.601557	Pbr007337.1;Pbr019841.2;Pbr019843.1;Pbr019845.1;Pbr020605.1;Pbr036450.1;Pbr036457.1;Pbr037340.1;Pbr038727.1
Cellular Component	GO:0016020	membrane	435	2973	0.170723	0.628571	Pbr000051.1;Pbr000058.1;Pbr000112.1;Pbr000127.1;Pbr000301.1;Pbr000340.1;Pbr000518.1;Pbr000595.2;Pbr000606.1;Pbr000607.1;Pbr000683.1;Pbr000701.1;Pbr000877.1;Pbr000882.1;Pbr000935.1;Pbr001065.2;Pbr001237.1;Pbr001635.1;Pbr001901.1;Pbr001949.1;Pbr001988.1;Pbr002011.1;Pbr002313.1;Pbr002344.1;Pbr002347.1;Pbr002392.1;Pbr002401.1;Pbr002476.1;Pbr002528.1;Pbr002558.1;Pbr002573.1;Pbr002742.1;Pbr002804.1;Pbr…
Cellular Component	GO:0012505	endomembrane system	42	258	0.181256	0.65739	Pbr000340.1;Pbr001988.1;Pbr002539.1;Pbr002742.1;Pbr006022.2;Pbr006162.1;Pbr008734.1;Pbr010274.1;Pbr010919.1;Pbr011077.1;Pbr011347.1;Pbr012120.3;Pbr012189.1;Pbr013024.1;Pbr015090.1;Pbr015994.2;Pbr016415.1;Pbr017112.2;Pbr017247.1;Pbr017317.1;Pbr018616.1;Pbr018748.1;Pbr019310.1;Pbr020268.1;Pbr021437.1;Pbr021873.1;Pbr024088.1;Pbr025118.1;Pbr026232.1;Pbr026693.1;Pbr028918.1;Pbr033481.1;Pbr036180.1;Pbr…
Cellular Component	GO:0005623	cell	635	4402	0.208065	0.707606	Pbr000047.1;Pbr000072.1;Pbr000184.1;Pbr000228.1;Pbr000340.1;Pbr000351.1;Pbr000515.1;Pbr000606.1;Pbr000683.1;Pbr000743.2;Pbr000757.1;Pbr000768.2;Pbr001034.1;Pbr001162.1;Pbr001211.1;Pbr001328.1;Pbr001329.2;Pbr001383.1;Pbr001517.1;Pbr001551.1;Pbr001901.1;Pbr001949.1;Pbr001988.1;Pbr002020.1;Pbr002038.1;Pbr002169.1;Pbr002358.2;Pbr002392.1;Pbr002427.2;Pbr002485.1;Pbr002539.1;Pbr002567.1;Pbr002569.2;Pbr…
Cellular Component	GO:0044464	cell part	635	4402	0.208065	0.707606	Pbr000047.1;Pbr000072.1;Pbr000184.1;Pbr000228.1;Pbr000340.1;Pbr000351.1;Pbr000515.1;Pbr000606.1;Pbr000683.1;Pbr000743.2;Pbr000757.1;Pbr000768.2;Pbr001034.1;Pbr001162.1;Pbr001211.1;Pbr001328.1;Pbr001329.2;Pbr001383.1;Pbr001517.1;Pbr001551.1;Pbr001901.1;Pbr001949.1;Pbr001988.1;Pbr002020.1;Pbr002038.1;Pbr002169.1;Pbr002358.2;Pbr002392.1;Pbr002427.2;Pbr002485.1;Pbr002539.1;Pbr002567.1;Pbr002569.2;Pbr…
Cellular Component	GO:0043227	membrane-bounded organelle	272	1845	0.209618	0.707606	Pbr000072.1;Pbr000228.1;Pbr000340.1;Pbr000351.1;Pbr000743.2;Pbr000757.1;Pbr001034.1;Pbr001162.1;Pbr001211.1;Pbr001328.1;Pbr001517.1;Pbr001551.1;Pbr001949.1;Pbr001988.1;Pbr002020.1;Pbr002038.1;Pbr002169.1;Pbr002358.2;Pbr002427.2;Pbr002539.1;Pbr002569.2;Pbr002742.1;Pbr002910.1;Pbr003024.1;Pbr003156.1;Pbr003476.1;Pbr003510.1;Pbr003695.1;Pbr003810.3;Pbr003846.2;Pbr003970.1;Pbr004234.1;Pbr004307.1;Pbr…
Cellular Component	GO:0043231	intracellular membrane-bounded organelle	272	1845	0.209618	0.707606	Pbr000072.1;Pbr000228.1;Pbr000340.1;Pbr000351.1;Pbr000743.2;Pbr000757.1;Pbr001034.1;Pbr001162.1;Pbr001211.1;Pbr001328.1;Pbr001517.1;Pbr001551.1;Pbr001949.1;Pbr001988.1;Pbr002020.1;Pbr002038.1;Pbr002169.1;Pbr002358.2;Pbr002427.2;Pbr002539.1;Pbr002569.2;Pbr002742.1;Pbr002910.1;Pbr003024.1;Pbr003156.1;Pbr003476.1;Pbr003510.1;Pbr003695.1;Pbr003810.3;Pbr003846.2;Pbr003970.1;Pbr004234.1;Pbr004307.1;Pbr…
Cellular Component	GO:0005945	6-phosphofructokinase complex	4	17	0.212047	0.707606	Pbr015118.1;Pbr028609.1;Pbr028610.1;Pbr037594.1
Cellular Component	GO:0030288	outer membrane-bounded periplasmic space	8	41	0.216055	0.707606	Pbr007337.1;Pbr019841.2;Pbr019843.1;Pbr019845.1;Pbr036450.1;Pbr036457.1;Pbr037340.1;Pbr038727.1
Cellular Component	GO:0042597	periplasmic space	8	41	0.216055	0.707606	Pbr007337.1;Pbr019841.2;Pbr019843.1;Pbr019845.1;Pbr036450.1;Pbr036457.1;Pbr037340.1;Pbr038727.1
Cellular Component	GO:0015629	actin cytoskeleton	7	35	0.218397	0.707606	Pbr004327.1;Pbr008762.1;Pbr012259.1;Pbr029291.2;Pbr032946.1;Pbr033255.1;Pbr037589.1
Cellular Component	GO:0000228	nuclear chromosome	3	12	0.235363	0.730599	Pbr004959.1;Pbr028373.1;Pbr041418.1
Cellular Component	GO:0030054	cell junction	3	12	0.235363	0.730599	Pbr017705.1;Pbr023551.1;Pbr028587.1
Cellular Component	GO:0005789	endoplasmic reticulum membrane	11	61	0.238441	0.730599	Pbr001988.1;Pbr008734.1;Pbr011077.1;Pbr011347.1;Pbr017247.1;Pbr018748.1;Pbr026232.1;Pbr026693.1;Pbr038214.1;Pbr040716.4;Pbr042663.1
Cellular Component	GO:0042175	nuclear outer membrane-endoplasmic reticulum membrane network	11	61	0.238441	0.730599	Pbr001988.1;Pbr008734.1;Pbr011077.1;Pbr011347.1;Pbr017247.1;Pbr018748.1;Pbr026232.1;Pbr026693.1;Pbr038214.1;Pbr040716.4;Pbr042663.1
Cellular Component	GO:0005667	transcription factor complex	7	36	0.240527	0.730599	Pbr000743.2;Pbr003846.2;Pbr006945.1;Pbr007575.1;Pbr015231.1;Pbr017791.1;Pbr041508.3
Cellular Component	GO:0044432	endoplasmic reticulum part	11	62	0.255644	0.743331	Pbr001988.1;Pbr008734.1;Pbr011077.1;Pbr011347.1;Pbr017247.1;Pbr018748.1;Pbr026232.1;Pbr026693.1;Pbr038214.1;Pbr040716.4;Pbr042663.1
Cellular Component	GO:0000015	phosphopyruvate hydratase complex	2	7	0.259843	0.743331	Pbr020223.1;Pbr028010.2
Cellular Component	GO:0005622	intracellular	590	4100	0.261282	0.743331	Pbr000047.1;Pbr000072.1;Pbr000184.1;Pbr000228.1;Pbr000340.1;Pbr000351.1;Pbr000515.1;Pbr000606.1;Pbr000743.2;Pbr000757.1;Pbr000768.2;Pbr001034.1;Pbr001162.1;Pbr001211.1;Pbr001328.1;Pbr001329.2;Pbr001383.1;Pbr001517.1;Pbr001551.1;Pbr001901.1;Pbr001949.1;Pbr001988.1;Pbr002020.1;Pbr002038.1;Pbr002169.1;Pbr002358.2;Pbr002427.2;Pbr002485.1;Pbr002539.1;Pbr002567.1;Pbr002569.2;Pbr002648.2;Pbr002742.1;Pbr…
Cellular Component	GO:0005672	transcription factor TFIIA complex	1	2	0.263072	0.743331	Pbr003846.2
Cellular Component	GO:0005779	integral component of peroxisomal membrane	1	2	0.263072	0.743331	Pbr020358.2
Cellular Component	GO:0031231	intrinsic component of peroxisomal membrane	1	2	0.263072	0.743331	Pbr020358.2
Cellular Component	GO:0005643	nuclear pore	5	25	0.274288	0.766114	Pbr002539.1;Pbr010274.1;Pbr012120.3;Pbr015994.2;Pbr038622.1
Cellular Component	GO:0005635	nuclear envelope	5	26	0.303478	0.828597	Pbr002539.1;Pbr010274.1;Pbr012120.3;Pbr015994.2;Pbr038622.1
Cellular Component	GO:0031227	intrinsic component of endoplasmic reticulum membrane	5	26	0.303478	0.828597	Pbr001988.1;Pbr008734.1;Pbr018748.1;Pbr038214.1;Pbr040716.4
Cellular Component	GO:0098687	chromosomal region	3	14	0.317378	0.856921	Pbr028373.1;Pbr030363.1;Pbr041966.1
Cellular Component	GO:0016272	prefoldin complex	3	15	0.358756	0.898424	Pbr029924.1;Pbr039580.1;Pbr040739.1
Cellular Component	GO:0009279	cell outer membrane	1	3	0.36741	0.898424	Pbr020605.1
Cellular Component	GO:0009317	acetyl-CoA carboxylase complex	1	3	0.36741	0.898424	Pbr035949.1
Cellular Component	GO:0033180	proton-transporting V-type ATPase, V1 domain	1	3	0.36741	0.898424	Pbr039959.1
Cellular Component	GO:0044462	external encapsulating structure part	1	3	0.36741	0.898424	Pbr020605.1
Cellular Component	GO:0031981	nuclear lumen	12	75	0.370763	0.898424	Pbr000743.2;Pbr000757.1;Pbr003846.2;Pbr004360.1;Pbr004959.1;Pbr007575.1;Pbr015231.1;Pbr017791.1;Pbr024447.1;Pbr028373.1;Pbr041418.1;Pbr041527.1
Cellular Component	GO:0005774	vacuolar membrane	2	9	0.371104	0.898424	Pbr003695.1;Pbr039959.1
Cellular Component	GO:0016471	vacuolar proton-transporting V-type ATPase complex	2	9	0.371104	0.898424	Pbr003695.1;Pbr039959.1
Cellular Component	GO:0044437	vacuolar part	2	9	0.371104	0.898424	Pbr003695.1;Pbr039959.1
Cellular Component	GO:0005654	nucleoplasm	8	49	0.390535	0.898424	Pbr000743.2;Pbr000757.1;Pbr003846.2;Pbr004360.1;Pbr007575.1;Pbr015231.1;Pbr017791.1;Pbr041527.1
Cellular Component	GO:0044451	nucleoplasm part	8	49	0.390535	0.898424	Pbr000743.2;Pbr000757.1;Pbr003846.2;Pbr004360.1;Pbr007575.1;Pbr015231.1;Pbr017791.1;Pbr041527.1
Cellular Component	GO:0043233	organelle lumen	13	83	0.392468	0.898424	Pbr000743.2;Pbr000757.1;Pbr003846.2;Pbr004360.1;Pbr004959.1;Pbr007575.1;Pbr015231.1;Pbr017791.1;Pbr024447.1;Pbr028373.1;Pbr035889.1;Pbr041418.1;Pbr041527.1
Cellular Component	GO:0070013	intracellular organelle lumen	13	83	0.392468	0.898424	Pbr000743.2;Pbr000757.1;Pbr003846.2;Pbr004360.1;Pbr004959.1;Pbr007575.1;Pbr015231.1;Pbr017791.1;Pbr024447.1;Pbr028373.1;Pbr035889.1;Pbr041418.1;Pbr041527.1
Cellular Component	GO:0005773	vacuole	3	16	0.399748	0.898424	Pbr003695.1;Pbr028700.1;Pbr039959.1
Cellular Component	GO:0031300	intrinsic component of organelle membrane	6	36	0.401783	0.898424	Pbr001988.1;Pbr008734.1;Pbr018748.1;Pbr020358.2;Pbr038214.1;Pbr040716.4
Cellular Component	GO:0031090	organelle membrane	47	319	0.405773	0.898424	Pbr000340.1;Pbr001988.1;Pbr002742.1;Pbr003695.1;Pbr003970.1;Pbr006022.2;Pbr008734.1;Pbr010157.1;Pbr010611.1;Pbr010919.1;Pbr011077.1;Pbr011347.1;Pbr011392.1;Pbr011967.3;Pbr012189.1;Pbr013024.1;Pbr014420.1;Pbr017112.2;Pbr017247.1;Pbr018748.1;Pbr019190.1;Pbr019227.1;Pbr019310.1;Pbr019854.1;Pbr019898.1;Pbr020268.1;Pbr020358.2;Pbr024088.1;Pbr024324.2;Pbr025118.1;Pbr026232.1;Pbr026693.1;Pbr026705.1;Pbr…
Cellular Component	GO:0005742	mitochondrial outer membrane translocase complex	2	10	0.424328	0.898424	Pbr014420.1;Pbr037128.1
Cellular Component	GO:0016602	CCAAT-binding factor complex	2	10	0.424328	0.898424	Pbr006945.1;Pbr041508.3
Cellular Component	GO:0098799	outer mitochondrial membrane protein complex	2	10	0.424328	0.898424	Pbr014420.1;Pbr037128.1
Cellular Component	GO:0005778	peroxisomal membrane	3	17	0.439969	0.898424	Pbr019898.1;Pbr020358.2;Pbr036622.4
Cellular Component	GO:0012510	trans-Golgi network transport vesicle membrane	3	17	0.439969	0.898424	Pbr000340.1;Pbr010919.1;Pbr013024.1
Cellular Component	GO:0030125	clathrin vesicle coat	3	17	0.439969	0.898424	Pbr000340.1;Pbr010919.1;Pbr013024.1
Cellular Component	GO:0030130	clathrin coat of trans-Golgi network vesicle	3	17	0.439969	0.898424	Pbr000340.1;Pbr010919.1;Pbr013024.1
Cellular Component	GO:0030136	clathrin-coated vesicle	3	17	0.439969	0.898424	Pbr000340.1;Pbr010919.1;Pbr013024.1
Cellular Component	GO:0030140	trans-Golgi network transport vesicle	3	17	0.439969	0.898424	Pbr000340.1;Pbr010919.1;Pbr013024.1
Cellular Component	GO:0030665	clathrin-coated vesicle membrane	3	17	0.439969	0.898424	Pbr000340.1;Pbr010919.1;Pbr013024.1
Cellular Component	GO:0031903	microbody membrane	3	17	0.439969	0.898424	Pbr019898.1;Pbr020358.2;Pbr036622.4
Cellular Component	GO:0044438	microbody part	3	17	0.439969	0.898424	Pbr019898.1;Pbr020358.2;Pbr036622.4
Cellular Component	GO:0044439	peroxisomal part	3	17	0.439969	0.898424	Pbr019898.1;Pbr020358.2;Pbr036622.4
Cellular Component	GO:0005732	small nucleolar ribonucleoprotein complex	1	4	0.456988	0.91073	Pbr008298.1
Cellular Component	GO:0000502	proteasome complex	7	45	0.457317	0.91073	Pbr005934.1;Pbr020142.1;Pbr021440.1;Pbr021441.1;Pbr023314.1;Pbr027393.1;Pbr034454.1
Cellular Component	GO:0005794	Golgi apparatus	10	66	0.460987	0.91073	Pbr000340.1;Pbr002742.1;Pbr010919.1;Pbr013024.1;Pbr020268.1;Pbr021437.1;Pbr024088.1;Pbr039698.1;Pbr042023.1;Pbr042083.2
Cellular Component	GO:0044431	Golgi apparatus part	10	66	0.460987	0.91073	Pbr000340.1;Pbr002742.1;Pbr010919.1;Pbr013024.1;Pbr020268.1;Pbr021437.1;Pbr024088.1;Pbr039698.1;Pbr042023.1;Pbr042083.2
Cellular Component	GO:0071944	cell periphery	37	256	0.472674	0.923989	Pbr000340.1;Pbr000683.1;Pbr002392.1;Pbr003303.1;Pbr003304.5;Pbr004983.2;Pbr005309.1;Pbr005940.1;Pbr009965.1;Pbr010689.1;Pbr010711.2;Pbr010919.1;Pbr011702.1;Pbr012096.1;Pbr013024.1;Pbr015948.1;Pbr016300.1;Pbr016883.1;Pbr017224.1;Pbr017705.1;Pbr019761.1;Pbr020605.1;Pbr020757.1;Pbr023551.1;Pbr023772.1;Pbr023996.2;Pbr028587.1;Pbr029642.2;Pbr029662.2;Pbr029663.1;Pbr033378.1;Pbr035753.1;Pbr036956.1;Pbr…
Cellular Component	GO:0005905	coated pit	3	18	0.479105	0.923989	Pbr000340.1;Pbr010919.1;Pbr013024.1
Cellular Component	GO:0030132	clathrin coat of coated pit	3	18	0.479105	0.923989	Pbr000340.1;Pbr010919.1;Pbr013024.1
Cellular Component	GO:0000159	protein phosphatase type 2A complex	4	26	0.512816	0.981215	Pbr005156.1;Pbr014079.1;Pbr021118.1;Pbr036425.1
Cellular Component	GO:0000139	Golgi membrane	8	55	0.52565	0.997914	Pbr000340.1;Pbr002742.1;Pbr010919.1;Pbr013024.1;Pbr020268.1;Pbr024088.1;Pbr042023.1;Pbr042083.2
Cellular Component	GO:0044454	nuclear chromosome part	1	5	0.533893	0.999613	Pbr028373.1
Cellular Component	GO:0019867	outer membrane	5	34	0.537665	0.999613	Pbr000606.1;Pbr010933.1;Pbr014420.1;Pbr020605.1;Pbr037128.1
Cellular Component	GO:0015934	large ribosomal subunit	3	20	0.553172	0.999613	Pbr001329.2;Pbr006777.1;Pbr036905.1
Cellular Component	GO:0005839	proteasome core complex	6	42	0.557636	0.999613	Pbr005934.1;Pbr020142.1;Pbr021440.1;Pbr021441.1;Pbr023314.1;Pbr034454.1
Cellular Component	GO:0044422	organelle part	107	764	0.567661	0.999613	Pbr000340.1;Pbr000743.2;Pbr000757.1;Pbr001329.2;Pbr001517.1;Pbr001988.1;Pbr002169.1;Pbr002539.1;Pbr002742.1;Pbr003024.1;Pbr003695.1;Pbr003846.2;Pbr003970.1;Pbr004327.1;Pbr004360.1;Pbr004435.1;Pbr004959.1;Pbr006022.2;Pbr006777.1;Pbr006945.1;Pbr007575.1;Pbr007597.1;Pbr008187.1;Pbr008386.1;Pbr008672.1;Pbr008720.2;Pbr008734.1;Pbr010157.1;Pbr010274.1;Pbr010611.1;Pbr010919.1;Pbr011077.1;Pbr011347.1;Pbr…
Cellular Component	GO:0044446	intracellular organelle part	107	764	0.567661	0.999613	Pbr000340.1;Pbr000743.2;Pbr000757.1;Pbr001329.2;Pbr001517.1;Pbr001988.1;Pbr002169.1;Pbr002539.1;Pbr002742.1;Pbr003024.1;Pbr003695.1;Pbr003846.2;Pbr003970.1;Pbr004327.1;Pbr004360.1;Pbr004435.1;Pbr004959.1;Pbr006022.2;Pbr006777.1;Pbr006945.1;Pbr007575.1;Pbr007597.1;Pbr008187.1;Pbr008386.1;Pbr008672.1;Pbr008720.2;Pbr008734.1;Pbr010157.1;Pbr010274.1;Pbr010611.1;Pbr010919.1;Pbr011077.1;Pbr011347.1;Pbr…
Cellular Component	GO:0000775	chromosome, centromeric region	2	13	0.567951	0.999613	Pbr030363.1;Pbr041966.1
Cellular Component	GO:0005694	chromosome	26	188	0.58415	0.999613	Pbr004435.1;Pbr004959.1;Pbr008187.1;Pbr008386.1;Pbr008720.2;Pbr009283.1;Pbr009666.1;Pbr014778.1;Pbr015263.1;Pbr018152.1;Pbr018783.1;Pbr020015.1;Pbr020395.1;Pbr024730.1;Pbr027936.1;Pbr028373.1;Pbr028389.3;Pbr029390.3;Pbr030319.1;Pbr030363.1;Pbr034002.1;Pbr034770.2;Pbr038864.1;Pbr039278.2;Pbr041418.1;Pbr041966.1
Cellular Component	GO:0043234	protein complex	133	953	0.591351	0.999613	Pbr000340.1;Pbr000683.1;Pbr000743.2;Pbr000757.1;Pbr001383.1;Pbr001901.1;Pbr001988.1;Pbr002169.1;Pbr002392.1;Pbr003303.1;Pbr003304.5;Pbr003695.1;Pbr003846.2;Pbr004327.1;Pbr004360.1;Pbr004435.1;Pbr004693.1;Pbr004983.2;Pbr005156.1;Pbr005829.1;Pbr005934.1;Pbr006022.2;Pbr006392.1;Pbr006945.1;Pbr007575.1;Pbr008298.1;Pbr008720.2;Pbr009965.1;Pbr010711.2;Pbr010919.1;Pbr011077.1;Pbr011347.1;Pbr011405.1;Pbr…
Cellular Component	GO:0005666	DNA-directed RNA polymerase III complex	1	6	0.599915	0.999613	Pbr041527.1
Cellular Component	GO:0042765	GPI-anchor transamidase complex	1	6	0.599915	0.999613	Pbr001988.1
Cellular Component	GO:0044421	extracellular region part	1	6	0.599915	0.999613	Pbr012266.1
Cellular Component	GO:0005783	endoplasmic reticulum	19	139	0.603462	0.999613	Pbr001988.1;Pbr006162.1;Pbr008734.1;Pbr011077.1;Pbr011347.1;Pbr015090.1;Pbr016415.1;Pbr017247.1;Pbr017317.1;Pbr018616.1;Pbr018748.1;Pbr021873.1;Pbr026232.1;Pbr026693.1;Pbr028918.1;Pbr036180.1;Pbr038214.1;Pbr040716.4;Pbr042663.1
Cellular Component	GO:0000922	spindle pole	2	14	0.609713	0.999613	Pbr020028.2;Pbr040520.2
Cellular Component	GO:0005815	microtubule organizing center	2	14	0.609713	0.999613	Pbr020028.2;Pbr040520.2
Cellular Component	GO:0005819	spindle	2	14	0.609713	0.999613	Pbr020028.2;Pbr040520.2
Cellular Component	GO:0005856	cytoskeleton	17	125	0.610749	0.999613	Pbr004327.1;Pbr008762.1;Pbr011714.1;Pbr012259.1;Pbr015998.3;Pbr016834.1;Pbr016911.1;Pbr020028.2;Pbr025648.1;Pbr029291.2;Pbr030675.1;Pbr032946.1;Pbr033255.1;Pbr037589.1;Pbr040520.2;Pbr042074.1;Pbr042347.1
Cellular Component	GO:0016592	mediator complex	3	22	0.620592	0.999613	Pbr000757.1;Pbr004360.1;Pbr041527.1
Cellular Component	GO:0045261	proton-transporting ATP synthase complex, catalytic core F(1)	3	22	0.620592	0.999613	Pbr020348.1;Pbr031897.1;Pbr038885.1
Cellular Component	GO:0098589	membrane region	3	22	0.620592	0.999613	Pbr000340.1;Pbr010919.1;Pbr013024.1
Cellular Component	GO:0000151	ubiquitin ligase complex	14	106	0.653434	0.999613	Pbr004693.1;Pbr005829.1;Pbr006392.1;Pbr014617.1;Pbr014840.1;Pbr015195.1;Pbr018393.1;Pbr020820.1;Pbr022804.1;Pbr024318.1;Pbr026236.1;Pbr031290.1;Pbr038367.1;Pbr041491.1
Cellular Component	GO:0005759	mitochondrial matrix	1	7	0.656594	0.999613	Pbr035889.1
Cellular Component	GO:0005853	eukaryotic translation elongation factor 1 complex	1	7	0.656594	0.999613	Pbr026591.4
Cellular Component	GO:0031974	membrane-enclosed lumen	13	99	0.659527	0.999613	Pbr000743.2;Pbr000757.1;Pbr003846.2;Pbr004360.1;Pbr004959.1;Pbr007575.1;Pbr015231.1;Pbr017791.1;Pbr024447.1;Pbr028373.1;Pbr035889.1;Pbr041418.1;Pbr041527.1
Cellular Component	GO:0033178	proton-transporting two-sector ATPase complex, catalytic domain	5	39	0.664359	0.999613	Pbr020348.1;Pbr031897.1;Pbr035464.1;Pbr038885.1;Pbr039959.1
Cellular Component	GO:0005795	Golgi stack	1	8	0.70525	0.999613	Pbr021437.1
Cellular Component	GO:0009538	photosystem I reaction center	1	8	0.70525	0.999613	Pbr014580.1
Cellular Component	GO:0030176	integral component of endoplasmic reticulum membrane	1	8	0.70525	0.999613	Pbr001988.1
Cellular Component	GO:0031984	organelle subcompartment	1	8	0.70525	0.999613	Pbr021437.1
Cellular Component	GO:0098791	Golgi subcompartment	1	8	0.70525	0.999613	Pbr021437.1
Cellular Component	GO:0044391	ribosomal subunit	4	34	0.729153	0.999613	Pbr001329.2;Pbr006777.1;Pbr023698.1;Pbr036905.1
Cellular Component	GO:0044424	intracellular part	458	3296	0.732844	0.999613	Pbr000072.1;Pbr000228.1;Pbr000340.1;Pbr000351.1;Pbr000515.1;Pbr000743.2;Pbr000757.1;Pbr000768.2;Pbr001034.1;Pbr001162.1;Pbr001211.1;Pbr001328.1;Pbr001329.2;Pbr001383.1;Pbr001517.1;Pbr001551.1;Pbr001901.1;Pbr001949.1;Pbr001988.1;Pbr002020.1;Pbr002038.1;Pbr002169.1;Pbr002358.2;Pbr002427.2;Pbr002539.1;Pbr002567.1;Pbr002569.2;Pbr002648.2;Pbr002742.1;Pbr002899.1;Pbr002910.1;Pbr003024.1;Pbr003057.1;Pbr…
Cellular Component	GO:0031301	integral component of organelle membrane	2	18	0.746003	0.999613	Pbr001988.1;Pbr020358.2
Cellular Component	GO:0005657	replication fork	1	9	0.747018	0.999613	Pbr039278.2
Cellular Component	GO:0005663	DNA replication factor C complex	1	9	0.747018	0.999613	Pbr039278.2
Cellular Component	GO:0031012	extracellular matrix	1	9	0.747018	0.999613	Pbr012266.1
Cellular Component	GO:0008287	protein serine/threonine phosphatase complex	11	91	0.759032	0.999613	Pbr005156.1;Pbr011405.1;Pbr014079.1;Pbr015082.1;Pbr015521.1;Pbr019984.2;Pbr021118.1;Pbr022419.2;Pbr025436.1;Pbr032271.1;Pbr036425.1
Cellular Component	GO:1903293	phosphatase complex	11	91	0.759032	0.999613	Pbr005156.1;Pbr011405.1;Pbr014079.1;Pbr015082.1;Pbr015521.1;Pbr019984.2;Pbr021118.1;Pbr022419.2;Pbr025436.1;Pbr032271.1;Pbr036425.1
Cellular Component	GO:0005787	signal peptidase complex	1	10	0.782873	0.999613	Pbr011347.1
Cellular Component	GO:0043226	organelle	348	2536	0.793225	0.999613	Pbr000072.1;Pbr000228.1;Pbr000340.1;Pbr000351.1;Pbr000515.1;Pbr000743.2;Pbr000757.1;Pbr001034.1;Pbr001162.1;Pbr001211.1;Pbr001328.1;Pbr001329.2;Pbr001517.1;Pbr001551.1;Pbr001949.1;Pbr001988.1;Pbr002020.1;Pbr002038.1;Pbr002169.1;Pbr002358.2;Pbr002427.2;Pbr002539.1;Pbr002569.2;Pbr002742.1;Pbr002899.1;Pbr002910.1;Pbr003024.1;Pbr003057.1;Pbr003156.1;Pbr003474.1;Pbr003476.1;Pbr003510.1;Pbr003695.1;Pbr…
Cellular Component	GO:0043229	intracellular organelle	348	2536	0.793225	0.999613	Pbr000072.1;Pbr000228.1;Pbr000340.1;Pbr000351.1;Pbr000515.1;Pbr000743.2;Pbr000757.1;Pbr001034.1;Pbr001162.1;Pbr001211.1;Pbr001328.1;Pbr001329.2;Pbr001517.1;Pbr001551.1;Pbr001949.1;Pbr001988.1;Pbr002020.1;Pbr002038.1;Pbr002169.1;Pbr002358.2;Pbr002427.2;Pbr002539.1;Pbr002569.2;Pbr002742.1;Pbr002899.1;Pbr002910.1;Pbr003024.1;Pbr003057.1;Pbr003156.1;Pbr003474.1;Pbr003476.1;Pbr003510.1;Pbr003695.1;Pbr…
Cellular Component	GO:0030118	clathrin coat	4	38	0.806324	0.999613	Pbr000340.1;Pbr001901.1;Pbr010919.1;Pbr013024.1
Cellular Component	GO:0044427	chromosomal part	18	150	0.810052	0.999613	Pbr004435.1;Pbr008187.1;Pbr008386.1;Pbr008720.2;Pbr015263.1;Pbr018783.1;Pbr020015.1;Pbr020395.1;Pbr028373.1;Pbr028389.3;Pbr029390.3;Pbr030319.1;Pbr030363.1;Pbr034002.1;Pbr034770.2;Pbr038864.1;Pbr039278.2;Pbr041966.1
Cellular Component	GO:0005811	lipid particle	1	11	0.81365	0.999613	Pbr007130.1
Cellular Component	GO:0012511	monolayer-surrounded lipid storage body	1	11	0.81365	0.999613	Pbr007130.1
Cellular Component	GO:0031975	envelope	31	250	0.815772	0.999613	Pbr002539.1;Pbr003970.1;Pbr007337.1;Pbr007597.1;Pbr010157.1;Pbr010274.1;Pbr010611.1;Pbr011392.1;Pbr011967.3;Pbr012120.3;Pbr014420.1;Pbr015994.2;Pbr019190.1;Pbr019227.1;Pbr019841.2;Pbr019843.1;Pbr019845.1;Pbr019854.1;Pbr020605.1;Pbr024324.2;Pbr026705.1;Pbr026851.1;Pbr027821.1;Pbr035656.1;Pbr036450.1;Pbr036457.1;Pbr037128.1;Pbr037340.1;Pbr038622.1;Pbr038727.1;Pbr040014.1
Cellular Component	GO:0044430	cytoskeletal part	11	96	0.817378	0.999613	Pbr004327.1;Pbr012259.1;Pbr016911.1;Pbr020028.2;Pbr025648.1;Pbr029291.2;Pbr032946.1;Pbr033255.1;Pbr040520.2;Pbr042074.1;Pbr042347.1
Cellular Component	GO:0031461	cullin-RING ubiquitin ligase complex	2	21	0.819441	0.999613	Pbr014840.1;Pbr022804.1
Cellular Component	GO:0000785	chromatin	13	113	0.828631	0.999613	Pbr004435.1;Pbr008187.1;Pbr008386.1;Pbr015263.1;Pbr018783.1;Pbr020015.1;Pbr020395.1;Pbr028389.3;Pbr029390.3;Pbr030319.1;Pbr034002.1;Pbr034770.2;Pbr038864.1
Cellular Component	GO:0033176	proton-transporting V-type ATPase complex	2	22	0.839325	0.999613	Pbr003695.1;Pbr039959.1
Cellular Component	GO:0005730	nucleolus	1	12	0.840069	0.999613	Pbr024447.1
Cellular Component	GO:0030312	external encapsulating structure	18	154	0.842797	0.999613	Pbr005309.1;Pbr005940.1;Pbr010689.1;Pbr011702.1;Pbr012096.1;Pbr015948.1;Pbr016300.1;Pbr017705.1;Pbr020605.1;Pbr020757.1;Pbr023551.1;Pbr028587.1;Pbr029662.2;Pbr029663.1;Pbr037378.1;Pbr037606.1;Pbr038422.1;Pbr040203.1
Cellular Component	GO:0005741	mitochondrial outer membrane	2	23	0.857205	0.999613	Pbr014420.1;Pbr037128.1
Cellular Component	GO:0031968	organelle outer membrane	2	23	0.857205	0.999613	Pbr014420.1;Pbr037128.1
Cellular Component	GO:0048500	signal recognition particle	1	13	0.862745	0.999613	Pbr009058.1
Cellular Component	GO:0000145	exocyst	4	42	0.864588	0.999613	Pbr010711.2;Pbr019761.1;Pbr033378.1;Pbr035753.1
Cellular Component	GO:0005874	microtubule	4	42	0.864588	0.999613	Pbr016911.1;Pbr025648.1;Pbr042074.1;Pbr042347.1
Cellular Component	GO:0005938	cell cortex	4	42	0.864588	0.999613	Pbr010711.2;Pbr019761.1;Pbr033378.1;Pbr035753.1
Cellular Component	GO:0044448	cell cortex part	4	42	0.864588	0.999613	Pbr010711.2;Pbr019761.1;Pbr033378.1;Pbr035753.1
Cellular Component	GO:0099512	supramolecular fiber	4	42	0.864588	0.999613	Pbr016911.1;Pbr025648.1;Pbr042074.1;Pbr042347.1
Cellular Component	GO:0099513	polymeric cytoskeletal fiber	4	42	0.864588	0.999613	Pbr016911.1;Pbr025648.1;Pbr042074.1;Pbr042347.1
Cellular Component	GO:0099568	cytoplasmic region	4	42	0.864588	0.999613	Pbr010711.2;Pbr019761.1;Pbr033378.1;Pbr035753.1
Cellular Component	GO:1990204	oxidoreductase complex	5	51	0.866772	0.999613	Pbr012522.1;Pbr017121.2;Pbr018288.2;Pbr022937.1;Pbr024242.1
Cellular Component	GO:0032991	macromolecular complex	203	1526	0.869318	0.999613	Pbr000340.1;Pbr000515.1;Pbr000683.1;Pbr000743.2;Pbr000757.1;Pbr001329.2;Pbr001383.1;Pbr001517.1;Pbr001901.1;Pbr001988.1;Pbr002169.1;Pbr002392.1;Pbr002899.1;Pbr003024.1;Pbr003057.1;Pbr003254.1;Pbr003303.1;Pbr003304.5;Pbr003474.1;Pbr003695.1;Pbr003846.2;Pbr004327.1;Pbr004360.1;Pbr004396.1;Pbr004435.1;Pbr004693.1;Pbr004957.1;Pbr004983.2;Pbr005156.1;Pbr005829.1;Pbr005934.1;Pbr006022.2;Pbr006392.1;Pbr…
Cellular Component	GO:0005618	cell wall	17	151	0.877224	0.999613	Pbr005309.1;Pbr005940.1;Pbr010689.1;Pbr011702.1;Pbr012096.1;Pbr015948.1;Pbr016300.1;Pbr017705.1;Pbr020757.1;Pbr023551.1;Pbr028587.1;Pbr029662.2;Pbr029663.1;Pbr037378.1;Pbr037606.1;Pbr038422.1;Pbr040203.1
Cellular Component	GO:0045259	proton-transporting ATP synthase complex	3	34	0.878708	0.999613	Pbr020348.1;Pbr031897.1;Pbr038885.1
Cellular Component	GO:0000808	origin recognition complex	1	14	0.882209	0.999613	Pbr008720.2
Cellular Component	GO:0005887	integral component of plasma membrane	1	14	0.882209	0.999613	Pbr016883.1
Cellular Component	GO:0008076	voltage-gated potassium channel complex	1	14	0.882209	0.999613	Pbr016883.1
Cellular Component	GO:0015935	small ribosomal subunit	1	14	0.882209	0.999613	Pbr023698.1
Cellular Component	GO:0031226	intrinsic component of plasma membrane	1	14	0.882209	0.999613	Pbr016883.1
Cellular Component	GO:0034702	ion channel complex	1	14	0.882209	0.999613	Pbr016883.1
Cellular Component	GO:0034703	cation channel complex	1	14	0.882209	0.999613	Pbr016883.1
Cellular Component	GO:0034705	potassium channel complex	1	14	0.882209	0.999613	Pbr016883.1
Cellular Component	GO:1902495	transmembrane transporter complex	1	14	0.882209	0.999613	Pbr016883.1
Cellular Component	GO:0009536	plastid	2	25	0.887616	0.999613	Pbr030658.1;Pbr033156.1
Cellular Component	GO:0016469	proton-transporting two-sector ATPase complex	8	79	0.888199	0.999613	Pbr003695.1;Pbr020348.1;Pbr031897.1;Pbr035223.1;Pbr035464.1;Pbr038885.1;Pbr039959.1;Pbr041860.2
Cellular Component	GO:0005801	cis-Golgi network	1	15	0.898915	0.999613	Pbr037382.1
Cellular Component	GO:0009522	photosystem I	1	16	0.913254	0.999613	Pbr014580.1
Cellular Component	GO:0019898	extrinsic component of membrane	2	29	0.931236	0.999613	Pbr017121.2;Pbr018288.2
Cellular Component	GO:0005743	mitochondrial inner membrane	13	129	0.934502	0.999613	Pbr003970.1;Pbr010157.1;Pbr010611.1;Pbr011392.1;Pbr011967.3;Pbr019190.1;Pbr019227.1;Pbr019854.1;Pbr024324.2;Pbr026705.1;Pbr026851.1;Pbr027821.1;Pbr040014.1
Cellular Component	GO:0009523	photosystem II	3	40	0.936244	0.999613	Pbr017121.2;Pbr018288.2;Pbr024011.1
Cellular Component	GO:0019866	organelle inner membrane	13	130	0.938667	0.999613	Pbr003970.1;Pbr010157.1;Pbr010611.1;Pbr011392.1;Pbr011967.3;Pbr019190.1;Pbr019227.1;Pbr019854.1;Pbr024324.2;Pbr026705.1;Pbr026851.1;Pbr027821.1;Pbr040014.1
Cellular Component	GO:0015630	microtubule cytoskeleton	6	70	0.944119	0.999613	Pbr016911.1;Pbr020028.2;Pbr025648.1;Pbr040520.2;Pbr042074.1;Pbr042347.1
Cellular Component	GO:0031967	organelle envelope	22	206	0.944297	0.999613	Pbr002539.1;Pbr003970.1;Pbr007597.1;Pbr010157.1;Pbr010274.1;Pbr010611.1;Pbr011392.1;Pbr011967.3;Pbr012120.3;Pbr014420.1;Pbr015994.2;Pbr019190.1;Pbr019227.1;Pbr019854.1;Pbr024324.2;Pbr026705.1;Pbr026851.1;Pbr027821.1;Pbr035656.1;Pbr037128.1;Pbr038622.1;Pbr040014.1
Cellular Component	GO:0033177	proton-transporting two-sector ATPase complex, proton-transporting domain	2	32	0.952853	0.999613	Pbr035223.1;Pbr041860.2
Cellular Component	GO:0030529	intracellular ribonucleoprotein complex	66	555	0.953714	0.999613	Pbr000515.1;Pbr001329.2;Pbr001517.1;Pbr001988.1;Pbr002899.1;Pbr003024.1;Pbr003057.1;Pbr003254.1;Pbr003474.1;Pbr004396.1;Pbr004957.1;Pbr006777.1;Pbr007939.1;Pbr008298.1;Pbr008672.1;Pbr009058.1;Pbr011361.1;Pbr011589.1;Pbr011935.1;Pbr012022.2;Pbr012827.1;Pbr013054.1;Pbr014429.1;Pbr014534.1;Pbr014855.1;Pbr015789.1;Pbr016873.1;Pbr017095.1;Pbr017305.1;Pbr017801.1;Pbr017880.1;Pbr019898.1;Pbr020534.1;Pbr…
Cellular Component	GO:1990904	ribonucleoprotein complex	66	555	0.953714	0.999613	Pbr000515.1;Pbr001329.2;Pbr001517.1;Pbr001988.1;Pbr002899.1;Pbr003024.1;Pbr003057.1;Pbr003254.1;Pbr003474.1;Pbr004396.1;Pbr004957.1;Pbr006777.1;Pbr007939.1;Pbr008298.1;Pbr008672.1;Pbr009058.1;Pbr011361.1;Pbr011589.1;Pbr011935.1;Pbr012022.2;Pbr012827.1;Pbr013054.1;Pbr014429.1;Pbr014534.1;Pbr014855.1;Pbr015789.1;Pbr016873.1;Pbr017095.1;Pbr017305.1;Pbr017801.1;Pbr017880.1;Pbr019898.1;Pbr020534.1;Pbr…
Cellular Component	GO:0031966	mitochondrial membrane	15	152	0.956096	0.999613	Pbr003970.1;Pbr010157.1;Pbr010611.1;Pbr011392.1;Pbr011967.3;Pbr014420.1;Pbr019190.1;Pbr019227.1;Pbr019854.1;Pbr024324.2;Pbr026705.1;Pbr026851.1;Pbr027821.1;Pbr037128.1;Pbr040014.1
Cellular Component	GO:0009654	photosystem II oxygen evolving complex	2	33	0.958488	0.999613	Pbr017121.2;Pbr018288.2
Cellular Component	GO:0030119	AP-type membrane coat adaptor complex	1	21	0.959644	0.999613	Pbr001901.1
Cellular Component	GO:0030131	clathrin adaptor complex	1	21	0.959644	0.999613	Pbr001901.1
Cellular Component	GO:0009507	chloroplast	1	22	0.965373	0.999613	Pbr033156.1
Cellular Component	GO:0009521	photosystem	4	56	0.966267	0.999613	Pbr014580.1;Pbr017121.2;Pbr018288.2;Pbr024011.1
Cellular Component	GO:0034357	photosynthetic membrane	4	58	0.972726	0.999613	Pbr014580.1;Pbr017121.2;Pbr018288.2;Pbr024011.1
Cellular Component	GO:0044455	mitochondrial membrane part	2	37	0.975212	0.999613	Pbr014420.1;Pbr037128.1
Cellular Component	GO:0009579	thylakoid	4	59	0.975503	0.999613	Pbr014580.1;Pbr017121.2;Pbr018288.2;Pbr024011.1
Cellular Component	GO:0044436	thylakoid part	4	59	0.975503	0.999613	Pbr014580.1;Pbr017121.2;Pbr018288.2;Pbr024011.1
Cellular Component	GO:0044429	mitochondrial part	18	187	0.976409	0.999613	Pbr003970.1;Pbr007597.1;Pbr010157.1;Pbr010611.1;Pbr011392.1;Pbr011967.3;Pbr014420.1;Pbr019190.1;Pbr019227.1;Pbr019854.1;Pbr024324.2;Pbr026705.1;Pbr026851.1;Pbr027821.1;Pbr035656.1;Pbr035889.1;Pbr037128.1;Pbr040014.1
Cellular Component	GO:0005740	mitochondrial envelope	17	180	0.978771	0.999613	Pbr003970.1;Pbr007597.1;Pbr010157.1;Pbr010611.1;Pbr011392.1;Pbr011967.3;Pbr014420.1;Pbr019190.1;Pbr019227.1;Pbr019854.1;Pbr024324.2;Pbr026705.1;Pbr026851.1;Pbr027821.1;Pbr035656.1;Pbr037128.1;Pbr040014.1
Cellular Component	GO:0000786	nucleosome	7	91	0.980413	0.999613	Pbr004435.1;Pbr015263.1;Pbr018783.1;Pbr020395.1;Pbr028389.3;Pbr034002.1;Pbr038864.1
Cellular Component	GO:0032993	protein-DNA complex	7	91	0.980413	0.999613	Pbr004435.1;Pbr015263.1;Pbr018783.1;Pbr020395.1;Pbr028389.3;Pbr034002.1;Pbr038864.1
Cellular Component	GO:0044815	DNA packaging complex	7	91	0.980413	0.999613	Pbr004435.1;Pbr015263.1;Pbr018783.1;Pbr020395.1;Pbr028389.3;Pbr034002.1;Pbr038864.1
Cellular Component	GO:0042651	thylakoid membrane	2	39	0.980912	0.999613	Pbr017121.2;Pbr018288.2
Cellular Component	GO:0005737	cytoplasm	189	1506	0.981202	0.999613	Pbr000340.1;Pbr000515.1;Pbr000768.2;Pbr001329.2;Pbr001901.1;Pbr001949.1;Pbr001988.1;Pbr002567.1;Pbr002648.2;Pbr002742.1;Pbr002899.1;Pbr003057.1;Pbr003474.1;Pbr003695.1;Pbr003970.1;Pbr004019.1;Pbr004396.1;Pbr004957.1;Pbr006022.2;Pbr006162.1;Pbr006775.1;Pbr006777.1;Pbr007471.1;Pbr007597.1;Pbr007939.1;Pbr008016.1;Pbr008734.1;Pbr009058.1;Pbr009268.1;Pbr009906.1;Pbr010038.1;Pbr010157.1;Pbr010611.1;Pbr…
Cellular Component	GO:0048046	apoplast	6	82	0.981709	0.999613	Pbr005551.1;Pbr016300.1;Pbr020757.1;Pbr029662.2;Pbr029663.1;Pbr040203.1
Cellular Component	GO:0043228	non-membrane-bounded organelle	100	842	0.98256	0.999613	Pbr000515.1;Pbr001329.2;Pbr001988.1;Pbr002899.1;Pbr003057.1;Pbr003474.1;Pbr004327.1;Pbr004396.1;Pbr004435.1;Pbr004957.1;Pbr004959.1;Pbr006777.1;Pbr007130.1;Pbr007939.1;Pbr008187.1;Pbr008386.1;Pbr008720.2;Pbr008762.1;Pbr009283.1;Pbr009666.1;Pbr011361.1;Pbr011589.1;Pbr011714.1;Pbr012022.2;Pbr012259.1;Pbr012827.1;Pbr013054.1;Pbr014429.1;Pbr014534.1;Pbr014778.1;Pbr014855.1;Pbr015263.1;Pbr015789.1;Pbr…
Cellular Component	GO:0043232	intracellular non-membrane-bounded organelle	100	842	0.98256	0.999613	Pbr000515.1;Pbr001329.2;Pbr001988.1;Pbr002899.1;Pbr003057.1;Pbr003474.1;Pbr004327.1;Pbr004396.1;Pbr004435.1;Pbr004957.1;Pbr004959.1;Pbr006777.1;Pbr007130.1;Pbr007939.1;Pbr008187.1;Pbr008386.1;Pbr008720.2;Pbr008762.1;Pbr009283.1;Pbr009666.1;Pbr011361.1;Pbr011589.1;Pbr011714.1;Pbr012022.2;Pbr012259.1;Pbr012827.1;Pbr013054.1;Pbr014429.1;Pbr014534.1;Pbr014778.1;Pbr014855.1;Pbr015263.1;Pbr015789.1;Pbr…
Cellular Component	GO:1990351	transporter complex	1	28	0.98619	0.999613	Pbr016883.1
Cellular Component	GO:0005739	mitochondrion	19	207	0.989055	0.999613	Pbr003970.1;Pbr007597.1;Pbr010157.1;Pbr010611.1;Pbr011392.1;Pbr011967.3;Pbr012186.1;Pbr014420.1;Pbr019190.1;Pbr019227.1;Pbr019854.1;Pbr024324.2;Pbr026705.1;Pbr026851.1;Pbr027821.1;Pbr035656.1;Pbr035889.1;Pbr037128.1;Pbr040014.1
Cellular Component	GO:0005840	ribosome	55	506	0.99013	0.999613	Pbr000515.1;Pbr001329.2;Pbr001988.1;Pbr002899.1;Pbr003057.1;Pbr003474.1;Pbr004396.1;Pbr004957.1;Pbr006777.1;Pbr007939.1;Pbr011361.1;Pbr011589.1;Pbr012022.2;Pbr012827.1;Pbr013054.1;Pbr014429.1;Pbr014534.1;Pbr014855.1;Pbr015789.1;Pbr016873.1;Pbr017095.1;Pbr017305.1;Pbr017801.1;Pbr017880.1;Pbr019898.1;Pbr020534.1;Pbr020683.1;Pbr020877.1;Pbr021223.3;Pbr022707.1;Pbr022816.1;Pbr022895.1;Pbr023000.1;Pbr…
Cellular Component	GO:0044444	cytoplasmic part	139	1155	0.990456	0.999613	Pbr000340.1;Pbr000515.1;Pbr001329.2;Pbr001901.1;Pbr001949.1;Pbr001988.1;Pbr002742.1;Pbr002899.1;Pbr003057.1;Pbr003474.1;Pbr003695.1;Pbr003970.1;Pbr004396.1;Pbr004957.1;Pbr006022.2;Pbr006162.1;Pbr006777.1;Pbr007471.1;Pbr007597.1;Pbr007939.1;Pbr008734.1;Pbr009058.1;Pbr010157.1;Pbr010611.1;Pbr010711.2;Pbr010919.1;Pbr011077.1;Pbr011347.1;Pbr011361.1;Pbr011392.1;Pbr011589.1;Pbr011967.3;Pbr012022.2;Pbr…
Cellular Component	GO:0098798	mitochondrial protein complex	2	45	0.991386	0.999613	Pbr014420.1;Pbr037128.1
Cellular Component	GO:0005576	extracellular region	10	187	0.999973	1	Pbr005551.1;Pbr007290.1;Pbr008260.1;Pbr012266.1;Pbr016300.1;Pbr020757.1;Pbr029662.2;Pbr029663.1;Pbr032622.1;Pbr040203.1
Cellular Component	GO:0005575	cellular_component	986	6966	1	1	Pbr000047.1;Pbr000051.1;Pbr000058.1;Pbr000072.1;Pbr000112.1;Pbr000127.1;Pbr000184.1;Pbr000228.1;Pbr000301.1;Pbr000340.1;Pbr000351.1;Pbr000515.1;Pbr000518.1;Pbr000595.2;Pbr000606.1;Pbr000607.1;Pbr000683.1;Pbr000701.1;Pbr000743.2;Pbr000757.1;Pbr000768.2;Pbr000877.1;Pbr000882.1;Pbr000935.1;Pbr001034.1;Pbr001065.2;Pbr001162.1;Pbr001211.1;Pbr001237.1;Pbr001328.1;Pbr001329.2;Pbr001383.1;Pbr001517.1;Pbr…
Biological Process	GO:0006074	(1->3)-beta-D-glucan metabolic process	11	17	1.04948e-06	0.000490106	Pbr000683.1;Pbr002392.1;Pbr003303.1;Pbr003304.5;Pbr004983.2;Pbr009965.1;Pbr017224.1;Pbr023772.1;Pbr023996.2;Pbr029642.2;Pbr036956.1
Biological Process	GO:0006075	(1->3)-beta-D-glucan biosynthetic process	11	17	1.04948e-06	0.000490106	Pbr000683.1;Pbr002392.1;Pbr003303.1;Pbr003304.5;Pbr004983.2;Pbr009965.1;Pbr017224.1;Pbr023772.1;Pbr023996.2;Pbr029642.2;Pbr036956.1
Biological Process	GO:0009250	glucan biosynthetic process	26	76	1.80116e-06	0.000560761	Pbr000518.1;Pbr000683.1;Pbr002392.1;Pbr003303.1;Pbr003304.5;Pbr003592.1;Pbr004983.2;Pbr009965.1;Pbr012424.1;Pbr015135.1;Pbr017224.1;Pbr017705.1;Pbr023551.1;Pbr023772.1;Pbr023996.2;Pbr028587.1;Pbr028745.1;Pbr029104.2;Pbr029642.2;Pbr033802.2;Pbr034218.1;Pbr034954.1;Pbr035531.1;Pbr036956.1;Pbr041814.2;Pbr041816.1
Biological Process	GO:0000271	polysaccharide biosynthetic process	27	85	5.75822e-06	0.00107564	Pbr000518.1;Pbr000683.1;Pbr002392.1;Pbr003303.1;Pbr003304.5;Pbr003592.1;Pbr004983.2;Pbr009965.1;Pbr012424.1;Pbr015135.1;Pbr017224.1;Pbr017705.1;Pbr020464.1;Pbr023551.1;Pbr023772.1;Pbr023996.2;Pbr028587.1;Pbr028745.1;Pbr029104.2;Pbr029642.2;Pbr033802.2;Pbr034218.1;Pbr034954.1;Pbr035531.1;Pbr036956.1;Pbr041814.2;Pbr041816.1
Biological Process	GO:0033692	cellular polysaccharide biosynthetic process	27	85	5.75822e-06	0.00107564	Pbr000518.1;Pbr000683.1;Pbr002392.1;Pbr003303.1;Pbr003304.5;Pbr003592.1;Pbr004983.2;Pbr009965.1;Pbr012424.1;Pbr015135.1;Pbr017224.1;Pbr017705.1;Pbr020464.1;Pbr023551.1;Pbr023772.1;Pbr023996.2;Pbr028587.1;Pbr028745.1;Pbr029104.2;Pbr029642.2;Pbr033802.2;Pbr034218.1;Pbr034954.1;Pbr035531.1;Pbr036956.1;Pbr041814.2;Pbr041816.1
Biological Process	GO:0051273	beta-glucan metabolic process	22	67	2.31034e-05	0.00308265	Pbr000518.1;Pbr000683.1;Pbr002392.1;Pbr003303.1;Pbr003304.5;Pbr004983.2;Pbr009965.1;Pbr015135.1;Pbr017224.1;Pbr017705.1;Pbr023551.1;Pbr023772.1;Pbr023996.2;Pbr028587.1;Pbr028745.1;Pbr029642.2;Pbr033802.2;Pbr034218.1;Pbr035531.1;Pbr036956.1;Pbr041814.2;Pbr041816.1
Biological Process	GO:0051274	beta-glucan biosynthetic process	22	67	2.31034e-05	0.00308265	Pbr000518.1;Pbr000683.1;Pbr002392.1;Pbr003303.1;Pbr003304.5;Pbr004983.2;Pbr009965.1;Pbr015135.1;Pbr017224.1;Pbr017705.1;Pbr023551.1;Pbr023772.1;Pbr023996.2;Pbr028587.1;Pbr028745.1;Pbr029642.2;Pbr033802.2;Pbr034218.1;Pbr035531.1;Pbr036956.1;Pbr041814.2;Pbr041816.1
Biological Process	GO:0044723	single-organism carbohydrate metabolic process	81	400	2.87803e-05	0.0033601	Pbr000518.1;Pbr000530.1;Pbr000620.1;Pbr000683.1;Pbr000877.1;Pbr002121.1;Pbr002392.1;Pbr003092.1;Pbr003303.1;Pbr003304.5;Pbr003510.1;Pbr003592.1;Pbr004983.2;Pbr005501.1;Pbr005502.1;Pbr006541.1;Pbr008037.1;Pbr008190.1;Pbr008547.1;Pbr009023.1;Pbr009965.1;Pbr010299.1;Pbr011077.1;Pbr012208.1;Pbr012424.1;Pbr012641.1;Pbr013657.1;Pbr014521.1;Pbr015090.1;Pbr015118.1;Pbr015135.1;Pbr015533.1;Pbr016286.1;Pbr…
Biological Process	GO:0044763	single-organism cellular process	598	4030	4.47069e-05	0.00463958	Pbr000013.1;Pbr000047.1;Pbr000058.1;Pbr000136.1;Pbr000231.1;Pbr000351.1;Pbr000353.1;Pbr000490.1;Pbr000518.1;Pbr000530.1;Pbr000607.1;Pbr000683.1;Pbr000694.1;Pbr000701.1;Pbr000739.1;Pbr000877.1;Pbr000878.2;Pbr000882.1;Pbr000935.1;Pbr001035.1;Pbr001162.1;Pbr001237.1;Pbr001330.1;Pbr001352.2;Pbr001636.3;Pbr001927.1;Pbr001948.1;Pbr002013.2;Pbr002121.1;Pbr002169.1;Pbr002344.1;Pbr002392.1;Pbr002401.1;Pbr…
Biological Process	GO:0034637	cellular carbohydrate biosynthetic process	31	116	5.79507e-05	0.00541259	Pbr000518.1;Pbr000530.1;Pbr000683.1;Pbr002392.1;Pbr003303.1;Pbr003304.5;Pbr003592.1;Pbr004983.2;Pbr009965.1;Pbr010299.1;Pbr012424.1;Pbr015135.1;Pbr017224.1;Pbr017404.1;Pbr017705.1;Pbr020464.1;Pbr023551.1;Pbr023772.1;Pbr023996.2;Pbr024685.1;Pbr028587.1;Pbr028745.1;Pbr029104.2;Pbr029642.2;Pbr033802.2;Pbr034218.1;Pbr034954.1;Pbr035531.1;Pbr036956.1;Pbr041814.2;Pbr041816.1
Biological Process	GO:0005976	polysaccharide metabolic process	39	163	0.000101727	0.0086375	Pbr000518.1;Pbr000683.1;Pbr002392.1;Pbr003303.1;Pbr003304.5;Pbr003592.1;Pbr004983.2;Pbr006791.1;Pbr009180.1;Pbr009965.1;Pbr012424.1;Pbr015135.1;Pbr015875.1;Pbr016300.1;Pbr017224.1;Pbr017705.1;Pbr020464.1;Pbr020757.1;Pbr023551.1;Pbr023772.1;Pbr023996.2;Pbr025731.1;Pbr028587.1;Pbr028745.1;Pbr029104.2;Pbr029642.2;Pbr029662.2;Pbr029663.1;Pbr033324.1;Pbr033802.2;Pbr034218.1;Pbr034954.1;Pbr035531.1;Pbr…
Biological Process	GO:0006073	cellular glucan metabolic process	31	123	0.00018759	0.0134776	Pbr000518.1;Pbr000683.1;Pbr002392.1;Pbr003303.1;Pbr003304.5;Pbr003592.1;Pbr004983.2;Pbr009965.1;Pbr012424.1;Pbr015135.1;Pbr016300.1;Pbr017224.1;Pbr017705.1;Pbr020757.1;Pbr023551.1;Pbr023772.1;Pbr023996.2;Pbr028587.1;Pbr028745.1;Pbr029104.2;Pbr029642.2;Pbr029662.2;Pbr029663.1;Pbr033802.2;Pbr034218.1;Pbr034954.1;Pbr035531.1;Pbr036956.1;Pbr040203.1;Pbr041814.2;Pbr041816.1
Biological Process	GO:0044042	glucan metabolic process	31	123	0.00018759	0.0134776	Pbr000518.1;Pbr000683.1;Pbr002392.1;Pbr003303.1;Pbr003304.5;Pbr003592.1;Pbr004983.2;Pbr009965.1;Pbr012424.1;Pbr015135.1;Pbr016300.1;Pbr017224.1;Pbr017705.1;Pbr020757.1;Pbr023551.1;Pbr023772.1;Pbr023996.2;Pbr028587.1;Pbr028745.1;Pbr029104.2;Pbr029642.2;Pbr029662.2;Pbr029663.1;Pbr033802.2;Pbr034218.1;Pbr034954.1;Pbr035531.1;Pbr036956.1;Pbr040203.1;Pbr041814.2;Pbr041816.1
Biological Process	GO:0044711	single-organism biosynthetic process	133	766	0.000262189	0.0174918	Pbr000013.1;Pbr000490.1;Pbr000518.1;Pbr000530.1;Pbr000683.1;Pbr000694.1;Pbr000935.1;Pbr001237.1;Pbr001948.1;Pbr002013.2;Pbr002392.1;Pbr002476.1;Pbr002524.1;Pbr003092.1;Pbr003185.1;Pbr003303.1;Pbr003304.5;Pbr003592.1;Pbr004202.1;Pbr004298.1;Pbr004300.2;Pbr004609.1;Pbr004651.1;Pbr004851.1;Pbr004983.2;Pbr005262.1;Pbr006775.1;Pbr007143.1;Pbr007711.1;Pbr008015.1;Pbr008252.1;Pbr008422.1;Pbr009309.3;Pbr…
Biological Process	GO:0044264	cellular polysaccharide metabolic process	32	132	0.000319276	0.0198803	Pbr000518.1;Pbr000683.1;Pbr002392.1;Pbr003303.1;Pbr003304.5;Pbr003592.1;Pbr004983.2;Pbr009965.1;Pbr012424.1;Pbr015135.1;Pbr016300.1;Pbr017224.1;Pbr017705.1;Pbr020464.1;Pbr020757.1;Pbr023551.1;Pbr023772.1;Pbr023996.2;Pbr028587.1;Pbr028745.1;Pbr029104.2;Pbr029642.2;Pbr029662.2;Pbr029663.1;Pbr033802.2;Pbr034218.1;Pbr034954.1;Pbr035531.1;Pbr036956.1;Pbr040203.1;Pbr041814.2;Pbr041816.1
Biological Process	GO:0016051	carbohydrate biosynthetic process	31	129	0.000462152	0.0269781	Pbr000518.1;Pbr000530.1;Pbr000683.1;Pbr002392.1;Pbr003303.1;Pbr003304.5;Pbr003592.1;Pbr004983.2;Pbr009965.1;Pbr010299.1;Pbr012424.1;Pbr015135.1;Pbr017224.1;Pbr017404.1;Pbr017705.1;Pbr020464.1;Pbr023551.1;Pbr023772.1;Pbr023996.2;Pbr024685.1;Pbr028587.1;Pbr028745.1;Pbr029104.2;Pbr029642.2;Pbr033802.2;Pbr034218.1;Pbr034954.1;Pbr035531.1;Pbr036956.1;Pbr041814.2;Pbr041816.1
Biological Process	GO:0044238	primary metabolic process	1051	7560	0.000715958	0.0393356	Pbr000013.1;Pbr000072.1;Pbr000135.1;Pbr000177.1;Pbr000231.1;Pbr000233.1;Pbr000237.1;Pbr000285.1;Pbr000294.2;Pbr000351.1;Pbr000371.1;Pbr000396.1;Pbr000407.1;Pbr000461.1;Pbr000468.1;Pbr000490.1;Pbr000515.1;Pbr000518.1;Pbr000530.1;Pbr000546.1;Pbr000550.1;Pbr000551.1;Pbr000555.1;Pbr000615.1;Pbr000619.1;Pbr000620.1;Pbr000683.1;Pbr000694.1;Pbr000705.1;Pbr000743.2;Pbr000757.1;Pbr000768.2;Pbr000833.1;Pbr…
Biological Process	GO:0006650	glycerophospholipid metabolic process	17	58	0.000852359	0.0419002	Pbr000935.1;Pbr004651.1;Pbr008734.1;Pbr013374.1;Pbr013416.1;Pbr014377.1;Pbr018896.1;Pbr024514.1;Pbr026232.1;Pbr028762.3;Pbr029047.1;Pbr030861.1;Pbr033440.1;Pbr037383.1;Pbr038214.1;Pbr040716.4;Pbr042663.1
Biological Process	GO:0046486	glycerolipid metabolic process	17	58	0.000852359	0.0419002	Pbr000935.1;Pbr004651.1;Pbr008734.1;Pbr013374.1;Pbr013416.1;Pbr014377.1;Pbr018896.1;Pbr024514.1;Pbr026232.1;Pbr028762.3;Pbr029047.1;Pbr030861.1;Pbr033440.1;Pbr037383.1;Pbr038214.1;Pbr040716.4;Pbr042663.1
Biological Process	GO:1901360	organic cyclic compound metabolic process	360	2404	0.00132113	0.0616968	Pbr000072.1;Pbr000285.1;Pbr000294.2;Pbr000351.1;Pbr000396.1;Pbr000407.1;Pbr000490.1;Pbr000615.1;Pbr000619.1;Pbr000694.1;Pbr000743.2;Pbr000757.1;Pbr000833.1;Pbr001162.1;Pbr001237.1;Pbr001328.1;Pbr001330.1;Pbr001517.1;Pbr001551.1;Pbr001636.3;Pbr002020.1;Pbr002038.1;Pbr002083.1;Pbr002169.1;Pbr002427.2;Pbr002467.1;Pbr002476.1;Pbr002524.1;Pbr002634.1;Pbr002655.4;Pbr003024.1;Pbr003185.1;Pbr003254.1;Pbr…
Biological Process	GO:0046483	heterocycle metabolic process	354	2364	0.00146381	0.0651049	Pbr000072.1;Pbr000285.1;Pbr000294.2;Pbr000351.1;Pbr000396.1;Pbr000407.1;Pbr000490.1;Pbr000615.1;Pbr000619.1;Pbr000694.1;Pbr000743.2;Pbr000757.1;Pbr000833.1;Pbr001162.1;Pbr001237.1;Pbr001328.1;Pbr001330.1;Pbr001517.1;Pbr001551.1;Pbr001636.3;Pbr002020.1;Pbr002038.1;Pbr002083.1;Pbr002169.1;Pbr002427.2;Pbr002467.1;Pbr002476.1;Pbr002524.1;Pbr002634.1;Pbr002655.4;Pbr003024.1;Pbr003185.1;Pbr003254.1;Pbr…
Biological Process	GO:0006644	phospholipid metabolic process	21	82	0.00155545	0.0660359	Pbr000935.1;Pbr004300.2;Pbr004651.1;Pbr004884.1;Pbr007711.1;Pbr008734.1;Pbr013374.1;Pbr013416.1;Pbr014377.1;Pbr018896.1;Pbr024514.1;Pbr026232.1;Pbr028762.3;Pbr029047.1;Pbr030861.1;Pbr032269.1;Pbr033440.1;Pbr037383.1;Pbr038214.1;Pbr040716.4;Pbr042663.1
Biological Process	GO:0070085	glycosylation	21	83	0.0018313	0.0743668	Pbr000877.1;Pbr002121.1;Pbr003092.1;Pbr003510.1;Pbr006541.1;Pbr008190.1;Pbr008547.1;Pbr009023.1;Pbr011077.1;Pbr014521.1;Pbr015090.1;Pbr017247.1;Pbr019464.1;Pbr026530.3;Pbr026693.1;Pbr027878.1;Pbr032989.1;Pbr035027.1;Pbr039162.1;Pbr039721.1;Pbr041988.1
Biological Process	GO:0008104	protein localization	83	468	0.00195793	0.076196	Pbr000047.1;Pbr000301.1;Pbr000340.1;Pbr001901.1;Pbr002259.1;Pbr002539.1;Pbr003375.1;Pbr004244.1;Pbr004362.1;Pbr005389.1;Pbr005635.1;Pbr006022.2;Pbr008734.1;Pbr009058.1;Pbr009225.1;Pbr010274.1;Pbr010711.2;Pbr010716.2;Pbr010919.1;Pbr011067.1;Pbr011317.1;Pbr011967.3;Pbr012189.1;Pbr013024.1;Pbr013850.1;Pbr014420.1;Pbr014540.1;Pbr014597.1;Pbr014916.1;Pbr014982.1;Pbr015561.1;Pbr016188.1;Pbr017112.2;Pbr…
Biological Process	GO:0044262	cellular carbohydrate metabolic process	46	233	0.00243454	0.0895299	Pbr000518.1;Pbr000530.1;Pbr000683.1;Pbr002392.1;Pbr003303.1;Pbr003304.5;Pbr003592.1;Pbr004983.2;Pbr004985.1;Pbr005571.1;Pbr008037.1;Pbr009965.1;Pbr010299.1;Pbr012208.1;Pbr012424.1;Pbr012641.1;Pbr015135.1;Pbr016300.1;Pbr017224.1;Pbr017404.1;Pbr017705.1;Pbr020164.1;Pbr020464.1;Pbr020757.1;Pbr023551.1;Pbr023772.1;Pbr023996.2;Pbr024685.1;Pbr026948.1;Pbr028587.1;Pbr028745.1;Pbr029104.2;Pbr029642.2;Pbr…
Biological Process	GO:0006629	lipid metabolic process	98	572	0.00249227	0.0895299	Pbr000013.1;Pbr000461.1;Pbr000468.1;Pbr000935.1;Pbr001948.1;Pbr003092.1;Pbr004232.1;Pbr004300.2;Pbr004609.1;Pbr004651.1;Pbr004884.1;Pbr005173.1;Pbr005182.1;Pbr005806.2;Pbr005807.1;Pbr006541.1;Pbr006549.1;Pbr006775.1;Pbr007471.1;Pbr007711.1;Pbr008037.1;Pbr008422.1;Pbr008484.1;Pbr008734.1;Pbr009067.1;Pbr009987.1;Pbr010854.1;Pbr010900.1;Pbr010903.1;Pbr012338.1;Pbr012339.1;Pbr013374.1;Pbr013416.1;Pbr…
Biological Process	GO:0006725	cellular aromatic compound metabolic process	350	2360	0.0029647	0.102557	Pbr000072.1;Pbr000285.1;Pbr000294.2;Pbr000351.1;Pbr000396.1;Pbr000407.1;Pbr000490.1;Pbr000615.1;Pbr000619.1;Pbr000694.1;Pbr000743.2;Pbr000757.1;Pbr000833.1;Pbr001162.1;Pbr001237.1;Pbr001328.1;Pbr001330.1;Pbr001517.1;Pbr001551.1;Pbr001636.3;Pbr002020.1;Pbr002038.1;Pbr002083.1;Pbr002169.1;Pbr002427.2;Pbr002467.1;Pbr002476.1;Pbr002524.1;Pbr002634.1;Pbr002655.4;Pbr003024.1;Pbr003185.1;Pbr003254.1;Pbr…
Biological Process	GO:0006139	nucleobase-containing compound metabolic process	328	2208	0.00369342	0.115385	Pbr000072.1;Pbr000285.1;Pbr000294.2;Pbr000351.1;Pbr000396.1;Pbr000407.1;Pbr000490.1;Pbr000615.1;Pbr000619.1;Pbr000743.2;Pbr000757.1;Pbr000833.1;Pbr001162.1;Pbr001237.1;Pbr001328.1;Pbr001517.1;Pbr001551.1;Pbr001636.3;Pbr002020.1;Pbr002038.1;Pbr002083.1;Pbr002169.1;Pbr002427.2;Pbr002467.1;Pbr002476.1;Pbr002524.1;Pbr002634.1;Pbr002655.4;Pbr003024.1;Pbr003254.1;Pbr003476.1;Pbr003845.3;Pbr003846.2;Pbr…
Biological Process	GO:0019637	organophosphate metabolic process	80	459	0.00376493	0.115385	Pbr000490.1;Pbr000935.1;Pbr001237.1;Pbr002476.1;Pbr002524.1;Pbr004202.1;Pbr004298.1;Pbr004300.2;Pbr004651.1;Pbr004851.1;Pbr004884.1;Pbr005262.1;Pbr005501.1;Pbr005502.1;Pbr007143.1;Pbr007597.1;Pbr007711.1;Pbr008252.1;Pbr008734.1;Pbr009309.3;Pbr009695.1;Pbr010240.2;Pbr012522.1;Pbr013374.1;Pbr013416.1;Pbr014377.1;Pbr015118.1;Pbr015533.1;Pbr016286.1;Pbr017990.2;Pbr018896.1;Pbr019218.1;Pbr020223.1;Pbr…
Biological Process	GO:1901137	carbohydrate derivative biosynthetic process	54	289	0.00378111	0.115385	Pbr000490.1;Pbr000877.1;Pbr000935.1;Pbr001237.1;Pbr002121.1;Pbr002476.1;Pbr003092.1;Pbr003510.1;Pbr004202.1;Pbr004298.1;Pbr004651.1;Pbr004851.1;Pbr005262.1;Pbr007143.1;Pbr008190.1;Pbr008252.1;Pbr008547.1;Pbr009023.1;Pbr009309.3;Pbr009695.1;Pbr011077.1;Pbr013374.1;Pbr014521.1;Pbr015090.1;Pbr015948.1;Pbr017247.1;Pbr017990.2;Pbr020230.1;Pbr020348.1;Pbr021950.2;Pbr021970.1;Pbr022936.1;Pbr023453.1;Pbr…
Biological Process	GO:0015031	protein transport	78	446	0.00382971	0.115385	Pbr000047.1;Pbr000301.1;Pbr000340.1;Pbr001901.1;Pbr002539.1;Pbr003375.1;Pbr004244.1;Pbr004362.1;Pbr005389.1;Pbr006022.2;Pbr008734.1;Pbr009058.1;Pbr009225.1;Pbr010274.1;Pbr010711.2;Pbr010716.2;Pbr010919.1;Pbr011067.1;Pbr011317.1;Pbr011967.3;Pbr012189.1;Pbr013024.1;Pbr013850.1;Pbr014420.1;Pbr014597.1;Pbr014916.1;Pbr015561.1;Pbr016188.1;Pbr017112.2;Pbr017660.1;Pbr019181.1;Pbr019227.1;Pbr019310.1;Pbr…
Biological Process	GO:0044710	single-organism metabolic process	496	3448	0.00423443	0.118351	Pbr000013.1;Pbr000084.1;Pbr000277.1;Pbr000351.1;Pbr000364.1;Pbr000438.1;Pbr000461.1;Pbr000468.1;Pbr000490.1;Pbr000518.1;Pbr000530.1;Pbr000620.1;Pbr000645.1;Pbr000683.1;Pbr000686.1;Pbr000694.1;Pbr000745.1;Pbr000877.1;Pbr000878.2;Pbr000887.1;Pbr000935.1;Pbr001162.1;Pbr001237.1;Pbr001330.1;Pbr001636.3;Pbr001710.1;Pbr001948.1;Pbr002010.1;Pbr002013.2;Pbr002121.1;Pbr002169.1;Pbr002187.2;Pbr002358.2;Pbr…
Biological Process	GO:0046488	phosphatidylinositol metabolic process	15	56	0.00440949	0.118351	Pbr000935.1;Pbr004651.1;Pbr008734.1;Pbr013416.1;Pbr014377.1;Pbr018896.1;Pbr024514.1;Pbr026232.1;Pbr029047.1;Pbr030861.1;Pbr033440.1;Pbr037383.1;Pbr038214.1;Pbr040716.4;Pbr042663.1
Biological Process	GO:0044249	cellular biosynthetic process	402	2756	0.00443328	0.118351	Pbr000013.1;Pbr000072.1;Pbr000285.1;Pbr000351.1;Pbr000396.1;Pbr000407.1;Pbr000490.1;Pbr000515.1;Pbr000518.1;Pbr000530.1;Pbr000615.1;Pbr000683.1;Pbr000694.1;Pbr000743.2;Pbr000757.1;Pbr000877.1;Pbr000935.1;Pbr001162.1;Pbr001237.1;Pbr001328.1;Pbr001329.2;Pbr001551.1;Pbr001948.1;Pbr001988.1;Pbr002013.2;Pbr002020.1;Pbr002038.1;Pbr002083.1;Pbr002121.1;Pbr002169.1;Pbr002392.1;Pbr002427.2;Pbr002467.1;Pbr…
Biological Process	GO:0006259	DNA metabolic process	62	343	0.004435	0.118351	Pbr000294.2;Pbr000351.1;Pbr000833.1;Pbr001636.3;Pbr002169.1;Pbr002655.4;Pbr003476.1;Pbr004378.1;Pbr005519.1;Pbr005528.1;Pbr006181.1;Pbr007009.1;Pbr008012.1;Pbr008720.2;Pbr009071.1;Pbr009283.1;Pbr009708.1;Pbr011763.1;Pbr012041.1;Pbr012226.1;Pbr013112.1;Pbr014401.1;Pbr014778.1;Pbr015816.1;Pbr017319.1;Pbr017380.1;Pbr018152.1;Pbr019249.1;Pbr022684.1;Pbr022931.1;Pbr023829.1;Pbr024424.1;Pbr024711.1;Pbr…
Biological Process	GO:0071704	organic substance metabolic process	1079	7869	0.00481851	0.125013	Pbr000013.1;Pbr000072.1;Pbr000135.1;Pbr000177.1;Pbr000231.1;Pbr000233.1;Pbr000237.1;Pbr000285.1;Pbr000294.2;Pbr000351.1;Pbr000371.1;Pbr000396.1;Pbr000407.1;Pbr000461.1;Pbr000468.1;Pbr000490.1;Pbr000515.1;Pbr000518.1;Pbr000530.1;Pbr000546.1;Pbr000550.1;Pbr000551.1;Pbr000555.1;Pbr000615.1;Pbr000619.1;Pbr000620.1;Pbr000683.1;Pbr000694.1;Pbr000705.1;Pbr000743.2;Pbr000757.1;Pbr000768.2;Pbr000833.1;Pbr…
Biological Process	GO:0030258	lipid modification	9	27	0.00552625	0.139501	Pbr003092.1;Pbr006541.1;Pbr007471.1;Pbr014377.1;Pbr018896.1;Pbr019464.1;Pbr024514.1;Pbr032989.1;Pbr041988.1
Biological Process	GO:0045184	establishment of protein localization	78	453	0.00573138	0.140871	Pbr000047.1;Pbr000301.1;Pbr000340.1;Pbr001901.1;Pbr002539.1;Pbr003375.1;Pbr004244.1;Pbr004362.1;Pbr005389.1;Pbr006022.2;Pbr008734.1;Pbr009058.1;Pbr009225.1;Pbr010274.1;Pbr010711.2;Pbr010716.2;Pbr010919.1;Pbr011067.1;Pbr011317.1;Pbr011967.3;Pbr012189.1;Pbr013024.1;Pbr013850.1;Pbr014420.1;Pbr014597.1;Pbr014916.1;Pbr015561.1;Pbr016188.1;Pbr017112.2;Pbr017660.1;Pbr019181.1;Pbr019227.1;Pbr019310.1;Pbr…
Biological Process	GO:0090304	nucleic acid metabolic process	268	1790	0.00591461	0.141647	Pbr000072.1;Pbr000285.1;Pbr000294.2;Pbr000351.1;Pbr000396.1;Pbr000407.1;Pbr000615.1;Pbr000619.1;Pbr000743.2;Pbr000757.1;Pbr000833.1;Pbr001162.1;Pbr001328.1;Pbr001517.1;Pbr001551.1;Pbr001636.3;Pbr002020.1;Pbr002038.1;Pbr002083.1;Pbr002169.1;Pbr002427.2;Pbr002467.1;Pbr002634.1;Pbr002655.4;Pbr003024.1;Pbr003254.1;Pbr003476.1;Pbr003845.3;Pbr003846.2;Pbr004019.1;Pbr004234.1;Pbr004265.1;Pbr004360.1;Pbr…
Biological Process	GO:1901576	organic substance biosynthetic process	407	2807	0.00622881	0.145443	Pbr000013.1;Pbr000072.1;Pbr000285.1;Pbr000351.1;Pbr000396.1;Pbr000407.1;Pbr000490.1;Pbr000515.1;Pbr000518.1;Pbr000530.1;Pbr000615.1;Pbr000683.1;Pbr000694.1;Pbr000743.2;Pbr000757.1;Pbr000877.1;Pbr000935.1;Pbr001162.1;Pbr001237.1;Pbr001328.1;Pbr001329.2;Pbr001551.1;Pbr001948.1;Pbr001988.1;Pbr002013.2;Pbr002020.1;Pbr002038.1;Pbr002083.1;Pbr002121.1;Pbr002169.1;Pbr002392.1;Pbr002427.2;Pbr002467.1;Pbr…
Biological Process	GO:0051179	localization	321	2179	0.00662188	0.15085	Pbr000027.1;Pbr000047.1;Pbr000058.1;Pbr000184.1;Pbr000301.1;Pbr000340.1;Pbr000607.1;Pbr000701.1;Pbr000882.1;Pbr001635.1;Pbr001901.1;Pbr002259.1;Pbr002313.1;Pbr002344.1;Pbr002401.1;Pbr002476.1;Pbr002528.1;Pbr002539.1;Pbr002573.1;Pbr002742.1;Pbr003159.1;Pbr003354.1;Pbr003375.1;Pbr003610.1;Pbr003612.1;Pbr003615.1;Pbr003695.1;Pbr003970.1;Pbr004244.1;Pbr004251.1;Pbr004362.1;Pbr004469.1;Pbr004695.1;Pbr…
Biological Process	GO:0006561	proline biosynthetic process	4	7	0.00727139	0.161702	Pbr011397.1;Pbr035890.1;Pbr040410.1;Pbr040411.1
Biological Process	GO:0046834	lipid phosphorylation	3	4	0.00799457	0.162325	Pbr014377.1;Pbr018896.1;Pbr024514.1
Biological Process	GO:0046854	phosphatidylinositol phosphorylation	3	4	0.00799457	0.162325	Pbr014377.1;Pbr018896.1;Pbr024514.1
Biological Process	GO:0048015	phosphatidylinositol-mediated signaling	3	4	0.00799457	0.162325	Pbr014377.1;Pbr018896.1;Pbr024514.1
Biological Process	GO:0048017	inositol lipid-mediated signaling	3	4	0.00799457	0.162325	Pbr014377.1;Pbr018896.1;Pbr024514.1
Biological Process	GO:0009058	biosynthetic process	438	3049	0.00836991	0.16633	Pbr000013.1;Pbr000072.1;Pbr000142.1;Pbr000285.1;Pbr000351.1;Pbr000396.1;Pbr000407.1;Pbr000490.1;Pbr000515.1;Pbr000518.1;Pbr000530.1;Pbr000615.1;Pbr000683.1;Pbr000694.1;Pbr000730.1;Pbr000731.1;Pbr000743.2;Pbr000757.1;Pbr000877.1;Pbr000887.1;Pbr000935.1;Pbr001162.1;Pbr001237.1;Pbr001328.1;Pbr001329.2;Pbr001551.1;Pbr001713.1;Pbr001751.3;Pbr001948.1;Pbr001988.1;Pbr002013.2;Pbr002020.1;Pbr002038.1;Pbr…
Biological Process	GO:0044699	single-organism process	868	6287	0.00905823	0.176258	Pbr000013.1;Pbr000027.1;Pbr000047.1;Pbr000058.1;Pbr000084.1;Pbr000136.1;Pbr000231.1;Pbr000277.1;Pbr000351.1;Pbr000353.1;Pbr000364.1;Pbr000438.1;Pbr000461.1;Pbr000468.1;Pbr000490.1;Pbr000518.1;Pbr000530.1;Pbr000607.1;Pbr000620.1;Pbr000645.1;Pbr000683.1;Pbr000686.1;Pbr000694.1;Pbr000701.1;Pbr000739.1;Pbr000745.1;Pbr000877.1;Pbr000878.2;Pbr000882.1;Pbr000887.1;Pbr000935.1;Pbr001035.1;Pbr001162.1;Pbr…
Biological Process	GO:0006810	transport	316	2157	0.00955293	0.178325	Pbr000027.1;Pbr000047.1;Pbr000058.1;Pbr000184.1;Pbr000301.1;Pbr000340.1;Pbr000607.1;Pbr000701.1;Pbr000882.1;Pbr001635.1;Pbr001901.1;Pbr002313.1;Pbr002344.1;Pbr002401.1;Pbr002476.1;Pbr002528.1;Pbr002539.1;Pbr002573.1;Pbr002742.1;Pbr003159.1;Pbr003354.1;Pbr003375.1;Pbr003610.1;Pbr003612.1;Pbr003615.1;Pbr003695.1;Pbr003970.1;Pbr004244.1;Pbr004251.1;Pbr004362.1;Pbr004469.1;Pbr004695.1;Pbr004813.1;Pbr…
Biological Process	GO:0006520	cellular amino acid metabolic process	66	382	0.00966439	0.178325	Pbr000694.1;Pbr001330.1;Pbr002013.2;Pbr004019.1;Pbr004189.1;Pbr004310.1;Pbr005397.1;Pbr007489.3;Pbr007691.1;Pbr008015.1;Pbr008016.1;Pbr008479.1;Pbr008480.1;Pbr010038.1;Pbr010073.1;Pbr011394.1;Pbr011397.1;Pbr012129.1;Pbr012234.1;Pbr012604.1;Pbr013374.1;Pbr014853.2;Pbr015076.1;Pbr015538.1;Pbr016638.1;Pbr016840.2;Pbr016887.1;Pbr017653.1;Pbr019573.3;Pbr019803.1;Pbr019996.1;Pbr020964.2;Pbr022485.1;Pbr…
Biological Process	GO:0006508	proteolysis	122	766	0.00989983	0.178325	Pbr000990.1;Pbr001330.1;Pbr002844.2;Pbr003090.3;Pbr003831.1;Pbr003833.1;Pbr003862.1;Pbr003865.1;Pbr005747.2;Pbr005805.1;Pbr005806.2;Pbr005934.1;Pbr006225.5;Pbr006392.1;Pbr007431.1;Pbr007666.2;Pbr008606.1;Pbr008743.1;Pbr008746.1;Pbr009159.1;Pbr009705.1;Pbr011347.1;Pbr011385.1;Pbr011387.1;Pbr012139.1;Pbr012250.1;Pbr012270.1;Pbr012322.1;Pbr012600.1;Pbr013796.3;Pbr013848.1;Pbr014095.1;Pbr014389.1;Pbr…
Biological Process	GO:0006913	nucleocytoplasmic transport	19	84	0.0106708	0.178325	Pbr002539.1;Pbr005389.1;Pbr010274.1;Pbr012120.3;Pbr014916.1;Pbr016188.1;Pbr017660.1;Pbr019181.1;Pbr020958.1;Pbr022820.1;Pbr023799.1;Pbr024210.1;Pbr025695.1;Pbr031105.1;Pbr033998.1;Pbr034999.1;Pbr038497.1;Pbr042813.1;Pbr042826.1
Biological Process	GO:0051169	nuclear transport	19	84	0.0106708	0.178325	Pbr002539.1;Pbr005389.1;Pbr010274.1;Pbr012120.3;Pbr014916.1;Pbr016188.1;Pbr017660.1;Pbr019181.1;Pbr020958.1;Pbr022820.1;Pbr023799.1;Pbr024210.1;Pbr025695.1;Pbr031105.1;Pbr033998.1;Pbr034999.1;Pbr038497.1;Pbr042813.1;Pbr042826.1
Biological Process	GO:0006486	protein glycosylation	16	67	0.0108828	0.178325	Pbr000877.1;Pbr002121.1;Pbr003510.1;Pbr008190.1;Pbr008547.1;Pbr009023.1;Pbr011077.1;Pbr014521.1;Pbr015090.1;Pbr017247.1;Pbr026530.3;Pbr026693.1;Pbr027878.1;Pbr035027.1;Pbr039162.1;Pbr039721.1
Biological Process	GO:0009100	glycoprotein metabolic process	16	67	0.0108828	0.178325	Pbr000877.1;Pbr002121.1;Pbr003510.1;Pbr008190.1;Pbr008547.1;Pbr009023.1;Pbr011077.1;Pbr014521.1;Pbr015090.1;Pbr017247.1;Pbr026530.3;Pbr026693.1;Pbr027878.1;Pbr035027.1;Pbr039162.1;Pbr039721.1
Biological Process	GO:0009101	glycoprotein biosynthetic process	16	67	0.0108828	0.178325	Pbr000877.1;Pbr002121.1;Pbr003510.1;Pbr008190.1;Pbr008547.1;Pbr009023.1;Pbr011077.1;Pbr014521.1;Pbr015090.1;Pbr017247.1;Pbr026530.3;Pbr026693.1;Pbr027878.1;Pbr035027.1;Pbr039162.1;Pbr039721.1
Biological Process	GO:0043413	macromolecule glycosylation	16	67	0.0108828	0.178325	Pbr000877.1;Pbr002121.1;Pbr003510.1;Pbr008190.1;Pbr008547.1;Pbr009023.1;Pbr011077.1;Pbr014521.1;Pbr015090.1;Pbr017247.1;Pbr026530.3;Pbr026693.1;Pbr027878.1;Pbr035027.1;Pbr039162.1;Pbr039721.1
Biological Process	GO:0006754	ATP biosynthetic process	26	126	0.0111039	0.178811	Pbr001237.1;Pbr002476.1;Pbr004298.1;Pbr004851.1;Pbr005262.1;Pbr007143.1;Pbr008252.1;Pbr009309.3;Pbr009695.1;Pbr017990.2;Pbr020230.1;Pbr020348.1;Pbr021950.2;Pbr021970.1;Pbr022936.1;Pbr023453.1;Pbr024716.1;Pbr026279.1;Pbr029113.1;Pbr029767.1;Pbr031897.1;Pbr032213.1;Pbr036737.1;Pbr037631.1;Pbr038135.1;Pbr038885.1
Biological Process	GO:0051234	establishment of localization	316	2164	0.0113363	0.179459	Pbr000027.1;Pbr000047.1;Pbr000058.1;Pbr000184.1;Pbr000301.1;Pbr000340.1;Pbr000607.1;Pbr000701.1;Pbr000882.1;Pbr001635.1;Pbr001901.1;Pbr002313.1;Pbr002344.1;Pbr002401.1;Pbr002476.1;Pbr002528.1;Pbr002539.1;Pbr002573.1;Pbr002742.1;Pbr003159.1;Pbr003354.1;Pbr003375.1;Pbr003610.1;Pbr003612.1;Pbr003615.1;Pbr003695.1;Pbr003970.1;Pbr004244.1;Pbr004251.1;Pbr004362.1;Pbr004469.1;Pbr004695.1;Pbr004813.1;Pbr…
Biological Process	GO:1901605	alpha-amino acid metabolic process	37	196	0.0125007	0.194594	Pbr000694.1;Pbr001330.1;Pbr002013.2;Pbr004189.1;Pbr007489.3;Pbr008479.1;Pbr008480.1;Pbr010073.1;Pbr011394.1;Pbr011397.1;Pbr012604.1;Pbr013374.1;Pbr015076.1;Pbr016638.1;Pbr016840.2;Pbr016887.1;Pbr017653.1;Pbr020964.2;Pbr025284.1;Pbr026526.1;Pbr026588.2;Pbr026758.1;Pbr027962.1;Pbr028315.1;Pbr028762.3;Pbr030457.1;Pbr031904.1;Pbr032579.1;Pbr033925.1;Pbr035890.1;Pbr036395.1;Pbr036787.1;Pbr038845.1;Pbr…
Biological Process	GO:0044255	cellular lipid metabolic process	46	257	0.0152434	0.2334	Pbr000013.1;Pbr000935.1;Pbr001948.1;Pbr003092.1;Pbr004300.2;Pbr004651.1;Pbr004884.1;Pbr006541.1;Pbr006775.1;Pbr007471.1;Pbr007711.1;Pbr008422.1;Pbr008734.1;Pbr009987.1;Pbr010854.1;Pbr013374.1;Pbr013416.1;Pbr014085.3;Pbr014377.1;Pbr014708.1;Pbr014880.1;Pbr018896.1;Pbr019464.1;Pbr020610.1;Pbr020613.1;Pbr024514.1;Pbr026232.1;Pbr026628.1;Pbr028702.1;Pbr028762.3;Pbr029047.1;Pbr030861.1;Pbr032269.1;Pbr…
Biological Process	GO:1901575	organic substance catabolic process	69	412	0.0164113	0.245227	Pbr000294.2;Pbr001330.1;Pbr003090.3;Pbr003833.1;Pbr003865.1;Pbr005501.1;Pbr005502.1;Pbr005806.2;Pbr005934.1;Pbr006392.1;Pbr006791.1;Pbr007471.1;Pbr008484.1;Pbr008734.1;Pbr009159.1;Pbr009180.1;Pbr009705.1;Pbr012139.1;Pbr012208.1;Pbr012522.1;Pbr013657.1;Pbr014389.1;Pbr014840.1;Pbr015118.1;Pbr015533.1;Pbr015875.1;Pbr016286.1;Pbr019346.1;Pbr020142.1;Pbr020223.1;Pbr021177.1;Pbr021440.1;Pbr021441.1;Pbr…
Biological Process	GO:0006658	phosphatidylserine metabolic process	2	2	0.017	0.245227	Pbr013374.1;Pbr028762.3
Biological Process	GO:0006659	phosphatidylserine biosynthetic process	2	2	0.017	0.245227	Pbr013374.1;Pbr028762.3
Biological Process	GO:0046034	ATP metabolic process	41	226	0.0170661	0.245227	Pbr001237.1;Pbr002476.1;Pbr004298.1;Pbr004851.1;Pbr005262.1;Pbr005501.1;Pbr005502.1;Pbr007143.1;Pbr007597.1;Pbr008252.1;Pbr009309.3;Pbr009695.1;Pbr015118.1;Pbr015533.1;Pbr016286.1;Pbr017990.2;Pbr020223.1;Pbr020230.1;Pbr020348.1;Pbr021950.2;Pbr021970.1;Pbr022936.1;Pbr023453.1;Pbr024716.1;Pbr025447.1;Pbr025650.1;Pbr026279.1;Pbr028010.2;Pbr028609.1;Pbr028610.1;Pbr029113.1;Pbr029767.1;Pbr031897.1;Pbr…
Biological Process	GO:0006419	alanyl-tRNA aminoacylation	3	5	0.0180482	0.253134	Pbr012234.1;Pbr014853.2;Pbr033310.1
Biological Process	GO:1901135	carbohydrate derivative metabolic process	82	503	0.0181585	0.253134	Pbr000490.1;Pbr000877.1;Pbr000935.1;Pbr001237.1;Pbr002121.1;Pbr002476.1;Pbr003092.1;Pbr003510.1;Pbr004202.1;Pbr004298.1;Pbr004651.1;Pbr004851.1;Pbr005262.1;Pbr005501.1;Pbr005502.1;Pbr007143.1;Pbr007597.1;Pbr008190.1;Pbr008252.1;Pbr008547.1;Pbr008734.1;Pbr008813.1;Pbr009023.1;Pbr009309.3;Pbr009695.1;Pbr011077.1;Pbr012522.1;Pbr013374.1;Pbr014521.1;Pbr015090.1;Pbr015118.1;Pbr015533.1;Pbr015948.1;Pbr…
Biological Process	GO:0090407	organophosphate biosynthetic process	47	267	0.0189792	0.260685	Pbr000490.1;Pbr000935.1;Pbr001237.1;Pbr002476.1;Pbr002524.1;Pbr004202.1;Pbr004298.1;Pbr004300.2;Pbr004651.1;Pbr004851.1;Pbr005262.1;Pbr007143.1;Pbr007711.1;Pbr008252.1;Pbr009309.3;Pbr009695.1;Pbr010240.2;Pbr013374.1;Pbr013416.1;Pbr017990.2;Pbr019218.1;Pbr020230.1;Pbr020348.1;Pbr020755.1;Pbr021950.2;Pbr021970.1;Pbr022936.1;Pbr023453.1;Pbr024716.1;Pbr026232.1;Pbr026279.1;Pbr027262.1;Pbr028762.3;Pbr…
Biological Process	GO:0009987	cellular process	1268	9414	0.0197346	0.26369	Pbr000013.1;Pbr000047.1;Pbr000058.1;Pbr000072.1;Pbr000136.1;Pbr000231.1;Pbr000233.1;Pbr000237.1;Pbr000285.1;Pbr000294.2;Pbr000351.1;Pbr000353.1;Pbr000371.1;Pbr000396.1;Pbr000407.1;Pbr000490.1;Pbr000515.1;Pbr000518.1;Pbr000530.1;Pbr000546.1;Pbr000550.1;Pbr000551.1;Pbr000555.1;Pbr000607.1;Pbr000615.1;Pbr000619.1;Pbr000683.1;Pbr000694.1;Pbr000701.1;Pbr000739.1;Pbr000743.2;Pbr000757.1;Pbr000768.2;Pbr…
Biological Process	GO:0005977	glycogen metabolic process	4	9	0.0210933	0.26369	Pbr003592.1;Pbr012424.1;Pbr029104.2;Pbr034954.1
Biological Process	GO:0005978	glycogen biosynthetic process	4	9	0.0210933	0.26369	Pbr003592.1;Pbr012424.1;Pbr029104.2;Pbr034954.1
Biological Process	GO:0006112	energy reserve metabolic process	4	9	0.0210933	0.26369	Pbr003592.1;Pbr012424.1;Pbr029104.2;Pbr034954.1
Biological Process	GO:0009142	nucleoside triphosphate biosynthetic process	26	133	0.0215895	0.26369	Pbr001237.1;Pbr002476.1;Pbr004298.1;Pbr004851.1;Pbr005262.1;Pbr007143.1;Pbr008252.1;Pbr009309.3;Pbr009695.1;Pbr017990.2;Pbr020230.1;Pbr020348.1;Pbr021950.2;Pbr021970.1;Pbr022936.1;Pbr023453.1;Pbr024716.1;Pbr026279.1;Pbr029113.1;Pbr029767.1;Pbr031897.1;Pbr032213.1;Pbr036737.1;Pbr037631.1;Pbr038135.1;Pbr038885.1
Biological Process	GO:0009145	purine nucleoside triphosphate biosynthetic process	26	133	0.0215895	0.26369	Pbr001237.1;Pbr002476.1;Pbr004298.1;Pbr004851.1;Pbr005262.1;Pbr007143.1;Pbr008252.1;Pbr009309.3;Pbr009695.1;Pbr017990.2;Pbr020230.1;Pbr020348.1;Pbr021950.2;Pbr021970.1;Pbr022936.1;Pbr023453.1;Pbr024716.1;Pbr026279.1;Pbr029113.1;Pbr029767.1;Pbr031897.1;Pbr032213.1;Pbr036737.1;Pbr037631.1;Pbr038135.1;Pbr038885.1
Biological Process	GO:0009201	ribonucleoside triphosphate biosynthetic process	26	133	0.0215895	0.26369	Pbr001237.1;Pbr002476.1;Pbr004298.1;Pbr004851.1;Pbr005262.1;Pbr007143.1;Pbr008252.1;Pbr009309.3;Pbr009695.1;Pbr017990.2;Pbr020230.1;Pbr020348.1;Pbr021950.2;Pbr021970.1;Pbr022936.1;Pbr023453.1;Pbr024716.1;Pbr026279.1;Pbr029113.1;Pbr029767.1;Pbr031897.1;Pbr032213.1;Pbr036737.1;Pbr037631.1;Pbr038135.1;Pbr038885.1
Biological Process	GO:0009206	purine ribonucleoside triphosphate biosynthetic process	26	133	0.0215895	0.26369	Pbr001237.1;Pbr002476.1;Pbr004298.1;Pbr004851.1;Pbr005262.1;Pbr007143.1;Pbr008252.1;Pbr009309.3;Pbr009695.1;Pbr017990.2;Pbr020230.1;Pbr020348.1;Pbr021950.2;Pbr021970.1;Pbr022936.1;Pbr023453.1;Pbr024716.1;Pbr026279.1;Pbr029113.1;Pbr029767.1;Pbr031897.1;Pbr032213.1;Pbr036737.1;Pbr037631.1;Pbr038135.1;Pbr038885.1
Biological Process	GO:0009156	ribonucleoside monophosphate biosynthetic process	29	152	0.0217389	0.26369	Pbr000490.1;Pbr001237.1;Pbr002476.1;Pbr004298.1;Pbr004851.1;Pbr005262.1;Pbr007143.1;Pbr008252.1;Pbr009309.3;Pbr009695.1;Pbr017990.2;Pbr020230.1;Pbr020348.1;Pbr021950.2;Pbr021970.1;Pbr022936.1;Pbr023453.1;Pbr024716.1;Pbr026279.1;Pbr027262.1;Pbr029113.1;Pbr029767.1;Pbr031897.1;Pbr032213.1;Pbr036737.1;Pbr037631.1;Pbr038135.1;Pbr038885.1;Pbr040530.1
Biological Process	GO:0005975	carbohydrate metabolic process	161	1065	0.022036	0.263867	Pbr000135.1;Pbr000177.1;Pbr000518.1;Pbr000530.1;Pbr000620.1;Pbr000683.1;Pbr000705.1;Pbr000877.1;Pbr001050.1;Pbr002083.1;Pbr002121.1;Pbr002193.1;Pbr002243.1;Pbr002392.1;Pbr003092.1;Pbr003303.1;Pbr003304.5;Pbr003510.1;Pbr003592.1;Pbr004289.1;Pbr004983.2;Pbr004985.1;Pbr005238.1;Pbr005501.1;Pbr005502.1;Pbr005571.1;Pbr005999.1;Pbr006541.1;Pbr006791.1;Pbr007478.1;Pbr008024.1;Pbr008037.1;Pbr008190.1;Pbr…
Biological Process	GO:0008652	cellular amino acid biosynthetic process	30	159	0.0228892	0.268172	Pbr000694.1;Pbr002013.2;Pbr008015.1;Pbr010073.1;Pbr011394.1;Pbr011397.1;Pbr012129.1;Pbr015076.1;Pbr016840.2;Pbr016887.1;Pbr017653.1;Pbr019996.1;Pbr020964.2;Pbr022485.1;Pbr024325.1;Pbr026588.2;Pbr026758.1;Pbr027962.1;Pbr028822.2;Pbr030457.1;Pbr031904.1;Pbr033925.1;Pbr035890.1;Pbr036395.1;Pbr036787.1;Pbr039737.1;Pbr040410.1;Pbr040411.1;Pbr040620.1;Pbr042866.1
Biological Process	GO:0009124	nucleoside monophosphate biosynthetic process	29	153	0.0235887	0.268172	Pbr000490.1;Pbr001237.1;Pbr002476.1;Pbr004298.1;Pbr004851.1;Pbr005262.1;Pbr007143.1;Pbr008252.1;Pbr009309.3;Pbr009695.1;Pbr017990.2;Pbr020230.1;Pbr020348.1;Pbr021950.2;Pbr021970.1;Pbr022936.1;Pbr023453.1;Pbr024716.1;Pbr026279.1;Pbr027262.1;Pbr029113.1;Pbr029767.1;Pbr031897.1;Pbr032213.1;Pbr036737.1;Pbr037631.1;Pbr038135.1;Pbr038885.1;Pbr040530.1
Biological Process	GO:0051186	cofactor metabolic process	35	192	0.0242951	0.268172	Pbr000694.1;Pbr001330.1;Pbr005501.1;Pbr005502.1;Pbr006775.1;Pbr008734.1;Pbr011394.1;Pbr013416.1;Pbr015118.1;Pbr015533.1;Pbr016168.1;Pbr016286.1;Pbr019218.1;Pbr020223.1;Pbr020755.1;Pbr024218.1;Pbr025447.1;Pbr025650.1;Pbr026588.2;Pbr027640.1;Pbr028010.2;Pbr028140.1;Pbr028609.1;Pbr028610.1;Pbr028738.1;Pbr030457.1;Pbr031471.1;Pbr031775.1;Pbr033006.1;Pbr037356.1;Pbr037594.1;Pbr038202.1;Pbr038845.1;Pbr…
Biological Process	GO:0044237	cellular metabolic process	902	6609	0.0251231	0.268172	Pbr000013.1;Pbr000072.1;Pbr000231.1;Pbr000233.1;Pbr000237.1;Pbr000285.1;Pbr000294.2;Pbr000351.1;Pbr000371.1;Pbr000396.1;Pbr000407.1;Pbr000490.1;Pbr000515.1;Pbr000518.1;Pbr000530.1;Pbr000546.1;Pbr000550.1;Pbr000551.1;Pbr000555.1;Pbr000615.1;Pbr000619.1;Pbr000683.1;Pbr000694.1;Pbr000743.2;Pbr000757.1;Pbr000768.2;Pbr000833.1;Pbr000877.1;Pbr000888.2;Pbr000892.1;Pbr000935.1;Pbr001162.1;Pbr001228.1;Pbr…
Biological Process	GO:0006260	DNA replication	23	116	0.025267	0.268172	Pbr003476.1;Pbr007009.1;Pbr008720.2;Pbr009071.1;Pbr009708.1;Pbr015816.1;Pbr017319.1;Pbr019249.1;Pbr022684.1;Pbr023829.1;Pbr024711.1;Pbr024715.1;Pbr027792.1;Pbr030833.1;Pbr031692.2;Pbr032049.1;Pbr035502.1;Pbr035642.1;Pbr036266.1;Pbr037059.1;Pbr038750.1;Pbr039278.2;Pbr040710.1
Biological Process	GO:0009161	ribonucleoside monophosphate metabolic process	44	252	0.0256683	0.268172	Pbr000490.1;Pbr001237.1;Pbr002476.1;Pbr004298.1;Pbr004851.1;Pbr005262.1;Pbr005501.1;Pbr005502.1;Pbr007143.1;Pbr007597.1;Pbr008252.1;Pbr009309.3;Pbr009695.1;Pbr015118.1;Pbr015533.1;Pbr016286.1;Pbr017990.2;Pbr020223.1;Pbr020230.1;Pbr020348.1;Pbr021950.2;Pbr021970.1;Pbr022936.1;Pbr023453.1;Pbr024716.1;Pbr025447.1;Pbr025650.1;Pbr026279.1;Pbr027262.1;Pbr028010.2;Pbr028609.1;Pbr028610.1;Pbr029113.1;Pbr…
Biological Process	GO:0006886	intracellular protein transport	57	340	0.0266553	0.268172	Pbr000340.1;Pbr001901.1;Pbr002539.1;Pbr003375.1;Pbr005389.1;Pbr006022.2;Pbr008734.1;Pbr009058.1;Pbr009225.1;Pbr010274.1;Pbr010919.1;Pbr012189.1;Pbr013024.1;Pbr013850.1;Pbr014420.1;Pbr014597.1;Pbr014916.1;Pbr016188.1;Pbr017112.2;Pbr017660.1;Pbr019181.1;Pbr019310.1;Pbr020268.1;Pbr020958.1;Pbr021124.1;Pbr022820.1;Pbr023799.1;Pbr024088.1;Pbr024210.1;Pbr025118.1;Pbr025695.1;Pbr026519.1;Pbr027380.1;Pbr…
Biological Process	GO:0006511	ubiquitin-dependent protein catabolic process	30	161	0.0267715	0.268172	Pbr001330.1;Pbr003090.3;Pbr003833.1;Pbr003865.1;Pbr005806.2;Pbr005934.1;Pbr006392.1;Pbr009159.1;Pbr009705.1;Pbr012139.1;Pbr014389.1;Pbr014840.1;Pbr019346.1;Pbr020142.1;Pbr021177.1;Pbr021440.1;Pbr021441.1;Pbr022804.1;Pbr023314.1;Pbr023701.1;Pbr023702.1;Pbr023706.1;Pbr025244.2;Pbr027432.1;Pbr027715.1;Pbr030659.1;Pbr031527.1;Pbr034809.1;Pbr038367.1;Pbr041823.1
Biological Process	GO:0019941	modification-dependent protein catabolic process	30	161	0.0267715	0.268172	Pbr001330.1;Pbr003090.3;Pbr003833.1;Pbr003865.1;Pbr005806.2;Pbr005934.1;Pbr006392.1;Pbr009159.1;Pbr009705.1;Pbr012139.1;Pbr014389.1;Pbr014840.1;Pbr019346.1;Pbr020142.1;Pbr021177.1;Pbr021440.1;Pbr021441.1;Pbr022804.1;Pbr023314.1;Pbr023701.1;Pbr023702.1;Pbr023706.1;Pbr025244.2;Pbr027432.1;Pbr027715.1;Pbr030659.1;Pbr031527.1;Pbr034809.1;Pbr038367.1;Pbr041823.1
Biological Process	GO:0043632	modification-dependent macromolecule catabolic process	30	161	0.0267715	0.268172	Pbr001330.1;Pbr003090.3;Pbr003833.1;Pbr003865.1;Pbr005806.2;Pbr005934.1;Pbr006392.1;Pbr009159.1;Pbr009705.1;Pbr012139.1;Pbr014389.1;Pbr014840.1;Pbr019346.1;Pbr020142.1;Pbr021177.1;Pbr021440.1;Pbr021441.1;Pbr022804.1;Pbr023314.1;Pbr023701.1;Pbr023702.1;Pbr023706.1;Pbr025244.2;Pbr027432.1;Pbr027715.1;Pbr030659.1;Pbr031527.1;Pbr034809.1;Pbr038367.1;Pbr041823.1
Biological Process	GO:0033036	macromolecule localization	85	533	0.0270601	0.268172	Pbr000047.1;Pbr000301.1;Pbr000340.1;Pbr001901.1;Pbr002259.1;Pbr002539.1;Pbr003375.1;Pbr004244.1;Pbr004362.1;Pbr005389.1;Pbr005635.1;Pbr006022.2;Pbr008734.1;Pbr009058.1;Pbr009225.1;Pbr010274.1;Pbr010711.2;Pbr010716.2;Pbr010919.1;Pbr011067.1;Pbr011317.1;Pbr011967.3;Pbr012189.1;Pbr013024.1;Pbr013280.1;Pbr013850.1;Pbr014420.1;Pbr014540.1;Pbr014597.1;Pbr014916.1;Pbr014982.1;Pbr015561.1;Pbr016188.1;Pbr…
Biological Process	GO:0009144	purine nucleoside triphosphate metabolic process	41	233	0.0271269	0.268172	Pbr001237.1;Pbr002476.1;Pbr004298.1;Pbr004851.1;Pbr005262.1;Pbr005501.1;Pbr005502.1;Pbr007143.1;Pbr007597.1;Pbr008252.1;Pbr009309.3;Pbr009695.1;Pbr015118.1;Pbr015533.1;Pbr016286.1;Pbr017990.2;Pbr020223.1;Pbr020230.1;Pbr020348.1;Pbr021950.2;Pbr021970.1;Pbr022936.1;Pbr023453.1;Pbr024716.1;Pbr025447.1;Pbr025650.1;Pbr026279.1;Pbr028010.2;Pbr028609.1;Pbr028610.1;Pbr029113.1;Pbr029767.1;Pbr031897.1;Pbr…
Biological Process	GO:0009199	ribonucleoside triphosphate metabolic process	41	233	0.0271269	0.268172	Pbr001237.1;Pbr002476.1;Pbr004298.1;Pbr004851.1;Pbr005262.1;Pbr005501.1;Pbr005502.1;Pbr007143.1;Pbr007597.1;Pbr008252.1;Pbr009309.3;Pbr009695.1;Pbr015118.1;Pbr015533.1;Pbr016286.1;Pbr017990.2;Pbr020223.1;Pbr020230.1;Pbr020348.1;Pbr021950.2;Pbr021970.1;Pbr022936.1;Pbr023453.1;Pbr024716.1;Pbr025447.1;Pbr025650.1;Pbr026279.1;Pbr028010.2;Pbr028609.1;Pbr028610.1;Pbr029113.1;Pbr029767.1;Pbr031897.1;Pbr…
Biological Process	GO:0009205	purine ribonucleoside triphosphate metabolic process	41	233	0.0271269	0.268172	Pbr001237.1;Pbr002476.1;Pbr004298.1;Pbr004851.1;Pbr005262.1;Pbr005501.1;Pbr005502.1;Pbr007143.1;Pbr007597.1;Pbr008252.1;Pbr009309.3;Pbr009695.1;Pbr015118.1;Pbr015533.1;Pbr016286.1;Pbr017990.2;Pbr020223.1;Pbr020230.1;Pbr020348.1;Pbr021950.2;Pbr021970.1;Pbr022936.1;Pbr023453.1;Pbr024716.1;Pbr025447.1;Pbr025650.1;Pbr026279.1;Pbr028010.2;Pbr028609.1;Pbr028610.1;Pbr029113.1;Pbr029767.1;Pbr031897.1;Pbr…
Biological Process	GO:0006099	tricarboxylic acid cycle	5	14	0.0271867	0.268172	Pbr004985.1;Pbr005571.1;Pbr013232.1;Pbr022705.1;Pbr027508.1
Biological Process	GO:0006101	citrate metabolic process	5	14	0.0271867	0.268172	Pbr004985.1;Pbr005571.1;Pbr013232.1;Pbr022705.1;Pbr027508.1
Biological Process	GO:0009123	nucleoside monophosphate metabolic process	44	253	0.0272766	0.268172	Pbr000490.1;Pbr001237.1;Pbr002476.1;Pbr004298.1;Pbr004851.1;Pbr005262.1;Pbr005501.1;Pbr005502.1;Pbr007143.1;Pbr007597.1;Pbr008252.1;Pbr009309.3;Pbr009695.1;Pbr015118.1;Pbr015533.1;Pbr016286.1;Pbr017990.2;Pbr020223.1;Pbr020230.1;Pbr020348.1;Pbr021950.2;Pbr021970.1;Pbr022936.1;Pbr023453.1;Pbr024716.1;Pbr025447.1;Pbr025650.1;Pbr026279.1;Pbr027262.1;Pbr028010.2;Pbr028609.1;Pbr028610.1;Pbr029113.1;Pbr…
Biological Process	GO:0006396	RNA processing	45	260	0.0278289	0.268928	Pbr001517.1;Pbr002634.1;Pbr003024.1;Pbr003254.1;Pbr003845.3;Pbr004822.1;Pbr004939.1;Pbr006929.1;Pbr008298.1;Pbr008672.1;Pbr008869.1;Pbr010574.1;Pbr011935.1;Pbr012316.1;Pbr012541.1;Pbr015348.1;Pbr017193.1;Pbr019929.1;Pbr020231.1;Pbr020337.1;Pbr023801.1;Pbr023802.1;Pbr023847.1;Pbr024686.1;Pbr024687.1;Pbr025485.1;Pbr025845.1;Pbr027352.1;Pbr027714.1;Pbr027803.1;Pbr031605.2;Pbr033232.1;Pbr034288.1;Pbr…
Biological Process	GO:0016482	cytoplasmic transport	31	168	0.0279294	0.268928	Pbr002539.1;Pbr005389.1;Pbr006022.2;Pbr009058.1;Pbr010274.1;Pbr012120.3;Pbr012189.1;Pbr014420.1;Pbr014916.1;Pbr016188.1;Pbr017112.2;Pbr017660.1;Pbr019181.1;Pbr019310.1;Pbr020958.1;Pbr022820.1;Pbr023799.1;Pbr024210.1;Pbr025118.1;Pbr025695.1;Pbr031105.1;Pbr031666.1;Pbr033481.1;Pbr033998.1;Pbr034999.1;Pbr037128.1;Pbr038497.1;Pbr040711.1;Pbr041019.1;Pbr042813.1;Pbr042826.1
Biological Process	GO:0009141	nucleoside triphosphate metabolic process	41	234	0.0288817	0.275261	Pbr001237.1;Pbr002476.1;Pbr004298.1;Pbr004851.1;Pbr005262.1;Pbr005501.1;Pbr005502.1;Pbr007143.1;Pbr007597.1;Pbr008252.1;Pbr009309.3;Pbr009695.1;Pbr015118.1;Pbr015533.1;Pbr016286.1;Pbr017990.2;Pbr020223.1;Pbr020230.1;Pbr020348.1;Pbr021950.2;Pbr021970.1;Pbr022936.1;Pbr023453.1;Pbr024716.1;Pbr025447.1;Pbr025650.1;Pbr026279.1;Pbr028010.2;Pbr028609.1;Pbr028610.1;Pbr029113.1;Pbr029767.1;Pbr031897.1;Pbr…
Biological Process	GO:0015980	energy derivation by oxidation of organic compounds	10	40	0.0294143	0.277504	Pbr003592.1;Pbr004985.1;Pbr005571.1;Pbr007597.1;Pbr012424.1;Pbr013232.1;Pbr022705.1;Pbr027508.1;Pbr029104.2;Pbr034954.1
Biological Process	GO:0006807	nitrogen compound metabolic process	472	3367	0.0299119	0.279377	Pbr000072.1;Pbr000285.1;Pbr000294.2;Pbr000351.1;Pbr000396.1;Pbr000407.1;Pbr000490.1;Pbr000515.1;Pbr000615.1;Pbr000619.1;Pbr000694.1;Pbr000743.2;Pbr000757.1;Pbr000833.1;Pbr001162.1;Pbr001237.1;Pbr001328.1;Pbr001329.2;Pbr001330.1;Pbr001517.1;Pbr001551.1;Pbr001636.3;Pbr001988.1;Pbr002013.2;Pbr002020.1;Pbr002038.1;Pbr002083.1;Pbr002169.1;Pbr002427.2;Pbr002467.1;Pbr002476.1;Pbr002524.1;Pbr002634.1;Pbr…
Biological Process	GO:0006575	cellular modified amino acid metabolic process	11	46	0.0313466	0.27953	Pbr000694.1;Pbr001330.1;Pbr011394.1;Pbr013374.1;Pbr026588.2;Pbr027939.1;Pbr028762.3;Pbr029288.1;Pbr030457.1;Pbr032290.1;Pbr033006.1
Biological Process	GO:0000375	RNA splicing, via transesterification reactions	4	10	0.0315864	0.27953	Pbr001517.1;Pbr003024.1;Pbr008672.1;Pbr034760.1
Biological Process	GO:0000377	RNA splicing, via transesterification reactions with bulged adenosine as nucleophile	4	10	0.0315864	0.27953	Pbr001517.1;Pbr003024.1;Pbr008672.1;Pbr034760.1
Biological Process	GO:0000398	mRNA splicing, via spliceosome	4	10	0.0315864	0.27953	Pbr001517.1;Pbr003024.1;Pbr008672.1;Pbr034760.1
Biological Process	GO:0006720	isoprenoid metabolic process	9	35	0.0319315	0.27953	Pbr000013.1;Pbr001948.1;Pbr008422.1;Pbr009987.1;Pbr026628.1;Pbr028702.1;Pbr033192.1;Pbr034033.1;Pbr038551.1
Biological Process	GO:0008299	isoprenoid biosynthetic process	9	35	0.0319315	0.27953	Pbr000013.1;Pbr001948.1;Pbr008422.1;Pbr009987.1;Pbr026628.1;Pbr028702.1;Pbr033192.1;Pbr034033.1;Pbr038551.1
Biological Process	GO:0006909	phagocytosis	3	6	0.0326218	0.27953	Pbr015998.3;Pbr016834.1;Pbr030675.1
Biological Process	GO:0018196	peptidyl-asparagine modification	3	6	0.0326218	0.27953	Pbr011077.1;Pbr017247.1;Pbr026693.1
Biological Process	GO:0018279	protein N-linked glycosylation via asparagine	3	6	0.0326218	0.27953	Pbr011077.1;Pbr017247.1;Pbr026693.1
Biological Process	GO:0065009	regulation of molecular function	17	82	0.0338717	0.287601	Pbr003833.1;Pbr005213.1;Pbr005805.1;Pbr011385.1;Pbr011387.1;Pbr018808.1;Pbr019658.1;Pbr021987.2;Pbr025868.1;Pbr027721.1;Pbr032911.1;Pbr033486.1;Pbr037033.1;Pbr037035.1;Pbr037606.1;Pbr040234.1;Pbr041729.1
Biological Process	GO:0034645	cellular macromolecule biosynthetic process	300	2096	0.034381	0.289296	Pbr000072.1;Pbr000285.1;Pbr000351.1;Pbr000396.1;Pbr000407.1;Pbr000515.1;Pbr000518.1;Pbr000615.1;Pbr000683.1;Pbr000743.2;Pbr000757.1;Pbr000877.1;Pbr000935.1;Pbr001162.1;Pbr001328.1;Pbr001329.2;Pbr001551.1;Pbr001988.1;Pbr002020.1;Pbr002038.1;Pbr002083.1;Pbr002121.1;Pbr002169.1;Pbr002392.1;Pbr002427.2;Pbr002467.1;Pbr002899.1;Pbr003057.1;Pbr003104.1;Pbr003303.1;Pbr003304.5;Pbr003474.1;Pbr003476.1;Pbr…
Biological Process	GO:0006281	DNA repair	29	158	0.0347405	0.289711	Pbr000351.1;Pbr001636.3;Pbr002169.1;Pbr002655.4;Pbr004378.1;Pbr005519.1;Pbr005528.1;Pbr006181.1;Pbr008012.1;Pbr012041.1;Pbr012226.1;Pbr013112.1;Pbr014401.1;Pbr017319.1;Pbr017380.1;Pbr022931.1;Pbr024711.1;Pbr024715.1;Pbr027715.1;Pbr027792.1;Pbr029783.2;Pbr030659.1;Pbr034819.1;Pbr035952.1;Pbr036966.2;Pbr037617.1;Pbr038766.1;Pbr041904.1;Pbr041994.1
Biological Process	GO:0043170	macromolecule metabolic process	782	5719	0.0362634	0.293952	Pbr000072.1;Pbr000231.1;Pbr000233.1;Pbr000237.1;Pbr000285.1;Pbr000294.2;Pbr000351.1;Pbr000371.1;Pbr000396.1;Pbr000407.1;Pbr000515.1;Pbr000518.1;Pbr000546.1;Pbr000550.1;Pbr000551.1;Pbr000555.1;Pbr000615.1;Pbr000619.1;Pbr000683.1;Pbr000743.2;Pbr000757.1;Pbr000768.2;Pbr000833.1;Pbr000877.1;Pbr000888.2;Pbr000892.1;Pbr000935.1;Pbr000990.1;Pbr001162.1;Pbr001228.1;Pbr001328.1;Pbr001329.2;Pbr001330.1;Pbr…
Biological Process	GO:0008380	RNA splicing	5	15	0.036508	0.293952	Pbr001517.1;Pbr003024.1;Pbr008672.1;Pbr034760.1;Pbr041791.1
Biological Process	GO:0009060	aerobic respiration	5	15	0.036508	0.293952	Pbr004985.1;Pbr005571.1;Pbr013232.1;Pbr022705.1;Pbr027508.1
Biological Process	GO:0052646	alditol phosphate metabolic process	5	15	0.036508	0.293952	Pbr012522.1;Pbr013374.1;Pbr022937.1;Pbr024242.1;Pbr028762.3
Biological Process	GO:0016071	mRNA metabolic process	12	53	0.0374	0.298561	Pbr001517.1;Pbr003024.1;Pbr003845.3;Pbr004939.1;Pbr008298.1;Pbr008672.1;Pbr032846.1;Pbr033232.1;Pbr034760.1;Pbr035503.1;Pbr035952.1;Pbr038816.1
Biological Process	GO:0042451	purine nucleoside biosynthetic process	26	140	0.0385628	0.300211	Pbr001237.1;Pbr002476.1;Pbr004298.1;Pbr004851.1;Pbr005262.1;Pbr007143.1;Pbr008252.1;Pbr009309.3;Pbr009695.1;Pbr017990.2;Pbr020230.1;Pbr020348.1;Pbr021950.2;Pbr021970.1;Pbr022936.1;Pbr023453.1;Pbr024716.1;Pbr026279.1;Pbr029113.1;Pbr029767.1;Pbr031897.1;Pbr032213.1;Pbr036737.1;Pbr037631.1;Pbr038135.1;Pbr038885.1
Biological Process	GO:0046129	purine ribonucleoside biosynthetic process	26	140	0.0385628	0.300211	Pbr001237.1;Pbr002476.1;Pbr004298.1;Pbr004851.1;Pbr005262.1;Pbr007143.1;Pbr008252.1;Pbr009309.3;Pbr009695.1;Pbr017990.2;Pbr020230.1;Pbr020348.1;Pbr021950.2;Pbr021970.1;Pbr022936.1;Pbr023453.1;Pbr024716.1;Pbr026279.1;Pbr029113.1;Pbr029767.1;Pbr031897.1;Pbr032213.1;Pbr036737.1;Pbr037631.1;Pbr038135.1;Pbr038885.1
Biological Process	GO:0006974	cellular response to DNA damage stimulus	29	160	0.0401765	0.300211	Pbr000351.1;Pbr001636.3;Pbr002169.1;Pbr002655.4;Pbr004378.1;Pbr005519.1;Pbr005528.1;Pbr006181.1;Pbr008012.1;Pbr012041.1;Pbr012226.1;Pbr013112.1;Pbr014401.1;Pbr017319.1;Pbr017380.1;Pbr022931.1;Pbr024711.1;Pbr024715.1;Pbr027715.1;Pbr027792.1;Pbr029783.2;Pbr030659.1;Pbr034819.1;Pbr035952.1;Pbr036966.2;Pbr037617.1;Pbr038766.1;Pbr041904.1;Pbr041994.1
Biological Process	GO:0009127	purine nucleoside monophosphate biosynthetic process	27	147	0.0401782	0.300211	Pbr001237.1;Pbr002476.1;Pbr004298.1;Pbr004851.1;Pbr005262.1;Pbr007143.1;Pbr008252.1;Pbr009309.3;Pbr009695.1;Pbr017990.2;Pbr020230.1;Pbr020348.1;Pbr021950.2;Pbr021970.1;Pbr022936.1;Pbr023453.1;Pbr024716.1;Pbr026279.1;Pbr029113.1;Pbr029767.1;Pbr031897.1;Pbr032213.1;Pbr036737.1;Pbr037631.1;Pbr038135.1;Pbr038885.1;Pbr040530.1
Biological Process	GO:0009163	nucleoside biosynthetic process	27	147	0.0401782	0.300211	Pbr000490.1;Pbr001237.1;Pbr002476.1;Pbr004298.1;Pbr004851.1;Pbr005262.1;Pbr007143.1;Pbr008252.1;Pbr009309.3;Pbr009695.1;Pbr017990.2;Pbr020230.1;Pbr020348.1;Pbr021950.2;Pbr021970.1;Pbr022936.1;Pbr023453.1;Pbr024716.1;Pbr026279.1;Pbr029113.1;Pbr029767.1;Pbr031897.1;Pbr032213.1;Pbr036737.1;Pbr037631.1;Pbr038135.1;Pbr038885.1
Biological Process	GO:0009168	purine ribonucleoside monophosphate biosynthetic process	27	147	0.0401782	0.300211	Pbr001237.1;Pbr002476.1;Pbr004298.1;Pbr004851.1;Pbr005262.1;Pbr007143.1;Pbr008252.1;Pbr009309.3;Pbr009695.1;Pbr017990.2;Pbr020230.1;Pbr020348.1;Pbr021950.2;Pbr021970.1;Pbr022936.1;Pbr023453.1;Pbr024716.1;Pbr026279.1;Pbr029113.1;Pbr029767.1;Pbr031897.1;Pbr032213.1;Pbr036737.1;Pbr037631.1;Pbr038135.1;Pbr038885.1;Pbr040530.1
Biological Process	GO:0042455	ribonucleoside biosynthetic process	27	147	0.0401782	0.300211	Pbr000490.1;Pbr001237.1;Pbr002476.1;Pbr004298.1;Pbr004851.1;Pbr005262.1;Pbr007143.1;Pbr008252.1;Pbr009309.3;Pbr009695.1;Pbr017990.2;Pbr020230.1;Pbr020348.1;Pbr021950.2;Pbr021970.1;Pbr022936.1;Pbr023453.1;Pbr024716.1;Pbr026279.1;Pbr029113.1;Pbr029767.1;Pbr031897.1;Pbr032213.1;Pbr036737.1;Pbr037631.1;Pbr038135.1;Pbr038885.1
Biological Process	GO:1901659	glycosyl compound biosynthetic process	27	147	0.0401782	0.300211	Pbr000490.1;Pbr001237.1;Pbr002476.1;Pbr004298.1;Pbr004851.1;Pbr005262.1;Pbr007143.1;Pbr008252.1;Pbr009309.3;Pbr009695.1;Pbr017990.2;Pbr020230.1;Pbr020348.1;Pbr021950.2;Pbr021970.1;Pbr022936.1;Pbr023453.1;Pbr024716.1;Pbr026279.1;Pbr029113.1;Pbr029767.1;Pbr031897.1;Pbr032213.1;Pbr036737.1;Pbr037631.1;Pbr038135.1;Pbr038885.1
Biological Process	GO:0009059	macromolecule biosynthetic process	300	2105	0.0412485	0.305763	Pbr000072.1;Pbr000285.1;Pbr000351.1;Pbr000396.1;Pbr000407.1;Pbr000515.1;Pbr000518.1;Pbr000615.1;Pbr000683.1;Pbr000743.2;Pbr000757.1;Pbr000877.1;Pbr000935.1;Pbr001162.1;Pbr001328.1;Pbr001329.2;Pbr001551.1;Pbr001988.1;Pbr002020.1;Pbr002038.1;Pbr002083.1;Pbr002121.1;Pbr002169.1;Pbr002392.1;Pbr002427.2;Pbr002467.1;Pbr002899.1;Pbr003057.1;Pbr003104.1;Pbr003303.1;Pbr003304.5;Pbr003474.1;Pbr003476.1;Pbr…
Biological Process	GO:0009126	purine nucleoside monophosphate metabolic process	42	247	0.0419791	0.306316	Pbr001237.1;Pbr002476.1;Pbr004298.1;Pbr004851.1;Pbr005262.1;Pbr005501.1;Pbr005502.1;Pbr007143.1;Pbr007597.1;Pbr008252.1;Pbr009309.3;Pbr009695.1;Pbr015118.1;Pbr015533.1;Pbr016286.1;Pbr017990.2;Pbr020223.1;Pbr020230.1;Pbr020348.1;Pbr021950.2;Pbr021970.1;Pbr022936.1;Pbr023453.1;Pbr024716.1;Pbr025447.1;Pbr025650.1;Pbr026279.1;Pbr028010.2;Pbr028609.1;Pbr028610.1;Pbr029113.1;Pbr029767.1;Pbr031897.1;Pbr…
Biological Process	GO:0009167	purine ribonucleoside monophosphate metabolic process	42	247	0.0419791	0.306316	Pbr001237.1;Pbr002476.1;Pbr004298.1;Pbr004851.1;Pbr005262.1;Pbr005501.1;Pbr005502.1;Pbr007143.1;Pbr007597.1;Pbr008252.1;Pbr009309.3;Pbr009695.1;Pbr015118.1;Pbr015533.1;Pbr016286.1;Pbr017990.2;Pbr020223.1;Pbr020230.1;Pbr020348.1;Pbr021950.2;Pbr021970.1;Pbr022936.1;Pbr023453.1;Pbr024716.1;Pbr025447.1;Pbr025650.1;Pbr026279.1;Pbr028010.2;Pbr028609.1;Pbr028610.1;Pbr029113.1;Pbr029767.1;Pbr031897.1;Pbr…
Biological Process	GO:0044281	small molecule metabolic process	168	1140	0.0438705	0.312923	Pbr000490.1;Pbr000620.1;Pbr000694.1;Pbr000878.2;Pbr001237.1;Pbr001330.1;Pbr002013.2;Pbr002476.1;Pbr002524.1;Pbr002800.2;Pbr003185.1;Pbr004019.1;Pbr004189.1;Pbr004202.1;Pbr004278.1;Pbr004298.1;Pbr004310.1;Pbr004379.1;Pbr004851.1;Pbr004985.1;Pbr005262.1;Pbr005397.1;Pbr005501.1;Pbr005502.1;Pbr005571.1;Pbr006775.1;Pbr007143.1;Pbr007471.1;Pbr007489.3;Pbr007597.1;Pbr007691.1;Pbr008015.1;Pbr008016.1;Pbr…
Biological Process	GO:0006560	proline metabolic process	4	11	0.0446243	0.312923	Pbr011397.1;Pbr035890.1;Pbr040410.1;Pbr040411.1
Biological Process	GO:0034613	cellular protein localization	58	358	0.0459035	0.312923	Pbr000340.1;Pbr001901.1;Pbr002539.1;Pbr003375.1;Pbr005389.1;Pbr005635.1;Pbr006022.2;Pbr008734.1;Pbr009058.1;Pbr009225.1;Pbr010274.1;Pbr010919.1;Pbr012189.1;Pbr013024.1;Pbr013850.1;Pbr014420.1;Pbr014597.1;Pbr014916.1;Pbr016188.1;Pbr017112.2;Pbr017660.1;Pbr019181.1;Pbr019310.1;Pbr020268.1;Pbr020958.1;Pbr021124.1;Pbr022820.1;Pbr023799.1;Pbr024088.1;Pbr024210.1;Pbr025118.1;Pbr025695.1;Pbr026519.1;Pbr…
Biological Process	GO:0070727	cellular macromolecule localization	58	358	0.0459035	0.312923	Pbr000340.1;Pbr001901.1;Pbr002539.1;Pbr003375.1;Pbr005389.1;Pbr005635.1;Pbr006022.2;Pbr008734.1;Pbr009058.1;Pbr009225.1;Pbr010274.1;Pbr010919.1;Pbr012189.1;Pbr013024.1;Pbr013850.1;Pbr014420.1;Pbr014597.1;Pbr014916.1;Pbr016188.1;Pbr017112.2;Pbr017660.1;Pbr019181.1;Pbr019310.1;Pbr020268.1;Pbr020958.1;Pbr021124.1;Pbr022820.1;Pbr023799.1;Pbr024088.1;Pbr024210.1;Pbr025118.1;Pbr025695.1;Pbr026519.1;Pbr…
Biological Process	GO:0033554	cellular response to stress	29	162	0.0462236	0.312923	Pbr000351.1;Pbr001636.3;Pbr002169.1;Pbr002655.4;Pbr004378.1;Pbr005519.1;Pbr005528.1;Pbr006181.1;Pbr008012.1;Pbr012041.1;Pbr012226.1;Pbr013112.1;Pbr014401.1;Pbr017319.1;Pbr017380.1;Pbr022931.1;Pbr024711.1;Pbr024715.1;Pbr027715.1;Pbr027792.1;Pbr029783.2;Pbr030659.1;Pbr034819.1;Pbr035952.1;Pbr036966.2;Pbr037617.1;Pbr038766.1;Pbr041904.1;Pbr041994.1
Biological Process	GO:0009636	response to toxic substance	2	3	0.0465699	0.312923	Pbr024749.1;Pbr027372.1
Biological Process	GO:0015850	organic hydroxy compound transport	2	3	0.0465699	0.312923	Pbr024749.1;Pbr027372.1
Biological Process	GO:0015904	tetracycline transport	2	3	0.0465699	0.312923	Pbr024749.1;Pbr027372.1
Biological Process	GO:0042891	antibiotic transport	2	3	0.0465699	0.312923	Pbr024749.1;Pbr027372.1
Biological Process	GO:0046677	response to antibiotic	2	3	0.0465699	0.312923	Pbr024749.1;Pbr027372.1
Biological Process	GO:1901998	toxin transport	2	3	0.0465699	0.312923	Pbr024749.1;Pbr027372.1
Biological Process	GO:0030259	lipid glycosylation	5	16	0.0475639	0.317319	Pbr003092.1;Pbr006541.1;Pbr019464.1;Pbr032989.1;Pbr041988.1
Biological Process	GO:0016070	RNA metabolic process	211	1458	0.0489109	0.322207	Pbr000072.1;Pbr000285.1;Pbr000351.1;Pbr000396.1;Pbr000407.1;Pbr000615.1;Pbr000619.1;Pbr000743.2;Pbr000757.1;Pbr001162.1;Pbr001328.1;Pbr001517.1;Pbr001551.1;Pbr002020.1;Pbr002038.1;Pbr002083.1;Pbr002169.1;Pbr002427.2;Pbr002467.1;Pbr002634.1;Pbr003024.1;Pbr003254.1;Pbr003845.3;Pbr003846.2;Pbr004019.1;Pbr004234.1;Pbr004265.1;Pbr004360.1;Pbr004364.1;Pbr004386.2;Pbr004690.1;Pbr004822.1;Pbr004939.1;Pbr…
Biological Process	GO:0042278	purine nucleoside metabolic process	42	250	0.0495288	0.322207	Pbr001237.1;Pbr002476.1;Pbr004298.1;Pbr004851.1;Pbr005262.1;Pbr005501.1;Pbr005502.1;Pbr007143.1;Pbr007597.1;Pbr008252.1;Pbr009309.3;Pbr009695.1;Pbr015118.1;Pbr015533.1;Pbr016286.1;Pbr017990.2;Pbr020223.1;Pbr020230.1;Pbr020348.1;Pbr021950.2;Pbr021970.1;Pbr022936.1;Pbr023453.1;Pbr024716.1;Pbr025447.1;Pbr025650.1;Pbr026279.1;Pbr028010.2;Pbr028609.1;Pbr028610.1;Pbr029113.1;Pbr029767.1;Pbr031897.1;Pbr…
Biological Process	GO:0046128	purine ribonucleoside metabolic process	42	250	0.0495288	0.322207	Pbr001237.1;Pbr002476.1;Pbr004298.1;Pbr004851.1;Pbr005262.1;Pbr005501.1;Pbr005502.1;Pbr007143.1;Pbr007597.1;Pbr008252.1;Pbr009309.3;Pbr009695.1;Pbr015118.1;Pbr015533.1;Pbr016286.1;Pbr017990.2;Pbr020223.1;Pbr020230.1;Pbr020348.1;Pbr021950.2;Pbr021970.1;Pbr022936.1;Pbr023453.1;Pbr024716.1;Pbr025447.1;Pbr025650.1;Pbr026279.1;Pbr028010.2;Pbr028609.1;Pbr028610.1;Pbr029113.1;Pbr029767.1;Pbr031897.1;Pbr…
Biological Process	GO:0016052	carbohydrate catabolic process	23	124	0.0499716	0.322207	Pbr005501.1;Pbr005502.1;Pbr006791.1;Pbr009180.1;Pbr012208.1;Pbr013657.1;Pbr015118.1;Pbr015533.1;Pbr015875.1;Pbr016286.1;Pbr020223.1;Pbr025447.1;Pbr025650.1;Pbr025731.1;Pbr028010.2;Pbr028609.1;Pbr028610.1;Pbr033324.1;Pbr035260.1;Pbr037594.1;Pbr038845.1;Pbr042731.1;Pbr042891.1
Biological Process	GO:0009119	ribonucleoside metabolic process	43	257	0.0501004	0.322207	Pbr000490.1;Pbr001237.1;Pbr002476.1;Pbr004298.1;Pbr004851.1;Pbr005262.1;Pbr005501.1;Pbr005502.1;Pbr007143.1;Pbr007597.1;Pbr008252.1;Pbr009309.3;Pbr009695.1;Pbr015118.1;Pbr015533.1;Pbr016286.1;Pbr017990.2;Pbr020223.1;Pbr020230.1;Pbr020348.1;Pbr021950.2;Pbr021970.1;Pbr022936.1;Pbr023453.1;Pbr024716.1;Pbr025447.1;Pbr025650.1;Pbr026279.1;Pbr028010.2;Pbr028609.1;Pbr028610.1;Pbr029113.1;Pbr029767.1;Pbr…
Biological Process	GO:0006553	lysine metabolic process	3	7	0.0516346	0.322207	Pbr017653.1;Pbr020964.2;Pbr036395.1
Biological Process	GO:0009085	lysine biosynthetic process	3	7	0.0516346	0.322207	Pbr017653.1;Pbr020964.2;Pbr036395.1
Biological Process	GO:0009089	lysine biosynthetic process via diaminopimelate	3	7	0.0516346	0.322207	Pbr017653.1;Pbr020964.2;Pbr036395.1
Biological Process	GO:0046451	diaminopimelate metabolic process	3	7	0.0516346	0.322207	Pbr017653.1;Pbr020964.2;Pbr036395.1
Biological Process	GO:0050790	regulation of catalytic activity	16	80	0.0517463	0.322207	Pbr003833.1;Pbr005805.1;Pbr011385.1;Pbr011387.1;Pbr018808.1;Pbr019658.1;Pbr021987.2;Pbr025868.1;Pbr027721.1;Pbr032911.1;Pbr033486.1;Pbr037033.1;Pbr037035.1;Pbr037606.1;Pbr040234.1;Pbr041729.1
Biological Process	GO:0071702	organic substance transport	100	657	0.0528484	0.32689	Pbr000047.1;Pbr000301.1;Pbr000340.1;Pbr001901.1;Pbr002539.1;Pbr002742.1;Pbr003354.1;Pbr003375.1;Pbr004244.1;Pbr004362.1;Pbr005163.1;Pbr005389.1;Pbr006022.2;Pbr006227.1;Pbr006821.1;Pbr008734.1;Pbr009058.1;Pbr009225.1;Pbr010274.1;Pbr010711.2;Pbr010716.2;Pbr010919.1;Pbr011067.1;Pbr011317.1;Pbr011967.3;Pbr012189.1;Pbr013024.1;Pbr013280.1;Pbr013850.1;Pbr014178.1;Pbr014420.1;Pbr014597.1;Pbr014890.1;Pbr…
Biological Process	GO:1901607	alpha-amino acid biosynthetic process	23	125	0.0539809	0.328255	Pbr000694.1;Pbr002013.2;Pbr010073.1;Pbr011394.1;Pbr011397.1;Pbr015076.1;Pbr016840.2;Pbr016887.1;Pbr017653.1;Pbr020964.2;Pbr026588.2;Pbr026758.1;Pbr027962.1;Pbr030457.1;Pbr031904.1;Pbr033925.1;Pbr035890.1;Pbr036395.1;Pbr036787.1;Pbr039737.1;Pbr040410.1;Pbr040411.1;Pbr042866.1
Biological Process	GO:0030243	cellulose metabolic process	11	50	0.0542155	0.328255	Pbr000518.1;Pbr015135.1;Pbr017705.1;Pbr023551.1;Pbr028587.1;Pbr028745.1;Pbr033802.2;Pbr034218.1;Pbr035531.1;Pbr041814.2;Pbr041816.1
Biological Process	GO:0030244	cellulose biosynthetic process	11	50	0.0542155	0.328255	Pbr000518.1;Pbr015135.1;Pbr017705.1;Pbr023551.1;Pbr028587.1;Pbr028745.1;Pbr033802.2;Pbr034218.1;Pbr035531.1;Pbr041814.2;Pbr041816.1
Biological Process	GO:0019752	carboxylic acid metabolic process	99	651	0.0548263	0.328255	Pbr000694.1;Pbr001330.1;Pbr002013.2;Pbr002800.2;Pbr004019.1;Pbr004189.1;Pbr004310.1;Pbr004985.1;Pbr005397.1;Pbr005501.1;Pbr005502.1;Pbr005571.1;Pbr006775.1;Pbr007471.1;Pbr007489.3;Pbr007691.1;Pbr008015.1;Pbr008016.1;Pbr008479.1;Pbr008480.1;Pbr010038.1;Pbr010073.1;Pbr010250.5;Pbr010854.1;Pbr011394.1;Pbr011397.1;Pbr012129.1;Pbr012234.1;Pbr012604.1;Pbr013232.1;Pbr013374.1;Pbr014085.3;Pbr014708.1;Pbr…
Biological Process	GO:0043436	oxoacid metabolic process	99	651	0.0548263	0.328255	Pbr000694.1;Pbr001330.1;Pbr002013.2;Pbr002800.2;Pbr004019.1;Pbr004189.1;Pbr004310.1;Pbr004985.1;Pbr005397.1;Pbr005501.1;Pbr005502.1;Pbr005571.1;Pbr006775.1;Pbr007471.1;Pbr007489.3;Pbr007691.1;Pbr008015.1;Pbr008016.1;Pbr008479.1;Pbr008480.1;Pbr010038.1;Pbr010073.1;Pbr010250.5;Pbr010854.1;Pbr011394.1;Pbr011397.1;Pbr012129.1;Pbr012234.1;Pbr012604.1;Pbr013232.1;Pbr013374.1;Pbr014085.3;Pbr014708.1;Pbr…
Biological Process	GO:0006082	organic acid metabolic process	99	652	0.0566283	0.336884	Pbr000694.1;Pbr001330.1;Pbr002013.2;Pbr002800.2;Pbr004019.1;Pbr004189.1;Pbr004310.1;Pbr004985.1;Pbr005397.1;Pbr005501.1;Pbr005502.1;Pbr005571.1;Pbr006775.1;Pbr007471.1;Pbr007489.3;Pbr007691.1;Pbr008015.1;Pbr008016.1;Pbr008479.1;Pbr008480.1;Pbr010038.1;Pbr010073.1;Pbr010250.5;Pbr010854.1;Pbr011394.1;Pbr011397.1;Pbr012129.1;Pbr012234.1;Pbr012604.1;Pbr013232.1;Pbr013374.1;Pbr014085.3;Pbr014708.1;Pbr…
Biological Process	GO:0009081	branched-chain amino acid metabolic process	6	22	0.0574239	0.339455	Pbr010073.1;Pbr019803.1;Pbr022485.1;Pbr027962.1;Pbr029877.1;Pbr038845.1
Biological Process	GO:0007205	protein kinase C-activating G-protein coupled receptor signaling pathway	5	17	0.0603855	0.352893	Pbr001352.2;Pbr012282.1;Pbr018022.1;Pbr023578.1;Pbr030105.1
Biological Process	GO:0007010	cytoskeleton organization	13	63	0.0604527	0.352893	Pbr006828.1;Pbr008762.1;Pbr020028.2;Pbr023537.1;Pbr026124.3;Pbr027353.1;Pbr030125.1;Pbr034495.1;Pbr035312.2;Pbr035559.1;Pbr037589.1;Pbr040520.2;Pbr040561.1
Biological Process	GO:0044265	cellular macromolecule catabolic process	34	200	0.0621856	0.360753	Pbr000294.2;Pbr001330.1;Pbr003090.3;Pbr003833.1;Pbr003865.1;Pbr005806.2;Pbr005934.1;Pbr006392.1;Pbr009159.1;Pbr009705.1;Pbr012139.1;Pbr014389.1;Pbr014840.1;Pbr019346.1;Pbr020142.1;Pbr021177.1;Pbr021440.1;Pbr021441.1;Pbr022804.1;Pbr023314.1;Pbr023701.1;Pbr023702.1;Pbr023706.1;Pbr025244.2;Pbr027432.1;Pbr027715.1;Pbr030659.1;Pbr031527.1;Pbr032846.1;Pbr034454.1;Pbr034809.1;Pbr035503.1;Pbr038367.1;Pbr…
Biological Process	GO:0051716	cellular response to stimulus	103	684	0.063005	0.363114	Pbr000047.1;Pbr000351.1;Pbr001352.2;Pbr001636.3;Pbr002169.1;Pbr002655.4;Pbr002896.1;Pbr003529.1;Pbr004378.1;Pbr004775.2;Pbr005156.1;Pbr005389.1;Pbr005519.1;Pbr005528.1;Pbr006181.1;Pbr007273.2;Pbr007491.1;Pbr008012.1;Pbr008769.1;Pbr010771.1;Pbr010903.1;Pbr011412.1;Pbr012041.1;Pbr012151.3;Pbr012226.1;Pbr012266.1;Pbr012282.1;Pbr012662.1;Pbr013112.1;Pbr013929.1;Pbr014079.1;Pbr014377.1;Pbr014401.1;Pbr…
Biological Process	GO:0006310	DNA recombination	7	28	0.06337	0.363114	Pbr017319.1;Pbr024711.1;Pbr024715.1;Pbr035657.1;Pbr035952.1;Pbr036269.1;Pbr037617.1
Biological Process	GO:0009057	macromolecule catabolic process	44	269	0.0651802	0.368959	Pbr000294.2;Pbr001330.1;Pbr003090.3;Pbr003833.1;Pbr003865.1;Pbr005806.2;Pbr005934.1;Pbr006392.1;Pbr006791.1;Pbr009159.1;Pbr009180.1;Pbr009705.1;Pbr012139.1;Pbr014389.1;Pbr014840.1;Pbr015875.1;Pbr019346.1;Pbr020142.1;Pbr021177.1;Pbr021440.1;Pbr021441.1;Pbr022804.1;Pbr023314.1;Pbr023701.1;Pbr023702.1;Pbr023706.1;Pbr025244.2;Pbr025731.1;Pbr027393.1;Pbr027432.1;Pbr027470.1;Pbr027703.1;Pbr027715.1;Pbr…
Biological Process	GO:0035556	intracellular signal transduction	44	269	0.0651802	0.368959	Pbr000047.1;Pbr005389.1;Pbr007273.2;Pbr008769.1;Pbr010771.1;Pbr010903.1;Pbr011412.1;Pbr012151.3;Pbr013929.1;Pbr014377.1;Pbr014916.1;Pbr016188.1;Pbr017660.1;Pbr018896.1;Pbr019181.1;Pbr020162.2;Pbr020958.1;Pbr022820.1;Pbr023435.1;Pbr023799.1;Pbr024210.1;Pbr024514.1;Pbr025056.1;Pbr025695.1;Pbr026637.1;Pbr026904.1;Pbr028774.1;Pbr028925.1;Pbr030105.1;Pbr030132.2;Pbr031105.1;Pbr032265.1;Pbr032960.1;Pbr…
Biological Process	GO:0006732	coenzyme metabolic process	28	161	0.0669974	0.373364	Pbr000694.1;Pbr001330.1;Pbr005501.1;Pbr005502.1;Pbr006775.1;Pbr011394.1;Pbr013416.1;Pbr015118.1;Pbr015533.1;Pbr016286.1;Pbr019218.1;Pbr020223.1;Pbr020755.1;Pbr025447.1;Pbr025650.1;Pbr026588.2;Pbr028010.2;Pbr028609.1;Pbr028610.1;Pbr028738.1;Pbr030457.1;Pbr031471.1;Pbr031775.1;Pbr033006.1;Pbr037356.1;Pbr037594.1;Pbr038845.1;Pbr042090.1
Biological Process	GO:0009056	catabolic process	70	451	0.0670226	0.373364	Pbr000294.2;Pbr001330.1;Pbr001901.1;Pbr003090.3;Pbr003833.1;Pbr003865.1;Pbr005501.1;Pbr005502.1;Pbr005806.2;Pbr005934.1;Pbr006392.1;Pbr006791.1;Pbr007471.1;Pbr008484.1;Pbr008734.1;Pbr009159.1;Pbr009180.1;Pbr009705.1;Pbr012139.1;Pbr012208.1;Pbr012522.1;Pbr013657.1;Pbr014389.1;Pbr014840.1;Pbr015118.1;Pbr015533.1;Pbr015875.1;Pbr016286.1;Pbr019346.1;Pbr020142.1;Pbr020223.1;Pbr021177.1;Pbr021440.1;Pbr…
Biological Process	GO:0051649	establishment of localization in cell	69	444	0.0671576	0.373364	Pbr000340.1;Pbr001901.1;Pbr002539.1;Pbr003375.1;Pbr004362.1;Pbr005389.1;Pbr006022.2;Pbr008734.1;Pbr009058.1;Pbr009225.1;Pbr010274.1;Pbr010708.2;Pbr010711.2;Pbr010919.1;Pbr012120.3;Pbr012189.1;Pbr013024.1;Pbr013850.1;Pbr014420.1;Pbr014597.1;Pbr014916.1;Pbr016188.1;Pbr017112.2;Pbr017660.1;Pbr019181.1;Pbr019310.1;Pbr019761.1;Pbr020268.1;Pbr020958.1;Pbr021124.1;Pbr022820.1;Pbr023799.1;Pbr024088.1;Pbr…
Biological Process	GO:0009165	nucleotide biosynthetic process	33	195	0.0687396	0.377664	Pbr000490.1;Pbr001237.1;Pbr002476.1;Pbr002524.1;Pbr004202.1;Pbr004298.1;Pbr004851.1;Pbr005262.1;Pbr007143.1;Pbr008252.1;Pbr009309.3;Pbr009695.1;Pbr010240.2;Pbr013416.1;Pbr017990.2;Pbr020230.1;Pbr020348.1;Pbr021950.2;Pbr021970.1;Pbr022936.1;Pbr023453.1;Pbr024716.1;Pbr026279.1;Pbr029113.1;Pbr029767.1;Pbr030850.1;Pbr031897.1;Pbr032213.1;Pbr036737.1;Pbr037631.1;Pbr038135.1;Pbr038885.1;Pbr040530.1
Biological Process	GO:0030163	protein catabolic process	33	195	0.0687396	0.377664	Pbr001330.1;Pbr003090.3;Pbr003833.1;Pbr003865.1;Pbr005806.2;Pbr005934.1;Pbr006392.1;Pbr009159.1;Pbr009705.1;Pbr012139.1;Pbr014389.1;Pbr014840.1;Pbr019346.1;Pbr020142.1;Pbr021177.1;Pbr021440.1;Pbr021441.1;Pbr022804.1;Pbr023314.1;Pbr023701.1;Pbr023702.1;Pbr023706.1;Pbr025244.2;Pbr027393.1;Pbr027432.1;Pbr027470.1;Pbr027715.1;Pbr030659.1;Pbr031527.1;Pbr034454.1;Pbr034809.1;Pbr038367.1;Pbr041823.1
Biological Process	GO:0072350	tricarboxylic acid metabolic process	6	23	0.0694527	0.378198	Pbr004985.1;Pbr005571.1;Pbr010250.5;Pbr013232.1;Pbr022705.1;Pbr027508.1
Biological Process	GO:1901293	nucleoside phosphate biosynthetic process	34	202	0.0696468	0.378198	Pbr000490.1;Pbr001237.1;Pbr002476.1;Pbr002524.1;Pbr004202.1;Pbr004298.1;Pbr004851.1;Pbr005262.1;Pbr007143.1;Pbr008252.1;Pbr009309.3;Pbr009695.1;Pbr010240.2;Pbr013416.1;Pbr017990.2;Pbr020230.1;Pbr020348.1;Pbr021950.2;Pbr021970.1;Pbr022936.1;Pbr023453.1;Pbr024716.1;Pbr026279.1;Pbr027262.1;Pbr029113.1;Pbr029767.1;Pbr030850.1;Pbr031897.1;Pbr032213.1;Pbr036737.1;Pbr037631.1;Pbr038135.1;Pbr038885.1;Pbr…
Biological Process	GO:0043086	negative regulation of catalytic activity	14	71	0.0725976	0.38969	Pbr003833.1;Pbr005805.1;Pbr011385.1;Pbr011387.1;Pbr018808.1;Pbr019658.1;Pbr021987.2;Pbr025868.1;Pbr032911.1;Pbr037033.1;Pbr037035.1;Pbr037606.1;Pbr040234.1;Pbr041729.1
Biological Process	GO:0044092	negative regulation of molecular function	14	71	0.0725976	0.38969	Pbr003833.1;Pbr005805.1;Pbr011385.1;Pbr011387.1;Pbr018808.1;Pbr019658.1;Pbr021987.2;Pbr025868.1;Pbr032911.1;Pbr037033.1;Pbr037035.1;Pbr037606.1;Pbr040234.1;Pbr041729.1
Biological Process	GO:0006471	protein ADP-ribosylation	3	8	0.074785	0.391179	Pbr003510.1;Pbr009023.1;Pbr035027.1
Biological Process	GO:0006265	DNA topological change	5	18	0.0749689	0.391179	Pbr009283.1;Pbr014778.1;Pbr018152.1;Pbr024730.1;Pbr027936.1
Biological Process	GO:0006760	folic acid-containing compound metabolic process	5	18	0.0749689	0.391179	Pbr000694.1;Pbr001330.1;Pbr011394.1;Pbr026588.2;Pbr030457.1
Biological Process	GO:0022406	membrane docking	5	18	0.0749689	0.391179	Pbr010708.2;Pbr010711.2;Pbr032122.3;Pbr032697.1;Pbr041903.2
Biological Process	GO:0048278	vesicle docking	5	18	0.0749689	0.391179	Pbr010708.2;Pbr010711.2;Pbr032122.3;Pbr032697.1;Pbr041903.2
Biological Process	GO:0034641	cellular nitrogen compound metabolic process	419	3027	0.0755722	0.392136	Pbr000072.1;Pbr000285.1;Pbr000294.2;Pbr000351.1;Pbr000396.1;Pbr000407.1;Pbr000490.1;Pbr000515.1;Pbr000615.1;Pbr000619.1;Pbr000694.1;Pbr000743.2;Pbr000757.1;Pbr000833.1;Pbr001162.1;Pbr001237.1;Pbr001328.1;Pbr001329.2;Pbr001330.1;Pbr001517.1;Pbr001551.1;Pbr001636.3;Pbr001988.1;Pbr002020.1;Pbr002038.1;Pbr002083.1;Pbr002169.1;Pbr002427.2;Pbr002467.1;Pbr002476.1;Pbr002524.1;Pbr002634.1;Pbr002655.4;Pbr…
Biological Process	GO:0008654	phospholipid biosynthetic process	10	47	0.0780583	0.402798	Pbr000935.1;Pbr004300.2;Pbr004651.1;Pbr007711.1;Pbr013374.1;Pbr026232.1;Pbr028762.3;Pbr032269.1;Pbr038214.1;Pbr042663.1
Biological Process	GO:0009117	nucleotide metabolic process	51	322	0.0798949	0.41001	Pbr000490.1;Pbr001237.1;Pbr002476.1;Pbr002524.1;Pbr004202.1;Pbr004298.1;Pbr004851.1;Pbr005262.1;Pbr005501.1;Pbr005502.1;Pbr007143.1;Pbr007597.1;Pbr008252.1;Pbr009309.3;Pbr009695.1;Pbr010240.2;Pbr013416.1;Pbr015118.1;Pbr015533.1;Pbr016286.1;Pbr017990.2;Pbr020223.1;Pbr020230.1;Pbr020348.1;Pbr021950.2;Pbr021970.1;Pbr022936.1;Pbr023453.1;Pbr024716.1;Pbr025447.1;Pbr025650.1;Pbr026279.1;Pbr028010.2;Pbr…
Biological Process	GO:0046907	intracellular transport	60	386	0.082588	0.419317	Pbr000340.1;Pbr001901.1;Pbr002539.1;Pbr003375.1;Pbr005389.1;Pbr006022.2;Pbr008734.1;Pbr009058.1;Pbr009225.1;Pbr010274.1;Pbr010919.1;Pbr012120.3;Pbr012189.1;Pbr013024.1;Pbr013850.1;Pbr014420.1;Pbr014597.1;Pbr014916.1;Pbr016188.1;Pbr017112.2;Pbr017660.1;Pbr019181.1;Pbr019310.1;Pbr020268.1;Pbr020958.1;Pbr021124.1;Pbr022820.1;Pbr023799.1;Pbr024088.1;Pbr024210.1;Pbr025118.1;Pbr025695.1;Pbr026519.1;Pbr…
Biological Process	GO:0009067	aspartate family amino acid biosynthetic process	6	24	0.0828215	0.419317	Pbr016887.1;Pbr017653.1;Pbr020964.2;Pbr036395.1;Pbr036787.1;Pbr042866.1
Biological Process	GO:0019693	ribose phosphate metabolic process	47	295	0.0830553	0.419317	Pbr000490.1;Pbr001237.1;Pbr002476.1;Pbr004202.1;Pbr004298.1;Pbr004851.1;Pbr005262.1;Pbr005501.1;Pbr005502.1;Pbr007143.1;Pbr007597.1;Pbr008252.1;Pbr009309.3;Pbr009695.1;Pbr015118.1;Pbr015533.1;Pbr016286.1;Pbr017990.2;Pbr020223.1;Pbr020230.1;Pbr020348.1;Pbr021950.2;Pbr021970.1;Pbr022936.1;Pbr023453.1;Pbr024716.1;Pbr025447.1;Pbr025650.1;Pbr026279.1;Pbr028010.2;Pbr028609.1;Pbr028610.1;Pbr028738.1;Pbr…
Biological Process	GO:0006414	translational elongation	11	54	0.086155	0.422071	Pbr003104.1;Pbr003474.1;Pbr003528.1;Pbr009058.1;Pbr014408.1;Pbr017801.1;Pbr024044.1;Pbr026591.4;Pbr027560.1;Pbr032944.1;Pbr034245.1
Biological Process	GO:0009259	ribonucleotide metabolic process	45	282	0.0865115	0.422071	Pbr000490.1;Pbr001237.1;Pbr002476.1;Pbr004202.1;Pbr004298.1;Pbr004851.1;Pbr005262.1;Pbr005501.1;Pbr005502.1;Pbr007143.1;Pbr007597.1;Pbr008252.1;Pbr009309.3;Pbr009695.1;Pbr015118.1;Pbr015533.1;Pbr016286.1;Pbr017990.2;Pbr020223.1;Pbr020230.1;Pbr020348.1;Pbr021950.2;Pbr021970.1;Pbr022936.1;Pbr023453.1;Pbr024716.1;Pbr025447.1;Pbr025650.1;Pbr026279.1;Pbr028010.2;Pbr028609.1;Pbr028610.1;Pbr029113.1;Pbr…
Biological Process	GO:0009260	ribonucleotide biosynthetic process	29	172	0.0866941	0.422071	Pbr000490.1;Pbr001237.1;Pbr002476.1;Pbr004202.1;Pbr004298.1;Pbr004851.1;Pbr005262.1;Pbr007143.1;Pbr008252.1;Pbr009309.3;Pbr009695.1;Pbr017990.2;Pbr020230.1;Pbr020348.1;Pbr021950.2;Pbr021970.1;Pbr022936.1;Pbr023453.1;Pbr024716.1;Pbr026279.1;Pbr029113.1;Pbr029767.1;Pbr031897.1;Pbr032213.1;Pbr036737.1;Pbr037631.1;Pbr038135.1;Pbr038885.1;Pbr040530.1
Biological Process	GO:0046390	ribose phosphate biosynthetic process	29	172	0.0866941	0.422071	Pbr000490.1;Pbr001237.1;Pbr002476.1;Pbr004202.1;Pbr004298.1;Pbr004851.1;Pbr005262.1;Pbr007143.1;Pbr008252.1;Pbr009309.3;Pbr009695.1;Pbr017990.2;Pbr020230.1;Pbr020348.1;Pbr021950.2;Pbr021970.1;Pbr022936.1;Pbr023453.1;Pbr024716.1;Pbr026279.1;Pbr029113.1;Pbr029767.1;Pbr031897.1;Pbr032213.1;Pbr036737.1;Pbr037631.1;Pbr038135.1;Pbr038885.1;Pbr040530.1
Biological Process	GO:0006996	organelle organization	53	338	0.0867577	0.422071	Pbr001162.1;Pbr004435.1;Pbr006828.1;Pbr008187.1;Pbr008386.1;Pbr008762.1;Pbr009283.1;Pbr014420.1;Pbr014778.1;Pbr015263.1;Pbr015626.1;Pbr018152.1;Pbr018286.1;Pbr018338.1;Pbr018783.1;Pbr019254.1;Pbr019360.2;Pbr019898.1;Pbr020015.1;Pbr020028.2;Pbr020358.2;Pbr020395.1;Pbr021439.1;Pbr023494.1;Pbr023537.1;Pbr024730.1;Pbr024738.1;Pbr025726.1;Pbr026124.3;Pbr027353.1;Pbr027936.1;Pbr028373.1;Pbr028389.3;Pbr…
Biological Process	GO:0045017	glycerolipid biosynthetic process	7	30	0.086764	0.422071	Pbr000935.1;Pbr004651.1;Pbr013374.1;Pbr026232.1;Pbr028762.3;Pbr038214.1;Pbr042663.1
Biological Process	GO:0046474	glycerophospholipid biosynthetic process	7	30	0.086764	0.422071	Pbr000935.1;Pbr004651.1;Pbr013374.1;Pbr026232.1;Pbr028762.3;Pbr038214.1;Pbr042663.1
Biological Process	GO:0006812	cation transport	73	480	0.0881153	0.426423	Pbr000027.1;Pbr000058.1;Pbr000607.1;Pbr000701.1;Pbr002401.1;Pbr002476.1;Pbr002573.1;Pbr003695.1;Pbr004469.1;Pbr004851.1;Pbr005262.1;Pbr006055.2;Pbr006748.1;Pbr007039.1;Pbr008252.1;Pbr008913.1;Pbr009309.3;Pbr009695.1;Pbr010942.1;Pbr011189.1;Pbr012176.1;Pbr013208.1;Pbr013411.1;Pbr013683.1;Pbr015643.1;Pbr015885.1;Pbr015901.1;Pbr016651.1;Pbr016883.1;Pbr017120.1;Pbr017353.1;Pbr017355.1;Pbr017365.2;Pbr…
Biological Process	GO:0044765	single-organism transport	219	1547	0.0914193	0.4283	Pbr000027.1;Pbr000058.1;Pbr000607.1;Pbr000701.1;Pbr000882.1;Pbr002313.1;Pbr002344.1;Pbr002401.1;Pbr002476.1;Pbr002528.1;Pbr002539.1;Pbr002573.1;Pbr002742.1;Pbr003354.1;Pbr003610.1;Pbr003612.1;Pbr003615.1;Pbr003695.1;Pbr003970.1;Pbr004362.1;Pbr004469.1;Pbr004695.1;Pbr004813.1;Pbr004851.1;Pbr004916.1;Pbr005163.1;Pbr005262.1;Pbr005787.2;Pbr005815.1;Pbr006022.2;Pbr006055.2;Pbr006196.2;Pbr006227.1;Pbr…
Biological Process	GO:1901362	organic cyclic compound biosynthetic process	204	1437	0.0930214	0.4283	Pbr000072.1;Pbr000285.1;Pbr000351.1;Pbr000396.1;Pbr000407.1;Pbr000490.1;Pbr000615.1;Pbr000694.1;Pbr000743.2;Pbr000757.1;Pbr001162.1;Pbr001237.1;Pbr001328.1;Pbr001551.1;Pbr002020.1;Pbr002038.1;Pbr002083.1;Pbr002169.1;Pbr002427.2;Pbr002467.1;Pbr002476.1;Pbr002524.1;Pbr003185.1;Pbr003846.2;Pbr004202.1;Pbr004234.1;Pbr004298.1;Pbr004360.1;Pbr004364.1;Pbr004609.1;Pbr004690.1;Pbr004851.1;Pbr005213.1;Pbr…
Biological Process	GO:0044257	cellular protein catabolic process	31	187	0.0936372	0.4283	Pbr001330.1;Pbr003090.3;Pbr003833.1;Pbr003865.1;Pbr005806.2;Pbr005934.1;Pbr006392.1;Pbr009159.1;Pbr009705.1;Pbr012139.1;Pbr014389.1;Pbr014840.1;Pbr019346.1;Pbr020142.1;Pbr021177.1;Pbr021440.1;Pbr021441.1;Pbr022804.1;Pbr023314.1;Pbr023701.1;Pbr023702.1;Pbr023706.1;Pbr025244.2;Pbr027432.1;Pbr027715.1;Pbr030659.1;Pbr031527.1;Pbr034454.1;Pbr034809.1;Pbr038367.1;Pbr041823.1
Biological Process	GO:0051603	proteolysis involved in cellular protein catabolic process	31	187	0.0936372	0.4283	Pbr001330.1;Pbr003090.3;Pbr003833.1;Pbr003865.1;Pbr005806.2;Pbr005934.1;Pbr006392.1;Pbr009159.1;Pbr009705.1;Pbr012139.1;Pbr014389.1;Pbr014840.1;Pbr019346.1;Pbr020142.1;Pbr021177.1;Pbr021440.1;Pbr021441.1;Pbr022804.1;Pbr023314.1;Pbr023701.1;Pbr023702.1;Pbr023706.1;Pbr025244.2;Pbr027432.1;Pbr027715.1;Pbr030659.1;Pbr031527.1;Pbr034454.1;Pbr034809.1;Pbr038367.1;Pbr041823.1
Biological Process	GO:0009116	nucleoside metabolic process	46	291	0.0944608	0.4283	Pbr000490.1;Pbr001237.1;Pbr002476.1;Pbr004298.1;Pbr004851.1;Pbr005262.1;Pbr005501.1;Pbr005502.1;Pbr007143.1;Pbr007597.1;Pbr008252.1;Pbr008813.1;Pbr009309.3;Pbr009695.1;Pbr015118.1;Pbr015533.1;Pbr016286.1;Pbr017990.2;Pbr019207.1;Pbr020223.1;Pbr020230.1;Pbr020348.1;Pbr021950.2;Pbr021970.1;Pbr022936.1;Pbr023453.1;Pbr024716.1;Pbr025447.1;Pbr025650.1;Pbr026279.1;Pbr027262.1;Pbr028010.2;Pbr028609.1;Pbr…
Biological Process	GO:1901657	glycosyl compound metabolic process	46	291	0.0944608	0.4283	Pbr000490.1;Pbr001237.1;Pbr002476.1;Pbr004298.1;Pbr004851.1;Pbr005262.1;Pbr005501.1;Pbr005502.1;Pbr007143.1;Pbr007597.1;Pbr008252.1;Pbr008813.1;Pbr009309.3;Pbr009695.1;Pbr015118.1;Pbr015533.1;Pbr016286.1;Pbr017990.2;Pbr019207.1;Pbr020223.1;Pbr020230.1;Pbr020348.1;Pbr021950.2;Pbr021970.1;Pbr022936.1;Pbr023453.1;Pbr024716.1;Pbr025447.1;Pbr025650.1;Pbr026279.1;Pbr027262.1;Pbr028010.2;Pbr028609.1;Pbr…
Biological Process	GO:0009150	purine ribonucleotide metabolic process	44	278	0.0985236	0.4283	Pbr001237.1;Pbr002476.1;Pbr004202.1;Pbr004298.1;Pbr004851.1;Pbr005262.1;Pbr005501.1;Pbr005502.1;Pbr007143.1;Pbr007597.1;Pbr008252.1;Pbr009309.3;Pbr009695.1;Pbr015118.1;Pbr015533.1;Pbr016286.1;Pbr017990.2;Pbr020223.1;Pbr020230.1;Pbr020348.1;Pbr021950.2;Pbr021970.1;Pbr022936.1;Pbr023453.1;Pbr024716.1;Pbr025447.1;Pbr025650.1;Pbr026279.1;Pbr028010.2;Pbr028609.1;Pbr028610.1;Pbr029113.1;Pbr029767.1;Pbr…
Biological Process	GO:0006487	protein N-linked glycosylation	4	14	0.0987438	0.4283	Pbr011077.1;Pbr014521.1;Pbr017247.1;Pbr026693.1
Biological Process	GO:0006904	vesicle docking involved in exocytosis	4	14	0.0987438	0.4283	Pbr010708.2;Pbr010711.2;Pbr032122.3;Pbr041903.2
Biological Process	GO:0015977	carbon fixation	4	14	0.0987438	0.4283	Pbr013232.1;Pbr027508.1;Pbr032602.1;Pbr034762.1
Biological Process	GO:0051641	cellular localization	70	462	0.09876	0.4283	Pbr000340.1;Pbr001901.1;Pbr002539.1;Pbr003375.1;Pbr004362.1;Pbr005389.1;Pbr005635.1;Pbr006022.2;Pbr008734.1;Pbr009058.1;Pbr009225.1;Pbr010274.1;Pbr010708.2;Pbr010711.2;Pbr010919.1;Pbr012120.3;Pbr012189.1;Pbr013024.1;Pbr013850.1;Pbr014420.1;Pbr014597.1;Pbr014916.1;Pbr016188.1;Pbr017112.2;Pbr017660.1;Pbr019181.1;Pbr019310.1;Pbr019761.1;Pbr020268.1;Pbr020958.1;Pbr021124.1;Pbr022820.1;Pbr023799.1;Pbr…
Biological Process	GO:0006397	mRNA processing	9	43	0.0995839	0.4283	Pbr001517.1;Pbr003024.1;Pbr003845.3;Pbr004939.1;Pbr008672.1;Pbr033232.1;Pbr034760.1;Pbr035952.1;Pbr038816.1
Biological Process	GO:0030029	actin filament-based process	9	43	0.0995839	0.4283	Pbr006828.1;Pbr008762.1;Pbr023537.1;Pbr027353.1;Pbr030125.1;Pbr034495.1;Pbr035559.1;Pbr037589.1;Pbr040561.1
Biological Process	GO:0030036	actin cytoskeleton organization	9	43	0.0995839	0.4283	Pbr006828.1;Pbr008762.1;Pbr023537.1;Pbr027353.1;Pbr030125.1;Pbr034495.1;Pbr035559.1;Pbr037589.1;Pbr040561.1
Biological Process	GO:0042398	cellular modified amino acid biosynthetic process	9	43	0.0995839	0.4283	Pbr000694.1;Pbr011394.1;Pbr013374.1;Pbr026588.2;Pbr028762.3;Pbr029288.1;Pbr030457.1;Pbr032290.1;Pbr033006.1
Biological Process	GO:0009892	negative regulation of metabolic process	17	94	0.0997616	0.4283	Pbr003833.1;Pbr005805.1;Pbr009058.1;Pbr011385.1;Pbr011387.1;Pbr018286.1;Pbr018808.1;Pbr019658.1;Pbr021987.2;Pbr025726.1;Pbr025868.1;Pbr032911.1;Pbr037033.1;Pbr037035.1;Pbr037606.1;Pbr040234.1;Pbr041729.1
Biological Process	GO:0018130	heterocycle biosynthetic process	197	1389	0.10003	0.4283	Pbr000072.1;Pbr000285.1;Pbr000351.1;Pbr000396.1;Pbr000407.1;Pbr000490.1;Pbr000615.1;Pbr000694.1;Pbr000743.2;Pbr000757.1;Pbr001162.1;Pbr001237.1;Pbr001328.1;Pbr001551.1;Pbr002020.1;Pbr002038.1;Pbr002083.1;Pbr002169.1;Pbr002427.2;Pbr002467.1;Pbr002476.1;Pbr002524.1;Pbr003185.1;Pbr003846.2;Pbr004202.1;Pbr004234.1;Pbr004298.1;Pbr004360.1;Pbr004364.1;Pbr004690.1;Pbr004851.1;Pbr005213.1;Pbr005262.1;Pbr…
Biological Process	GO:0000272	polysaccharide catabolic process	7	31	0.100068	0.4283	Pbr006791.1;Pbr009180.1;Pbr015875.1;Pbr025731.1;Pbr033324.1;Pbr042731.1;Pbr042891.1
Biological Process	GO:0009152	purine ribonucleotide biosynthetic process	28	168	0.101481	0.4283	Pbr001237.1;Pbr002476.1;Pbr004202.1;Pbr004298.1;Pbr004851.1;Pbr005262.1;Pbr007143.1;Pbr008252.1;Pbr009309.3;Pbr009695.1;Pbr017990.2;Pbr020230.1;Pbr020348.1;Pbr021950.2;Pbr021970.1;Pbr022936.1;Pbr023453.1;Pbr024716.1;Pbr026279.1;Pbr029113.1;Pbr029767.1;Pbr031897.1;Pbr032213.1;Pbr036737.1;Pbr037631.1;Pbr038135.1;Pbr038885.1;Pbr040530.1
Biological Process	GO:0006777	Mo-molybdopterin cofactor biosynthetic process	3	9	0.101631	0.4283	Pbr019218.1;Pbr020755.1;Pbr031471.1
Biological Process	GO:0009082	branched-chain amino acid biosynthetic process	3	9	0.101631	0.4283	Pbr010073.1;Pbr022485.1;Pbr027962.1
Biological Process	GO:0019720	Mo-molybdopterin cofactor metabolic process	3	9	0.101631	0.4283	Pbr019218.1;Pbr020755.1;Pbr031471.1
Biological Process	GO:0031123	RNA 3'-end processing	3	9	0.101631	0.4283	Pbr012316.1;Pbr020337.1;Pbr038894.1
Biological Process	GO:0032324	molybdopterin cofactor biosynthetic process	3	9	0.101631	0.4283	Pbr019218.1;Pbr020755.1;Pbr031471.1
Biological Process	GO:0043545	molybdopterin cofactor metabolic process	3	9	0.101631	0.4283	Pbr019218.1;Pbr020755.1;Pbr031471.1
Biological Process	GO:0043631	RNA polyadenylation	3	9	0.101631	0.4283	Pbr012316.1;Pbr020337.1;Pbr038894.1
Biological Process	GO:0046168	glycerol-3-phosphate catabolic process	3	9	0.101631	0.4283	Pbr012522.1;Pbr022937.1;Pbr024242.1
Biological Process	GO:0051189	prosthetic group metabolic process	3	9	0.101631	0.4283	Pbr019218.1;Pbr020755.1;Pbr031471.1
Biological Process	GO:0006753	nucleoside phosphate metabolic process	52	335	0.101802	0.4283	Pbr000490.1;Pbr001237.1;Pbr002476.1;Pbr002524.1;Pbr004202.1;Pbr004298.1;Pbr004851.1;Pbr005262.1;Pbr005501.1;Pbr005502.1;Pbr007143.1;Pbr007597.1;Pbr008252.1;Pbr009309.3;Pbr009695.1;Pbr010240.2;Pbr013416.1;Pbr015118.1;Pbr015533.1;Pbr016286.1;Pbr017990.2;Pbr020223.1;Pbr020230.1;Pbr020348.1;Pbr021950.2;Pbr021970.1;Pbr022936.1;Pbr023453.1;Pbr024716.1;Pbr025447.1;Pbr025650.1;Pbr026279.1;Pbr027262.1;Pbr…
Biological Process	GO:0006811	ion transport	88	593	0.104204	0.436442	Pbr000027.1;Pbr000058.1;Pbr000607.1;Pbr000701.1;Pbr002313.1;Pbr002401.1;Pbr002476.1;Pbr002573.1;Pbr003354.1;Pbr003610.1;Pbr003695.1;Pbr004469.1;Pbr004851.1;Pbr005262.1;Pbr006055.2;Pbr006748.1;Pbr006821.1;Pbr007039.1;Pbr008086.1;Pbr008252.1;Pbr008913.1;Pbr008924.1;Pbr009309.3;Pbr009695.1;Pbr010942.1;Pbr011189.1;Pbr012176.1;Pbr013208.1;Pbr013411.1;Pbr013683.1;Pbr014979.1;Pbr015643.1;Pbr015885.1;Pbr…
Biological Process	GO:0006163	purine nucleotide metabolic process	44	280	0.107258	0.447229	Pbr001237.1;Pbr002476.1;Pbr004202.1;Pbr004298.1;Pbr004851.1;Pbr005262.1;Pbr005501.1;Pbr005502.1;Pbr007143.1;Pbr007597.1;Pbr008252.1;Pbr009309.3;Pbr009695.1;Pbr015118.1;Pbr015533.1;Pbr016286.1;Pbr017990.2;Pbr020223.1;Pbr020230.1;Pbr020348.1;Pbr021950.2;Pbr021970.1;Pbr022936.1;Pbr023453.1;Pbr024716.1;Pbr025447.1;Pbr025650.1;Pbr026279.1;Pbr028010.2;Pbr028609.1;Pbr028610.1;Pbr029113.1;Pbr029767.1;Pbr…
Biological Process	GO:0051188	cofactor biosynthetic process	15	82	0.108478	0.449488	Pbr000694.1;Pbr006775.1;Pbr011394.1;Pbr013416.1;Pbr016168.1;Pbr019218.1;Pbr020755.1;Pbr024218.1;Pbr026588.2;Pbr027640.1;Pbr030457.1;Pbr031471.1;Pbr033006.1;Pbr038202.1;Pbr041575.1
Biological Process	GO:0006366	transcription from RNA polymerase II promoter	10	50	0.108778	0.449488	Pbr000072.1;Pbr000743.2;Pbr000757.1;Pbr003846.2;Pbr004360.1;Pbr016925.1;Pbr021223.3;Pbr031984.1;Pbr035934.1;Pbr041527.1
Biological Process	GO:0006367	transcription initiation from RNA polymerase II promoter	5	20	0.109244	0.449488	Pbr000072.1;Pbr000743.2;Pbr003846.2;Pbr016925.1;Pbr031984.1
Biological Process	GO:1902578	single-organism localization	220	1565	0.11116	0.450407	Pbr000027.1;Pbr000058.1;Pbr000607.1;Pbr000701.1;Pbr000882.1;Pbr002313.1;Pbr002344.1;Pbr002401.1;Pbr002476.1;Pbr002528.1;Pbr002539.1;Pbr002573.1;Pbr002742.1;Pbr003354.1;Pbr003610.1;Pbr003612.1;Pbr003615.1;Pbr003695.1;Pbr003970.1;Pbr004362.1;Pbr004469.1;Pbr004695.1;Pbr004813.1;Pbr004851.1;Pbr004916.1;Pbr005163.1;Pbr005262.1;Pbr005635.1;Pbr005787.2;Pbr005815.1;Pbr006022.2;Pbr006055.2;Pbr006196.2;Pbr…
Biological Process	GO:0006164	purine nucleotide biosynthetic process	28	170	0.11313	0.450407	Pbr001237.1;Pbr002476.1;Pbr004202.1;Pbr004298.1;Pbr004851.1;Pbr005262.1;Pbr007143.1;Pbr008252.1;Pbr009309.3;Pbr009695.1;Pbr017990.2;Pbr020230.1;Pbr020348.1;Pbr021950.2;Pbr021970.1;Pbr022936.1;Pbr023453.1;Pbr024716.1;Pbr026279.1;Pbr029113.1;Pbr029767.1;Pbr031897.1;Pbr032213.1;Pbr036737.1;Pbr037631.1;Pbr038135.1;Pbr038885.1;Pbr040530.1
Biological Process	GO:0000096	sulfur amino acid metabolic process	6	26	0.113478	0.450407	Pbr002013.2;Pbr015076.1;Pbr016840.2;Pbr016887.1;Pbr027939.1;Pbr036787.1
Biological Process	GO:0006778	porphyrin-containing compound metabolic process	6	26	0.113478	0.450407	Pbr008734.1;Pbr016168.1;Pbr024218.1;Pbr027640.1;Pbr038202.1;Pbr041575.1
Biological Process	GO:0006505	GPI anchor metabolic process	7	32	0.114417	0.450407	Pbr000935.1;Pbr004651.1;Pbr008734.1;Pbr026232.1;Pbr038214.1;Pbr040716.4;Pbr042663.1
Biological Process	GO:0072521	purine-containing compound metabolic process	45	289	0.116279	0.450407	Pbr001237.1;Pbr002476.1;Pbr004202.1;Pbr004298.1;Pbr004851.1;Pbr005262.1;Pbr005501.1;Pbr005502.1;Pbr007143.1;Pbr007597.1;Pbr008252.1;Pbr009309.3;Pbr009695.1;Pbr015118.1;Pbr015533.1;Pbr016286.1;Pbr017990.2;Pbr020223.1;Pbr020230.1;Pbr020348.1;Pbr021950.2;Pbr021970.1;Pbr022936.1;Pbr023453.1;Pbr024716.1;Pbr025447.1;Pbr025650.1;Pbr026279.1;Pbr028010.2;Pbr028609.1;Pbr028610.1;Pbr029113.1;Pbr029767.1;Pbr…
Biological Process	GO:0006536	glutamate metabolic process	4	15	0.121375	0.450407	Pbr008479.1;Pbr008480.1;Pbr026758.1;Pbr028315.1
Biological Process	GO:0006352	DNA-templated transcription, initiation	14	77	0.122506	0.450407	Pbr000072.1;Pbr000743.2;Pbr001162.1;Pbr003846.2;Pbr005213.1;Pbr007575.1;Pbr014292.1;Pbr015231.1;Pbr016925.1;Pbr017791.1;Pbr023494.1;Pbr031984.1;Pbr036460.1;Pbr040945.1
Biological Process	GO:0006664	glycolipid metabolic process	8	39	0.127361	0.450407	Pbr000935.1;Pbr003092.1;Pbr004651.1;Pbr008734.1;Pbr026232.1;Pbr038214.1;Pbr040716.4;Pbr042663.1
Biological Process	GO:0006888	ER to Golgi vesicle-mediated transport	8	39	0.127361	0.450407	Pbr006022.2;Pbr012189.1;Pbr017112.2;Pbr019310.1;Pbr025118.1;Pbr033481.1;Pbr040711.1;Pbr041019.1
Biological Process	GO:0043648	dicarboxylic acid metabolic process	11	58	0.127618	0.450407	Pbr002800.2;Pbr008479.1;Pbr008480.1;Pbr017653.1;Pbr019996.1;Pbr020964.2;Pbr025845.1;Pbr026758.1;Pbr028315.1;Pbr031060.1;Pbr036395.1
Biological Process	GO:0005986	sucrose biosynthetic process	2	5	0.129877	0.450407	Pbr010299.1;Pbr024685.1
Biological Process	GO:0006342	chromatin silencing	2	5	0.129877	0.450407	Pbr018286.1;Pbr025726.1
Biological Process	GO:0006427	histidyl-tRNA aminoacylation	2	5	0.129877	0.450407	Pbr004019.1;Pbr008016.1
Biological Process	GO:0006433	prolyl-tRNA aminoacylation	2	5	0.129877	0.450407	Pbr019573.3;Pbr037784.1
Biological Process	GO:0017004	cytochrome complex assembly	2	5	0.129877	0.450407	Pbr007337.1;Pbr033253.1
Biological Process	GO:0040029	regulation of gene expression, epigenetic	2	5	0.129877	0.450407	Pbr018286.1;Pbr025726.1
Biological Process	GO:0045814	negative regulation of gene expression, epigenetic	2	5	0.129877	0.450407	Pbr018286.1;Pbr025726.1
Biological Process	GO:0045892	negative regulation of transcription, DNA-templated	2	5	0.129877	0.450407	Pbr018286.1;Pbr025726.1
Biological Process	GO:0051253	negative regulation of RNA metabolic process	2	5	0.129877	0.450407	Pbr018286.1;Pbr025726.1
Biological Process	GO:1902679	negative regulation of RNA biosynthetic process	2	5	0.129877	0.450407	Pbr018286.1;Pbr025726.1
Biological Process	GO:1903507	negative regulation of nucleic acid-templated transcription	2	5	0.129877	0.450407	Pbr018286.1;Pbr025726.1
Biological Process	GO:0000098	sulfur amino acid catabolic process	1	1	0.130414	0.450407	Pbr027939.1
Biological Process	GO:0000723	telomere maintenance	1	1	0.130414	0.450407	Pbr028373.1
Biological Process	GO:0006379	mRNA cleavage	1	1	0.130414	0.450407	Pbr008298.1
Biological Process	GO:0006420	arginyl-tRNA aminoacylation	1	1	0.130414	0.450407	Pbr015538.1
Biological Process	GO:0019673	GDP-mannose metabolic process	1	1	0.130414	0.450407	Pbr022124.1
Biological Process	GO:0030328	prenylcysteine catabolic process	1	1	0.130414	0.450407	Pbr027939.1
Biological Process	GO:0030329	prenylcysteine metabolic process	1	1	0.130414	0.450407	Pbr027939.1
Biological Process	GO:0032200	telomere organization	1	1	0.130414	0.450407	Pbr028373.1
Biological Process	GO:0042219	cellular modified amino acid catabolic process	1	1	0.130414	0.450407	Pbr027939.1
Biological Process	GO:0044273	sulfur compound catabolic process	1	1	0.130414	0.450407	Pbr027939.1
Biological Process	GO:0060249	anatomical structure homeostasis	1	1	0.130414	0.450407	Pbr028373.1
Biological Process	GO:0090305	nucleic acid phosphodiester bond hydrolysis	1	1	0.130414	0.450407	Pbr008298.1
Biological Process	GO:0090501	RNA phosphodiester bond hydrolysis	1	1	0.130414	0.450407	Pbr008298.1
Biological Process	GO:0044260	cellular macromolecule metabolic process	685	5082	0.130819	0.450407	Pbr000072.1;Pbr000231.1;Pbr000233.1;Pbr000237.1;Pbr000285.1;Pbr000294.2;Pbr000351.1;Pbr000371.1;Pbr000396.1;Pbr000407.1;Pbr000515.1;Pbr000518.1;Pbr000546.1;Pbr000550.1;Pbr000551.1;Pbr000555.1;Pbr000615.1;Pbr000619.1;Pbr000683.1;Pbr000743.2;Pbr000757.1;Pbr000768.2;Pbr000833.1;Pbr000877.1;Pbr000888.2;Pbr000892.1;Pbr000935.1;Pbr001162.1;Pbr001228.1;Pbr001328.1;Pbr001329.2;Pbr001330.1;Pbr001517.1;Pbr…
Biological Process	GO:0006897	endocytosis	3	10	0.13165	0.450407	Pbr015998.3;Pbr016834.1;Pbr030675.1
Biological Process	GO:0009891	positive regulation of biosynthetic process	3	10	0.13165	0.450407	Pbr021223.3;Pbr034245.1;Pbr035934.1
Biological Process	GO:0010557	positive regulation of macromolecule biosynthetic process	3	10	0.13165	0.450407	Pbr021223.3;Pbr034245.1;Pbr035934.1
Biological Process	GO:0010604	positive regulation of macromolecule metabolic process	3	10	0.13165	0.450407	Pbr021223.3;Pbr034245.1;Pbr035934.1
Biological Process	GO:0010628	positive regulation of gene expression	3	10	0.13165	0.450407	Pbr021223.3;Pbr034245.1;Pbr035934.1
Biological Process	GO:0031325	positive regulation of cellular metabolic process	3	10	0.13165	0.450407	Pbr021223.3;Pbr034245.1;Pbr035934.1
Biological Process	GO:0031328	positive regulation of cellular biosynthetic process	3	10	0.13165	0.450407	Pbr021223.3;Pbr034245.1;Pbr035934.1
Biological Process	GO:0046434	organophosphate catabolic process	3	10	0.13165	0.450407	Pbr012522.1;Pbr022937.1;Pbr024242.1
Biological Process	GO:0048522	positive regulation of cellular process	3	10	0.13165	0.450407	Pbr021223.3;Pbr034245.1;Pbr035934.1
Biological Process	GO:0051173	positive regulation of nitrogen compound metabolic process	3	10	0.13165	0.450407	Pbr021223.3;Pbr034245.1;Pbr035934.1
Biological Process	GO:0048193	Golgi vesicle transport	10	52	0.13258	0.451933	Pbr006022.2;Pbr012189.1;Pbr017112.2;Pbr019310.1;Pbr025118.1;Pbr029470.1;Pbr033481.1;Pbr040711.1;Pbr041019.1;Pbr042023.1
Biological Process	GO:0051276	chromosome organization	32	201	0.133402	0.45308	Pbr001162.1;Pbr004435.1;Pbr008187.1;Pbr008386.1;Pbr009283.1;Pbr014778.1;Pbr015263.1;Pbr015626.1;Pbr018152.1;Pbr018286.1;Pbr018338.1;Pbr018783.1;Pbr019254.1;Pbr019360.2;Pbr020015.1;Pbr020395.1;Pbr023494.1;Pbr024730.1;Pbr024738.1;Pbr025726.1;Pbr027936.1;Pbr028373.1;Pbr028389.3;Pbr029390.3;Pbr030319.1;Pbr032000.1;Pbr033460.1;Pbr034002.1;Pbr034770.2;Pbr036626.1;Pbr038864.1;Pbr040945.1
Biological Process	GO:0034654	nucleobase-containing compound biosynthetic process	177	1258	0.138246	0.467832	Pbr000072.1;Pbr000285.1;Pbr000351.1;Pbr000396.1;Pbr000407.1;Pbr000490.1;Pbr000615.1;Pbr000743.2;Pbr000757.1;Pbr001162.1;Pbr001237.1;Pbr001328.1;Pbr001551.1;Pbr002020.1;Pbr002038.1;Pbr002083.1;Pbr002169.1;Pbr002427.2;Pbr002467.1;Pbr002476.1;Pbr002524.1;Pbr003846.2;Pbr004202.1;Pbr004234.1;Pbr004298.1;Pbr004360.1;Pbr004364.1;Pbr004690.1;Pbr004851.1;Pbr005213.1;Pbr005262.1;Pbr006217.1;Pbr006809.1;Pbr…
Biological Process	GO:0019438	aromatic compound biosynthetic process	193	1377	0.138882	0.468289	Pbr000072.1;Pbr000285.1;Pbr000351.1;Pbr000396.1;Pbr000407.1;Pbr000490.1;Pbr000615.1;Pbr000694.1;Pbr000743.2;Pbr000757.1;Pbr001162.1;Pbr001237.1;Pbr001328.1;Pbr001551.1;Pbr002020.1;Pbr002038.1;Pbr002083.1;Pbr002169.1;Pbr002427.2;Pbr002467.1;Pbr002476.1;Pbr002524.1;Pbr003185.1;Pbr003846.2;Pbr004202.1;Pbr004234.1;Pbr004298.1;Pbr004360.1;Pbr004364.1;Pbr004690.1;Pbr004851.1;Pbr005213.1;Pbr005262.1;Pbr…
Biological Process	GO:0006813	potassium ion transport	12	66	0.145041	0.487296	Pbr007039.1;Pbr016651.1;Pbr016883.1;Pbr018618.1;Pbr021451.2;Pbr021453.1;Pbr026531.1;Pbr033747.1;Pbr034864.1;Pbr037826.1;Pbr039581.1;Pbr041273.1
Biological Process	GO:0009396	folic acid-containing compound biosynthetic process	4	16	0.145979	0.488688	Pbr000694.1;Pbr011394.1;Pbr026588.2;Pbr030457.1
Biological Process	GO:0044724	single-organism carbohydrate catabolic process	16	93	0.148988	0.494272	Pbr005501.1;Pbr005502.1;Pbr012208.1;Pbr013657.1;Pbr015118.1;Pbr015533.1;Pbr016286.1;Pbr020223.1;Pbr025447.1;Pbr025650.1;Pbr028010.2;Pbr028609.1;Pbr028610.1;Pbr035260.1;Pbr037594.1;Pbr038845.1
Biological Process	GO:0009066	aspartate family amino acid metabolic process	6	28	0.149031	0.494272	Pbr016887.1;Pbr017653.1;Pbr020964.2;Pbr036395.1;Pbr036787.1;Pbr042866.1
Biological Process	GO:0006779	porphyrin-containing compound biosynthetic process	5	22	0.149763	0.494272	Pbr016168.1;Pbr024218.1;Pbr027640.1;Pbr038202.1;Pbr041575.1
Biological Process	GO:0042558	pteridine-containing compound metabolic process	5	22	0.149763	0.494272	Pbr000694.1;Pbr001330.1;Pbr011394.1;Pbr026588.2;Pbr030457.1
Biological Process	GO:0006066	alcohol metabolic process	9	47	0.151522	0.498314	Pbr008037.1;Pbr012208.1;Pbr018616.1;Pbr020164.1;Pbr025653.2;Pbr026948.1;Pbr034273.1;Pbr035260.1;Pbr036390.1
Biological Process	GO:0015893	drug transport	18	107	0.153369	0.500862	Pbr002344.1;Pbr004916.1;Pbr006196.2;Pbr013931.1;Pbr015827.1;Pbr018097.1;Pbr020066.1;Pbr020344.1;Pbr021501.1;Pbr024749.1;Pbr027372.1;Pbr028755.1;Pbr036183.1;Pbr038294.1;Pbr040664.1;Pbr040965.1;Pbr041778.1;Pbr042742.1
Biological Process	GO:0042493	response to drug	18	107	0.153369	0.500862	Pbr002344.1;Pbr004916.1;Pbr006196.2;Pbr013931.1;Pbr015827.1;Pbr018097.1;Pbr020066.1;Pbr020344.1;Pbr021501.1;Pbr024749.1;Pbr027372.1;Pbr028755.1;Pbr036183.1;Pbr038294.1;Pbr040664.1;Pbr040965.1;Pbr041778.1;Pbr042742.1
Biological Process	GO:1903509	liposaccharide metabolic process	8	41	0.157566	0.512777	Pbr000935.1;Pbr003092.1;Pbr004651.1;Pbr008734.1;Pbr026232.1;Pbr038214.1;Pbr040716.4;Pbr042663.1
Biological Process	GO:0016192	vesicle-mediated transport	40	262	0.161504	0.523767	Pbr000340.1;Pbr001901.1;Pbr006022.2;Pbr008040.1;Pbr010324.1;Pbr010708.2;Pbr010711.2;Pbr010919.1;Pbr012189.1;Pbr013024.1;Pbr013850.1;Pbr014848.1;Pbr015998.3;Pbr016834.1;Pbr017112.2;Pbr019310.1;Pbr019761.1;Pbr020268.1;Pbr021124.1;Pbr021421.3;Pbr024088.1;Pbr024699.1;Pbr025118.1;Pbr027583.1;Pbr028871.1;Pbr029470.1;Pbr029853.1;Pbr030675.1;Pbr032122.3;Pbr032697.1;Pbr033378.1;Pbr033481.1;Pbr035753.1;Pbr…
Biological Process	GO:0006721	terpenoid metabolic process	3	11	0.164285	0.52911	Pbr008422.1;Pbr034033.1;Pbr038551.1
Biological Process	GO:0016114	terpenoid biosynthetic process	3	11	0.164285	0.52911	Pbr008422.1;Pbr034033.1;Pbr038551.1
Biological Process	GO:0072522	purine-containing compound biosynthetic process	28	178	0.167793	0.536086	Pbr001237.1;Pbr002476.1;Pbr004202.1;Pbr004298.1;Pbr004851.1;Pbr005262.1;Pbr007143.1;Pbr008252.1;Pbr009309.3;Pbr009695.1;Pbr017990.2;Pbr020230.1;Pbr020348.1;Pbr021950.2;Pbr021970.1;Pbr022936.1;Pbr023453.1;Pbr024716.1;Pbr026279.1;Pbr029113.1;Pbr029767.1;Pbr031897.1;Pbr032213.1;Pbr036737.1;Pbr037631.1;Pbr038135.1;Pbr038885.1;Pbr040530.1
Biological Process	GO:0006091	generation of precursor metabolites and energy	25	157	0.167925	0.536086	Pbr003592.1;Pbr004985.1;Pbr005501.1;Pbr005502.1;Pbr005571.1;Pbr007597.1;Pbr012424.1;Pbr013232.1;Pbr015118.1;Pbr015533.1;Pbr016286.1;Pbr020223.1;Pbr022705.1;Pbr024324.2;Pbr025447.1;Pbr025650.1;Pbr027508.1;Pbr028010.2;Pbr028609.1;Pbr028610.1;Pbr029104.2;Pbr034954.1;Pbr037594.1;Pbr038845.1;Pbr039554.1
Biological Process	GO:0048519	negative regulation of biological process	17	102	0.171331	0.536086	Pbr003833.1;Pbr005805.1;Pbr009058.1;Pbr011385.1;Pbr011387.1;Pbr018286.1;Pbr018808.1;Pbr019658.1;Pbr021987.2;Pbr025726.1;Pbr025868.1;Pbr032911.1;Pbr037033.1;Pbr037035.1;Pbr037606.1;Pbr040234.1;Pbr041729.1
Biological Process	GO:0044270	cellular nitrogen compound catabolic process	4	17	0.172315	0.536086	Pbr000294.2;Pbr008734.1;Pbr032846.1;Pbr035503.1
Biological Process	GO:0000160	phosphorelay signal transduction system	13	75	0.173124	0.536086	Pbr007273.2;Pbr008769.1;Pbr010771.1;Pbr012151.3;Pbr013929.1;Pbr023435.1;Pbr025056.1;Pbr028774.1;Pbr030132.2;Pbr032265.1;Pbr032960.1;Pbr034277.2;Pbr035545.1
Biological Process	GO:0019751	polyol metabolic process	8	42	0.173825	0.536086	Pbr008037.1;Pbr012208.1;Pbr020164.1;Pbr025653.2;Pbr026948.1;Pbr034273.1;Pbr035260.1;Pbr036390.1
Biological Process	GO:0044712	single-organism catabolic process	21	130	0.175363	0.536086	Pbr005501.1;Pbr005502.1;Pbr007471.1;Pbr008484.1;Pbr012208.1;Pbr013657.1;Pbr015118.1;Pbr015533.1;Pbr016286.1;Pbr020223.1;Pbr025447.1;Pbr025650.1;Pbr026526.1;Pbr027939.1;Pbr028010.2;Pbr028609.1;Pbr028610.1;Pbr035260.1;Pbr035357.1;Pbr037594.1;Pbr038845.1
Biological Process	GO:0006354	DNA-templated transcription, elongation	2	6	0.178504	0.536086	Pbr021223.3;Pbr035934.1
Biological Process	GO:0006368	transcription elongation from RNA polymerase II promoter	2	6	0.178504	0.536086	Pbr021223.3;Pbr035934.1
Biological Process	GO:0015994	chlorophyll metabolic process	2	6	0.178504	0.536086	Pbr016168.1;Pbr027640.1
Biological Process	GO:0015995	chlorophyll biosynthetic process	2	6	0.178504	0.536086	Pbr016168.1;Pbr027640.1
Biological Process	GO:0032784	regulation of DNA-templated transcription, elongation	2	6	0.178504	0.536086	Pbr021223.3;Pbr035934.1
Biological Process	GO:0032786	positive regulation of DNA-templated transcription, elongation	2	6	0.178504	0.536086	Pbr021223.3;Pbr035934.1
Biological Process	GO:0032968	positive regulation of transcription elongation from RNA polymerase II promoter	2	6	0.178504	0.536086	Pbr021223.3;Pbr035934.1
Biological Process	GO:0034243	regulation of transcription elongation from RNA polymerase II promoter	2	6	0.178504	0.536086	Pbr021223.3;Pbr035934.1
Biological Process	GO:0045893	positive regulation of transcription, DNA-templated	2	6	0.178504	0.536086	Pbr021223.3;Pbr035934.1
Biological Process	GO:0045935	positive regulation of nucleobase-containing compound metabolic process	2	6	0.178504	0.536086	Pbr021223.3;Pbr035934.1
Biological Process	GO:0045944	positive regulation of transcription from RNA polymerase II promoter	2	6	0.178504	0.536086	Pbr021223.3;Pbr035934.1
Biological Process	GO:0051254	positive regulation of RNA metabolic process	2	6	0.178504	0.536086	Pbr021223.3;Pbr035934.1
Biological Process	GO:1902680	positive regulation of RNA biosynthetic process	2	6	0.178504	0.536086	Pbr021223.3;Pbr035934.1
Biological Process	GO:1903508	positive regulation of nucleic acid-templated transcription	2	6	0.178504	0.536086	Pbr021223.3;Pbr035934.1
Biological Process	GO:0007264	small GTPase mediated signal transduction	23	145	0.184931	0.553609	Pbr000047.1;Pbr005389.1;Pbr011412.1;Pbr014916.1;Pbr016188.1;Pbr017660.1;Pbr019181.1;Pbr020958.1;Pbr022820.1;Pbr023799.1;Pbr024210.1;Pbr025695.1;Pbr026637.1;Pbr026904.1;Pbr028925.1;Pbr031105.1;Pbr033702.1;Pbr033998.1;Pbr034999.1;Pbr037347.1;Pbr038497.1;Pbr042813.1;Pbr042826.1
Biological Process	GO:0055085	transmembrane transport	132	941	0.189035	0.564086	Pbr000058.1;Pbr000607.1;Pbr000701.1;Pbr000882.1;Pbr002344.1;Pbr002401.1;Pbr002528.1;Pbr002573.1;Pbr003354.1;Pbr003610.1;Pbr003612.1;Pbr003615.1;Pbr003970.1;Pbr004469.1;Pbr004695.1;Pbr004813.1;Pbr004916.1;Pbr005787.2;Pbr005815.1;Pbr006055.2;Pbr006196.2;Pbr006384.1;Pbr006558.1;Pbr006748.1;Pbr006821.1;Pbr007039.1;Pbr007487.1;Pbr008086.1;Pbr008094.1;Pbr008095.1;Pbr008859.1;Pbr008924.1;Pbr009905.1;Pbr…
Biological Process	GO:0000097	sulfur amino acid biosynthetic process	5	24	0.195559	0.581694	Pbr002013.2;Pbr015076.1;Pbr016840.2;Pbr016887.1;Pbr036787.1
Biological Process	GO:0009893	positive regulation of metabolic process	3	12	0.198974	0.588106	Pbr021223.3;Pbr034245.1;Pbr035934.1
Biological Process	GO:0048518	positive regulation of biological process	3	12	0.198974	0.588106	Pbr021223.3;Pbr034245.1;Pbr035934.1
Biological Process	GO:0007031	peroxisome organization	4	18	0.200128	0.588451	Pbr019898.1;Pbr020358.2;Pbr021439.1;Pbr036622.4
Biological Process	GO:0007186	G-protein coupled receptor signaling pathway	7	37	0.20035	0.588451	Pbr001352.2;Pbr012282.1;Pbr018022.1;Pbr023578.1;Pbr025041.1;Pbr030105.1;Pbr037340.1
Biological Process	GO:0006418	tRNA aminoacylation for protein translation	15	91	0.201835	0.589961	Pbr004019.1;Pbr008016.1;Pbr010038.1;Pbr012234.1;Pbr014853.2;Pbr015538.1;Pbr019573.3;Pbr024541.3;Pbr027873.2;Pbr031605.2;Pbr032351.1;Pbr033310.1;Pbr035249.1;Pbr037784.1;Pbr037844.1
Biological Process	GO:0055086	nucleobase-containing small molecule metabolic process	55	377	0.202577	0.589961	Pbr000490.1;Pbr001237.1;Pbr002476.1;Pbr002524.1;Pbr004202.1;Pbr004298.1;Pbr004851.1;Pbr005262.1;Pbr005501.1;Pbr005502.1;Pbr007143.1;Pbr007597.1;Pbr008252.1;Pbr008813.1;Pbr009309.3;Pbr009695.1;Pbr010240.2;Pbr013416.1;Pbr015118.1;Pbr015533.1;Pbr016286.1;Pbr017990.2;Pbr019207.1;Pbr020223.1;Pbr020230.1;Pbr020348.1;Pbr021950.2;Pbr021970.1;Pbr022936.1;Pbr023453.1;Pbr024716.1;Pbr025447.1;Pbr025650.1;Pbr…
Biological Process	GO:0009108	coenzyme biosynthetic process	10	57	0.202759	0.589961	Pbr000694.1;Pbr006775.1;Pbr011394.1;Pbr013416.1;Pbr019218.1;Pbr020755.1;Pbr026588.2;Pbr030457.1;Pbr031471.1;Pbr033006.1
Biological Process	GO:0008219	cell death	56	385	0.206747	0.597839	Pbr000739.1;Pbr001035.1;Pbr002896.1;Pbr003344.1;Pbr003529.1;Pbr004775.2;Pbr004933.1;Pbr007426.1;Pbr007883.1;Pbr008283.1;Pbr009658.2;Pbr011616.1;Pbr012662.1;Pbr013117.2;Pbr013118.1;Pbr013155.1;Pbr014265.1;Pbr014268.1;Pbr015086.1;Pbr015634.1;Pbr016202.1;Pbr016325.1;Pbr016380.1;Pbr017278.1;Pbr017306.1;Pbr017334.1;Pbr018357.1;Pbr018561.1;Pbr022337.1;Pbr023226.1;Pbr023227.1;Pbr023322.2;Pbr025079.1;Pbr…
Biological Process	GO:0016265	death	56	385	0.206747	0.597839	Pbr000739.1;Pbr001035.1;Pbr002896.1;Pbr003344.1;Pbr003529.1;Pbr004775.2;Pbr004933.1;Pbr007426.1;Pbr007883.1;Pbr008283.1;Pbr009658.2;Pbr011616.1;Pbr012662.1;Pbr013117.2;Pbr013118.1;Pbr013155.1;Pbr014265.1;Pbr014268.1;Pbr015086.1;Pbr015634.1;Pbr016202.1;Pbr016325.1;Pbr016380.1;Pbr017278.1;Pbr017306.1;Pbr017334.1;Pbr018357.1;Pbr018561.1;Pbr022337.1;Pbr023226.1;Pbr023227.1;Pbr023322.2;Pbr025079.1;Pbr…
Biological Process	GO:0045333	cellular respiration	6	31	0.210209	0.605974	Pbr004985.1;Pbr005571.1;Pbr007597.1;Pbr013232.1;Pbr022705.1;Pbr027508.1
Biological Process	GO:0006071	glycerol metabolic process	4	19	0.229155	0.630845	Pbr008037.1;Pbr020164.1;Pbr026948.1;Pbr034273.1
Biological Process	GO:0019400	alditol metabolic process	4	19	0.229155	0.630845	Pbr008037.1;Pbr020164.1;Pbr026948.1;Pbr034273.1
Biological Process	GO:0019439	aromatic compound catabolic process	4	19	0.229155	0.630845	Pbr000294.2;Pbr008734.1;Pbr032846.1;Pbr035503.1
Biological Process	GO:0042559	pteridine-containing compound biosynthetic process	4	19	0.229155	0.630845	Pbr000694.1;Pbr011394.1;Pbr026588.2;Pbr030457.1
Biological Process	GO:0009086	methionine biosynthetic process	2	7	0.229252	0.630845	Pbr016887.1;Pbr036787.1
Biological Process	GO:0016458	gene silencing	2	7	0.229252	0.630845	Pbr018286.1;Pbr025726.1
Biological Process	GO:0044707	single-multicellular organism process	6	32	0.232315	0.630845	Pbr013937.1;Pbr014389.1;Pbr020933.1;Pbr027432.1;Pbr031527.1;Pbr035656.1
Biological Process	GO:0007165	signal transduction	74	522	0.234126	0.630845	Pbr000047.1;Pbr001352.2;Pbr002896.1;Pbr003529.1;Pbr004775.2;Pbr005156.1;Pbr005389.1;Pbr007273.2;Pbr007491.1;Pbr008769.1;Pbr010771.1;Pbr010903.1;Pbr011412.1;Pbr012151.3;Pbr012266.1;Pbr012282.1;Pbr012662.1;Pbr013929.1;Pbr014079.1;Pbr014377.1;Pbr014916.1;Pbr016188.1;Pbr016380.1;Pbr017660.1;Pbr018022.1;Pbr018896.1;Pbr019181.1;Pbr020162.2;Pbr020958.1;Pbr021118.1;Pbr022325.1;Pbr022820.1;Pbr023435.1;Pbr…
Biological Process	GO:0023052	signaling	74	522	0.234126	0.630845	Pbr000047.1;Pbr001352.2;Pbr002896.1;Pbr003529.1;Pbr004775.2;Pbr005156.1;Pbr005389.1;Pbr007273.2;Pbr007491.1;Pbr008769.1;Pbr010771.1;Pbr010903.1;Pbr011412.1;Pbr012151.3;Pbr012266.1;Pbr012282.1;Pbr012662.1;Pbr013929.1;Pbr014079.1;Pbr014377.1;Pbr014916.1;Pbr016188.1;Pbr016380.1;Pbr017660.1;Pbr018022.1;Pbr018896.1;Pbr019181.1;Pbr020162.2;Pbr020958.1;Pbr021118.1;Pbr022325.1;Pbr022820.1;Pbr023435.1;Pbr…
Biological Process	GO:0044700	single organism signaling	74	522	0.234126	0.630845	Pbr000047.1;Pbr001352.2;Pbr002896.1;Pbr003529.1;Pbr004775.2;Pbr005156.1;Pbr005389.1;Pbr007273.2;Pbr007491.1;Pbr008769.1;Pbr010771.1;Pbr010903.1;Pbr011412.1;Pbr012151.3;Pbr012266.1;Pbr012282.1;Pbr012662.1;Pbr013929.1;Pbr014079.1;Pbr014377.1;Pbr014916.1;Pbr016188.1;Pbr016380.1;Pbr017660.1;Pbr018022.1;Pbr018896.1;Pbr019181.1;Pbr020162.2;Pbr020958.1;Pbr021118.1;Pbr022325.1;Pbr022820.1;Pbr023435.1;Pbr…
Biological Process	GO:0008152	metabolic process	1401	10639	0.234624	0.630845	Pbr000013.1;Pbr000072.1;Pbr000084.1;Pbr000135.1;Pbr000136.1;Pbr000142.1;Pbr000177.1;Pbr000231.1;Pbr000233.1;Pbr000237.1;Pbr000277.1;Pbr000285.1;Pbr000294.2;Pbr000351.1;Pbr000364.1;Pbr000371.1;Pbr000396.1;Pbr000407.1;Pbr000438.1;Pbr000461.1;Pbr000468.1;Pbr000490.1;Pbr000515.1;Pbr000518.1;Pbr000530.1;Pbr000546.1;Pbr000550.1;Pbr000551.1;Pbr000555.1;Pbr000615.1;Pbr000619.1;Pbr000620.1;Pbr000645.1;Pbr…
Biological Process	GO:0006072	glycerol-3-phosphate metabolic process	3	13	0.235176	0.630845	Pbr012522.1;Pbr022937.1;Pbr024242.1
Biological Process	GO:0034655	nucleobase-containing compound catabolic process	3	13	0.235176	0.630845	Pbr000294.2;Pbr032846.1;Pbr035503.1
Biological Process	GO:0006325	chromatin organization	26	172	0.237901	0.630845	Pbr001162.1;Pbr004435.1;Pbr008187.1;Pbr008386.1;Pbr015263.1;Pbr015626.1;Pbr018286.1;Pbr018338.1;Pbr018783.1;Pbr019254.1;Pbr019360.2;Pbr020015.1;Pbr020395.1;Pbr023494.1;Pbr024738.1;Pbr025726.1;Pbr028389.3;Pbr029390.3;Pbr030319.1;Pbr032000.1;Pbr033460.1;Pbr034002.1;Pbr034770.2;Pbr036626.1;Pbr038864.1;Pbr040945.1
Biological Process	GO:0016053	organic acid biosynthetic process	39	266	0.238461	0.630845	Pbr000694.1;Pbr002013.2;Pbr006775.1;Pbr008015.1;Pbr010073.1;Pbr010854.1;Pbr011394.1;Pbr011397.1;Pbr012129.1;Pbr014708.1;Pbr015076.1;Pbr016840.2;Pbr016887.1;Pbr017653.1;Pbr019996.1;Pbr020610.1;Pbr020613.1;Pbr020964.2;Pbr022485.1;Pbr024325.1;Pbr026588.2;Pbr026758.1;Pbr027962.1;Pbr028822.2;Pbr030457.1;Pbr031904.1;Pbr032299.1;Pbr033006.1;Pbr033896.1;Pbr033925.1;Pbr035890.1;Pbr035949.1;Pbr036395.1;Pbr…
Biological Process	GO:0046394	carboxylic acid biosynthetic process	39	266	0.238461	0.630845	Pbr000694.1;Pbr002013.2;Pbr006775.1;Pbr008015.1;Pbr010073.1;Pbr010854.1;Pbr011394.1;Pbr011397.1;Pbr012129.1;Pbr014708.1;Pbr015076.1;Pbr016840.2;Pbr016887.1;Pbr017653.1;Pbr019996.1;Pbr020610.1;Pbr020613.1;Pbr020964.2;Pbr022485.1;Pbr024325.1;Pbr026588.2;Pbr026758.1;Pbr027962.1;Pbr028822.2;Pbr030457.1;Pbr031904.1;Pbr032299.1;Pbr033006.1;Pbr033896.1;Pbr033925.1;Pbr035890.1;Pbr035949.1;Pbr036395.1;Pbr…
Biological Process	GO:0043038	amino acid activation	15	94	0.23934	0.630845	Pbr004019.1;Pbr008016.1;Pbr010038.1;Pbr012234.1;Pbr014853.2;Pbr015538.1;Pbr019573.3;Pbr024541.3;Pbr027873.2;Pbr031605.2;Pbr032351.1;Pbr033310.1;Pbr035249.1;Pbr037784.1;Pbr037844.1
Biological Process	GO:0043039	tRNA aminoacylation	15	94	0.23934	0.630845	Pbr004019.1;Pbr008016.1;Pbr010038.1;Pbr012234.1;Pbr014853.2;Pbr015538.1;Pbr019573.3;Pbr024541.3;Pbr027873.2;Pbr031605.2;Pbr032351.1;Pbr033310.1;Pbr035249.1;Pbr037784.1;Pbr037844.1
Biological Process	GO:0033013	tetrapyrrole metabolic process	7	39	0.240221	0.630845	Pbr008734.1;Pbr008740.1;Pbr016168.1;Pbr024218.1;Pbr027640.1;Pbr038202.1;Pbr041575.1
Biological Process	GO:0000270	peptidoglycan metabolic process	1	2	0.243828	0.630845	Pbr015948.1
Biological Process	GO:0006007	glucose catabolic process	1	2	0.243828	0.630845	Pbr013657.1
Biological Process	GO:0006023	aminoglycan biosynthetic process	1	2	0.243828	0.630845	Pbr015948.1
Biological Process	GO:0006024	glycosaminoglycan biosynthetic process	1	2	0.243828	0.630845	Pbr015948.1
Biological Process	GO:0006549	isoleucine metabolic process	1	2	0.243828	0.630845	Pbr027962.1
Biological Process	GO:0006573	valine metabolic process	1	2	0.243828	0.630845	Pbr038845.1
Biological Process	GO:0006890	retrograde vesicle-mediated transport, Golgi to ER	1	2	0.243828	0.630845	Pbr042023.1
Biological Process	GO:0009097	isoleucine biosynthetic process	1	2	0.243828	0.630845	Pbr027962.1
Biological Process	GO:0009252	peptidoglycan biosynthetic process	1	2	0.243828	0.630845	Pbr015948.1
Biological Process	GO:0009273	peptidoglycan-based cell wall biogenesis	1	2	0.243828	0.630845	Pbr015948.1
Biological Process	GO:0009894	regulation of catabolic process	1	2	0.243828	0.630845	Pbr027393.1
Biological Process	GO:0019320	hexose catabolic process	1	2	0.243828	0.630845	Pbr013657.1
Biological Process	GO:0030203	glycosaminoglycan metabolic process	1	2	0.243828	0.630845	Pbr015948.1
Biological Process	GO:0042176	regulation of protein catabolic process	1	2	0.243828	0.630845	Pbr027393.1
Biological Process	GO:0044038	cell wall macromolecule biosynthetic process	1	2	0.243828	0.630845	Pbr015948.1
Biological Process	GO:0046365	monosaccharide catabolic process	1	2	0.243828	0.630845	Pbr013657.1
Biological Process	GO:0051090	regulation of sequence-specific DNA binding transcription factor activity	1	2	0.243828	0.630845	Pbr005213.1
Biological Process	GO:0070589	cellular component macromolecule biosynthetic process	1	2	0.243828	0.630845	Pbr015948.1
Biological Process	GO:0019362	pyridine nucleotide metabolic process	16	102	0.251665	0.647534	Pbr005501.1;Pbr005502.1;Pbr013416.1;Pbr015118.1;Pbr015533.1;Pbr016286.1;Pbr020223.1;Pbr025447.1;Pbr025650.1;Pbr028010.2;Pbr028609.1;Pbr028610.1;Pbr028738.1;Pbr037594.1;Pbr038845.1;Pbr042090.1
Biological Process	GO:0046496	nicotinamide nucleotide metabolic process	16	102	0.251665	0.647534	Pbr005501.1;Pbr005502.1;Pbr013416.1;Pbr015118.1;Pbr015533.1;Pbr016286.1;Pbr020223.1;Pbr025447.1;Pbr025650.1;Pbr028010.2;Pbr028609.1;Pbr028610.1;Pbr028738.1;Pbr037594.1;Pbr038845.1;Pbr042090.1
Biological Process	GO:0016485	protein processing	4	20	0.259133	0.663096	Pbr011347.1;Pbr012600.1;Pbr021734.2;Pbr038058.1
Biological Process	GO:0051604	protein maturation	4	20	0.259133	0.663096	Pbr011347.1;Pbr012600.1;Pbr021734.2;Pbr038058.1
Biological Process	GO:0006733	oxidoreduction coenzyme metabolic process	16	103	0.264515	0.665989	Pbr005501.1;Pbr005502.1;Pbr013416.1;Pbr015118.1;Pbr015533.1;Pbr016286.1;Pbr020223.1;Pbr025447.1;Pbr025650.1;Pbr028010.2;Pbr028609.1;Pbr028610.1;Pbr028738.1;Pbr037594.1;Pbr038845.1;Pbr042090.1
Biological Process	GO:0016568	chromatin modification	8	47	0.264701	0.665989	Pbr001162.1;Pbr018338.1;Pbr019360.2;Pbr023494.1;Pbr024738.1;Pbr033460.1;Pbr036626.1;Pbr040945.1
Biological Process	GO:0006096	glycolytic process	13	82	0.26771	0.665989	Pbr005501.1;Pbr005502.1;Pbr015118.1;Pbr015533.1;Pbr016286.1;Pbr020223.1;Pbr025447.1;Pbr025650.1;Pbr028010.2;Pbr028609.1;Pbr028610.1;Pbr037594.1;Pbr038845.1
Biological Process	GO:0006165	nucleoside diphosphate phosphorylation	13	82	0.26771	0.665989	Pbr005501.1;Pbr005502.1;Pbr015118.1;Pbr015533.1;Pbr016286.1;Pbr020223.1;Pbr025447.1;Pbr025650.1;Pbr028010.2;Pbr028609.1;Pbr028610.1;Pbr037594.1;Pbr038845.1
Biological Process	GO:0006757	ATP generation from ADP	13	82	0.26771	0.665989	Pbr005501.1;Pbr005502.1;Pbr015118.1;Pbr015533.1;Pbr016286.1;Pbr020223.1;Pbr025447.1;Pbr025650.1;Pbr028010.2;Pbr028609.1;Pbr028610.1;Pbr037594.1;Pbr038845.1
Biological Process	GO:0009135	purine nucleoside diphosphate metabolic process	13	82	0.26771	0.665989	Pbr005501.1;Pbr005502.1;Pbr015118.1;Pbr015533.1;Pbr016286.1;Pbr020223.1;Pbr025447.1;Pbr025650.1;Pbr028010.2;Pbr028609.1;Pbr028610.1;Pbr037594.1;Pbr038845.1
Biological Process	GO:0009179	purine ribonucleoside diphosphate metabolic process	13	82	0.26771	0.665989	Pbr005501.1;Pbr005502.1;Pbr015118.1;Pbr015533.1;Pbr016286.1;Pbr020223.1;Pbr025447.1;Pbr025650.1;Pbr028010.2;Pbr028609.1;Pbr028610.1;Pbr037594.1;Pbr038845.1
Biological Process	GO:0009185	ribonucleoside diphosphate metabolic process	13	82	0.26771	0.665989	Pbr005501.1;Pbr005502.1;Pbr015118.1;Pbr015533.1;Pbr016286.1;Pbr020223.1;Pbr025447.1;Pbr025650.1;Pbr028010.2;Pbr028609.1;Pbr028610.1;Pbr037594.1;Pbr038845.1
Biological Process	GO:0046031	ADP metabolic process	13	82	0.26771	0.665989	Pbr005501.1;Pbr005502.1;Pbr015118.1;Pbr015533.1;Pbr016286.1;Pbr020223.1;Pbr025447.1;Pbr025650.1;Pbr028010.2;Pbr028609.1;Pbr028610.1;Pbr037594.1;Pbr038845.1
Biological Process	GO:0046939	nucleotide phosphorylation	13	82	0.26771	0.665989	Pbr005501.1;Pbr005502.1;Pbr015118.1;Pbr015533.1;Pbr016286.1;Pbr020223.1;Pbr025447.1;Pbr025650.1;Pbr028010.2;Pbr028609.1;Pbr028610.1;Pbr037594.1;Pbr038845.1
Biological Process	GO:0006357	regulation of transcription from RNA polymerase II promoter	5	27	0.271536	0.665989	Pbr000757.1;Pbr004360.1;Pbr021223.3;Pbr035934.1;Pbr041527.1
Biological Process	GO:0007275	multicellular organism development	5	27	0.271536	0.665989	Pbr013937.1;Pbr014389.1;Pbr020933.1;Pbr027432.1;Pbr031527.1
Biological Process	GO:0032502	developmental process	5	27	0.271536	0.665989	Pbr013937.1;Pbr014389.1;Pbr020933.1;Pbr027432.1;Pbr031527.1
Biological Process	GO:0044767	single-organism developmental process	5	27	0.271536	0.665989	Pbr013937.1;Pbr014389.1;Pbr020933.1;Pbr027432.1;Pbr031527.1
Biological Process	GO:0006098	pentose-phosphate shunt	3	14	0.272385	0.665989	Pbr028738.1;Pbr038845.1;Pbr042090.1
Biological Process	GO:0006739	NADP metabolic process	3	14	0.272385	0.665989	Pbr028738.1;Pbr038845.1;Pbr042090.1
Biological Process	GO:0051156	glucose 6-phosphate metabolic process	3	14	0.272385	0.665989	Pbr028738.1;Pbr038845.1;Pbr042090.1
Biological Process	GO:0006855	drug transmembrane transport	16	104	0.277596	0.674066	Pbr002344.1;Pbr004916.1;Pbr006196.2;Pbr013931.1;Pbr015827.1;Pbr018097.1;Pbr020066.1;Pbr020344.1;Pbr021501.1;Pbr028755.1;Pbr036183.1;Pbr038294.1;Pbr040664.1;Pbr040965.1;Pbr041778.1;Pbr042742.1
Biological Process	GO:0006448	regulation of translational elongation	2	8	0.28074	0.674066	Pbr009058.1;Pbr034245.1
Biological Process	GO:0006555	methionine metabolic process	2	8	0.28074	0.674066	Pbr016887.1;Pbr036787.1
Biological Process	GO:0009094	L-phenylalanine biosynthetic process	2	8	0.28074	0.674066	Pbr031904.1;Pbr033925.1
Biological Process	GO:0032957	inositol trisphosphate metabolic process	2	8	0.28074	0.674066	Pbr025653.2;Pbr036390.1
Biological Process	GO:0043647	inositol phosphate metabolic process	2	8	0.28074	0.674066	Pbr025653.2;Pbr036390.1
Biological Process	GO:1902223	erythrose 4-phosphate/phosphoenolpyruvate family amino acid biosynthetic process	2	8	0.28074	0.674066	Pbr031904.1;Pbr033925.1
Biological Process	GO:0008610	lipid biosynthetic process	31	213	0.282757	0.677167	Pbr000013.1;Pbr000935.1;Pbr001948.1;Pbr003092.1;Pbr004300.2;Pbr004609.1;Pbr004651.1;Pbr006775.1;Pbr007711.1;Pbr008422.1;Pbr009987.1;Pbr010854.1;Pbr013374.1;Pbr014708.1;Pbr020610.1;Pbr020613.1;Pbr022902.1;Pbr022904.1;Pbr026232.1;Pbr026628.1;Pbr028702.1;Pbr028762.3;Pbr032269.1;Pbr032299.1;Pbr033192.1;Pbr033896.1;Pbr034033.1;Pbr035949.1;Pbr038214.1;Pbr038551.1;Pbr042663.1
Biological Process	GO:1901615	organic hydroxy compound metabolic process	9	55	0.285232	0.681346	Pbr008037.1;Pbr012208.1;Pbr018616.1;Pbr020164.1;Pbr025653.2;Pbr026948.1;Pbr034273.1;Pbr035260.1;Pbr036390.1
Biological Process	GO:0034660	ncRNA metabolic process	26	177	0.287184	0.68426	Pbr003254.1;Pbr004019.1;Pbr004822.1;Pbr008016.1;Pbr008298.1;Pbr010038.1;Pbr011935.1;Pbr012234.1;Pbr014853.2;Pbr015538.1;Pbr019573.3;Pbr023847.1;Pbr024541.3;Pbr024686.1;Pbr024687.1;Pbr025845.1;Pbr027352.1;Pbr027873.2;Pbr031605.2;Pbr032351.1;Pbr033310.1;Pbr035249.1;Pbr037784.1;Pbr037844.1;Pbr039971.1;Pbr041265.1
Biological Process	GO:0001522	pseudouridine synthesis	4	21	0.289805	0.68526	Pbr004386.2;Pbr012541.1;Pbr020874.1;Pbr027124.1
Biological Process	GO:0006261	DNA-dependent DNA replication	4	21	0.289805	0.68526	Pbr015816.1;Pbr022684.1;Pbr030833.1;Pbr035642.1
Biological Process	GO:0046700	heterocycle catabolic process	4	21	0.289805	0.68526	Pbr000294.2;Pbr008734.1;Pbr032846.1;Pbr035503.1
Biological Process	GO:0006090	pyruvate metabolic process	13	84	0.297553	0.693827	Pbr005501.1;Pbr005502.1;Pbr015118.1;Pbr015533.1;Pbr016286.1;Pbr020223.1;Pbr025447.1;Pbr025650.1;Pbr028010.2;Pbr028609.1;Pbr028610.1;Pbr037594.1;Pbr038845.1
Biological Process	GO:0006506	GPI anchor biosynthetic process	5	28	0.298167	0.693827	Pbr000935.1;Pbr004651.1;Pbr026232.1;Pbr038214.1;Pbr042663.1
Biological Process	GO:0006661	phosphatidylinositol biosynthetic process	5	28	0.298167	0.693827	Pbr000935.1;Pbr004651.1;Pbr026232.1;Pbr038214.1;Pbr042663.1
Biological Process	GO:0042440	pigment metabolic process	5	28	0.298167	0.693827	Pbr008734.1;Pbr016168.1;Pbr027640.1;Pbr034033.1;Pbr041575.1
Biological Process	GO:0032774	RNA biosynthetic process	143	1051	0.300073	0.693827	Pbr000072.1;Pbr000285.1;Pbr000351.1;Pbr000396.1;Pbr000407.1;Pbr000615.1;Pbr000743.2;Pbr000757.1;Pbr001162.1;Pbr001328.1;Pbr001551.1;Pbr002020.1;Pbr002038.1;Pbr002083.1;Pbr002169.1;Pbr002427.2;Pbr002467.1;Pbr003846.2;Pbr004234.1;Pbr004360.1;Pbr004364.1;Pbr004690.1;Pbr005213.1;Pbr006217.1;Pbr006809.1;Pbr006945.1;Pbr007146.1;Pbr007163.1;Pbr007180.1;Pbr007273.2;Pbr007292.1;Pbr007566.2;Pbr007575.1;Pbr…
Biological Process	GO:0009247	glycolipid biosynthetic process	6	35	0.302272	0.693827	Pbr000935.1;Pbr003092.1;Pbr004651.1;Pbr026232.1;Pbr038214.1;Pbr042663.1
Biological Process	GO:0033014	tetrapyrrole biosynthetic process	6	35	0.302272	0.693827	Pbr008740.1;Pbr016168.1;Pbr024218.1;Pbr027640.1;Pbr038202.1;Pbr041575.1
Biological Process	GO:0046467	membrane lipid biosynthetic process	6	35	0.302272	0.693827	Pbr000935.1;Pbr003092.1;Pbr004651.1;Pbr026232.1;Pbr038214.1;Pbr042663.1
Biological Process	GO:0006643	membrane lipid metabolic process	8	49	0.304433	0.693827	Pbr000935.1;Pbr003092.1;Pbr004651.1;Pbr008734.1;Pbr026232.1;Pbr038214.1;Pbr040716.4;Pbr042663.1
Biological Process	GO:1901566	organonitrogen compound biosynthetic process	168	1242	0.310747	0.693827	Pbr000490.1;Pbr000515.1;Pbr000694.1;Pbr001237.1;Pbr001329.2;Pbr001988.1;Pbr002013.2;Pbr002476.1;Pbr002524.1;Pbr002899.1;Pbr003057.1;Pbr003104.1;Pbr003185.1;Pbr003474.1;Pbr003528.1;Pbr004019.1;Pbr004202.1;Pbr004298.1;Pbr004396.1;Pbr004851.1;Pbr004957.1;Pbr005262.1;Pbr006777.1;Pbr007143.1;Pbr007939.1;Pbr008015.1;Pbr008016.1;Pbr008252.1;Pbr008740.1;Pbr009058.1;Pbr009309.3;Pbr009695.1;Pbr010038.1;Pbr…
Biological Process	GO:0044248	cellular catabolic process	42	298	0.317617	0.693827	Pbr000294.2;Pbr001330.1;Pbr001901.1;Pbr003090.3;Pbr003833.1;Pbr003865.1;Pbr005806.2;Pbr005934.1;Pbr006392.1;Pbr007471.1;Pbr008734.1;Pbr009159.1;Pbr009705.1;Pbr012139.1;Pbr012208.1;Pbr014389.1;Pbr014840.1;Pbr019346.1;Pbr020142.1;Pbr021177.1;Pbr021440.1;Pbr021441.1;Pbr022804.1;Pbr023314.1;Pbr023701.1;Pbr023702.1;Pbr023706.1;Pbr025244.2;Pbr026526.1;Pbr027432.1;Pbr027703.1;Pbr027715.1;Pbr027939.1;Pbr…
Biological Process	GO:0006351	transcription, DNA-templated	142	1048	0.320081	0.693827	Pbr000072.1;Pbr000285.1;Pbr000351.1;Pbr000396.1;Pbr000407.1;Pbr000615.1;Pbr000743.2;Pbr000757.1;Pbr001162.1;Pbr001328.1;Pbr001551.1;Pbr002020.1;Pbr002038.1;Pbr002083.1;Pbr002169.1;Pbr002427.2;Pbr002467.1;Pbr003846.2;Pbr004234.1;Pbr004360.1;Pbr004364.1;Pbr004690.1;Pbr005213.1;Pbr006217.1;Pbr006809.1;Pbr006945.1;Pbr007146.1;Pbr007163.1;Pbr007180.1;Pbr007273.2;Pbr007292.1;Pbr007566.2;Pbr007575.1;Pbr…
Biological Process	GO:0097659	nucleic acid-templated transcription	142	1048	0.320081	0.693827	Pbr000072.1;Pbr000285.1;Pbr000351.1;Pbr000396.1;Pbr000407.1;Pbr000615.1;Pbr000743.2;Pbr000757.1;Pbr001162.1;Pbr001328.1;Pbr001551.1;Pbr002020.1;Pbr002038.1;Pbr002083.1;Pbr002169.1;Pbr002427.2;Pbr002467.1;Pbr003846.2;Pbr004234.1;Pbr004360.1;Pbr004364.1;Pbr004690.1;Pbr005213.1;Pbr006217.1;Pbr006809.1;Pbr006945.1;Pbr007146.1;Pbr007163.1;Pbr007180.1;Pbr007273.2;Pbr007292.1;Pbr007566.2;Pbr007575.1;Pbr…
Biological Process	GO:1902589	single-organism organelle organization	19	129	0.320716	0.693827	Pbr001162.1;Pbr006828.1;Pbr008762.1;Pbr014420.1;Pbr020028.2;Pbr023494.1;Pbr023537.1;Pbr027353.1;Pbr028373.1;Pbr030125.1;Pbr030363.1;Pbr034495.1;Pbr035559.1;Pbr037128.1;Pbr037589.1;Pbr040520.2;Pbr040561.1;Pbr040945.1;Pbr041966.1
Biological Process	GO:1901361	organic cyclic compound catabolic process	4	22	0.320925	0.693827	Pbr000294.2;Pbr008734.1;Pbr032846.1;Pbr035503.1
Biological Process	GO:0009064	glutamine family amino acid metabolic process	9	57	0.322895	0.693827	Pbr008479.1;Pbr008480.1;Pbr011397.1;Pbr026758.1;Pbr028315.1;Pbr032579.1;Pbr035890.1;Pbr040410.1;Pbr040411.1
Biological Process	GO:0006399	tRNA metabolic process	21	144	0.325573	0.693827	Pbr004019.1;Pbr004822.1;Pbr008016.1;Pbr008298.1;Pbr010038.1;Pbr012234.1;Pbr014853.2;Pbr015538.1;Pbr019573.3;Pbr023847.1;Pbr024541.3;Pbr024686.1;Pbr024687.1;Pbr025845.1;Pbr027873.2;Pbr031605.2;Pbr032351.1;Pbr033310.1;Pbr035249.1;Pbr037784.1;Pbr037844.1
Biological Process	GO:0006364	rRNA processing	6	36	0.326435	0.693827	Pbr003254.1;Pbr008298.1;Pbr011935.1;Pbr027352.1;Pbr039971.1;Pbr041265.1
Biological Process	GO:0016072	rRNA metabolic process	6	36	0.326435	0.693827	Pbr003254.1;Pbr008298.1;Pbr011935.1;Pbr027352.1;Pbr039971.1;Pbr041265.1
Biological Process	GO:0006013	mannose metabolic process	2	9	0.331915	0.693827	Pbr021892.1;Pbr023317.1
Biological Process	GO:0006401	RNA catabolic process	2	9	0.331915	0.693827	Pbr032846.1;Pbr035503.1
Biological Process	GO:0006402	mRNA catabolic process	2	9	0.331915	0.693827	Pbr032846.1;Pbr035503.1
Biological Process	GO:0006558	L-phenylalanine metabolic process	2	9	0.331915	0.693827	Pbr031904.1;Pbr033925.1
Biological Process	GO:0006606	protein import into nucleus	2	9	0.331915	0.693827	Pbr002539.1;Pbr010274.1
Biological Process	GO:0010498	proteasomal protein catabolic process	2	9	0.331915	0.693827	Pbr027715.1;Pbr030659.1
Biological Process	GO:0019310	inositol catabolic process	2	9	0.331915	0.693827	Pbr012208.1;Pbr035260.1
Biological Process	GO:0034504	protein localization to nucleus	2	9	0.331915	0.693827	Pbr002539.1;Pbr010274.1
Biological Process	GO:0042168	heme metabolic process	2	9	0.331915	0.693827	Pbr008734.1;Pbr041575.1
Biological Process	GO:0043161	proteasome-mediated ubiquitin-dependent protein catabolic process	2	9	0.331915	0.693827	Pbr027715.1;Pbr030659.1
Biological Process	GO:0044275	cellular carbohydrate catabolic process	2	9	0.331915	0.693827	Pbr012208.1;Pbr035260.1
Biological Process	GO:0044744	protein targeting to nucleus	2	9	0.331915	0.693827	Pbr002539.1;Pbr010274.1
Biological Process	GO:0046164	alcohol catabolic process	2	9	0.331915	0.693827	Pbr012208.1;Pbr035260.1
Biological Process	GO:0046174	polyol catabolic process	2	9	0.331915	0.693827	Pbr012208.1;Pbr035260.1
Biological Process	GO:0051170	nuclear import	2	9	0.331915	0.693827	Pbr002539.1;Pbr010274.1
Biological Process	GO:1901616	organic hydroxy compound catabolic process	2	9	0.331915	0.693827	Pbr012208.1;Pbr035260.1
Biological Process	GO:1902221	erythrose 4-phosphate/phosphoenolpyruvate family amino acid metabolic process	2	9	0.331915	0.693827	Pbr031904.1;Pbr033925.1
Biological Process	GO:1902593	single-organism nuclear import	2	9	0.331915	0.693827	Pbr002539.1;Pbr010274.1
Biological Process	GO:0019222	regulation of metabolic process	149	1104	0.334148	0.693827	Pbr000285.1;Pbr000351.1;Pbr000396.1;Pbr000407.1;Pbr000615.1;Pbr000757.1;Pbr001328.1;Pbr001551.1;Pbr002020.1;Pbr002038.1;Pbr002083.1;Pbr002169.1;Pbr002427.2;Pbr002467.1;Pbr003833.1;Pbr004234.1;Pbr004360.1;Pbr004364.1;Pbr004690.1;Pbr005213.1;Pbr005805.1;Pbr006217.1;Pbr006809.1;Pbr006945.1;Pbr007146.1;Pbr007163.1;Pbr007180.1;Pbr007273.2;Pbr007292.1;Pbr007566.2;Pbr008289.1;Pbr008558.1;Pbr008674.1;Pbr…
Biological Process	GO:0032940	secretion by cell	9	58	0.342086	0.693827	Pbr004362.1;Pbr010708.2;Pbr010711.2;Pbr019761.1;Pbr032122.3;Pbr032697.1;Pbr033378.1;Pbr035753.1;Pbr041903.2
Biological Process	GO:0046903	secretion	9	58	0.342086	0.693827	Pbr004362.1;Pbr010708.2;Pbr010711.2;Pbr019761.1;Pbr032122.3;Pbr032697.1;Pbr033378.1;Pbr035753.1;Pbr041903.2
Biological Process	GO:0000184	nuclear-transcribed mRNA catabolic process, nonsense-mediated decay	1	3	0.342457	0.693827	Pbr032846.1
Biological Process	GO:0000956	nuclear-transcribed mRNA catabolic process	1	3	0.342457	0.693827	Pbr032846.1
Biological Process	GO:0006189	'de novo' IMP biosynthetic process	1	3	0.342457	0.693827	Pbr040530.1
Biological Process	GO:0006269	DNA replication, synthesis of RNA primer	1	3	0.342457	0.693827	Pbr035642.1
Biological Process	GO:0006426	glycyl-tRNA aminoacylation	1	3	0.342457	0.693827	Pbr037844.1
Biological Process	GO:0006430	lysyl-tRNA aminoacylation	1	3	0.342457	0.693827	Pbr035249.1
Biological Process	GO:0006431	methionyl-tRNA aminoacylation	1	3	0.342457	0.693827	Pbr032351.1
Biological Process	GO:0006449	regulation of translational termination	1	3	0.342457	0.693827	Pbr034245.1
Biological Process	GO:0006452	translational frameshifting	1	3	0.342457	0.693827	Pbr034245.1
Biological Process	GO:0006551	leucine metabolic process	1	3	0.342457	0.693827	Pbr010073.1
Biological Process	GO:0006637	acyl-CoA metabolic process	1	3	0.342457	0.693827	Pbr031775.1
Biological Process	GO:0006817	phosphate ion transport	1	3	0.342457	0.693827	Pbr036179.1
Biological Process	GO:0009098	leucine biosynthetic process	1	3	0.342457	0.693827	Pbr010073.1
Biological Process	GO:0009106	lipoate metabolic process	1	3	0.342457	0.693827	Pbr006775.1
Biological Process	GO:0009107	lipoate biosynthetic process	1	3	0.342457	0.693827	Pbr006775.1
Biological Process	GO:0009225	nucleotide-sugar metabolic process	1	3	0.342457	0.693827	Pbr022124.1
Biological Process	GO:0009306	protein secretion	1	3	0.342457	0.693827	Pbr004362.1
Biological Process	GO:0019566	arabinose metabolic process	1	3	0.342457	0.693827	Pbr000620.1
Biological Process	GO:0035383	thioester metabolic process	1	3	0.342457	0.693827	Pbr031775.1
Biological Process	GO:0043243	positive regulation of protein complex disassembly	1	3	0.342457	0.693827	Pbr034245.1
Biological Process	GO:0043244	regulation of protein complex disassembly	1	3	0.342457	0.693827	Pbr034245.1
Biological Process	GO:0045900	negative regulation of translational elongation	1	3	0.342457	0.693827	Pbr009058.1
Biological Process	GO:0045901	positive regulation of translational elongation	1	3	0.342457	0.693827	Pbr034245.1
Biological Process	GO:0045905	positive regulation of translational termination	1	3	0.342457	0.693827	Pbr034245.1
Biological Process	GO:0046373	L-arabinose metabolic process	1	3	0.342457	0.693827	Pbr000620.1
Biological Process	GO:0051130	positive regulation of cellular component organization	1	3	0.342457	0.693827	Pbr034245.1
Biological Process	GO:0072524	pyridine-containing compound metabolic process	16	109	0.345839	0.697428	Pbr005501.1;Pbr005502.1;Pbr013416.1;Pbr015118.1;Pbr015533.1;Pbr016286.1;Pbr020223.1;Pbr025447.1;Pbr025650.1;Pbr028010.2;Pbr028609.1;Pbr028610.1;Pbr028738.1;Pbr037594.1;Pbr038845.1;Pbr042090.1
Biological Process	GO:0006270	DNA replication initiation	3	16	0.348021	0.697428	Pbr015816.1;Pbr022684.1;Pbr030833.1
Biological Process	GO:0019682	glyceraldehyde-3-phosphate metabolic process	3	16	0.348021	0.697428	Pbr028738.1;Pbr038845.1;Pbr042090.1
Biological Process	GO:0018193	peptidyl-amino acid modification	7	44	0.348329	0.697428	Pbr010771.1;Pbr011077.1;Pbr012151.3;Pbr017247.1;Pbr025056.1;Pbr026693.1;Pbr034245.1
Biological Process	GO:0030001	metal ion transport	38	272	0.349377	0.697428	Pbr000027.1;Pbr000058.1;Pbr000607.1;Pbr002401.1;Pbr002476.1;Pbr007039.1;Pbr008913.1;Pbr010942.1;Pbr011189.1;Pbr013208.1;Pbr013411.1;Pbr013683.1;Pbr015885.1;Pbr015901.1;Pbr016651.1;Pbr016883.1;Pbr017120.1;Pbr017353.1;Pbr017355.1;Pbr017365.2;Pbr018319.1;Pbr018618.1;Pbr020567.1;Pbr020712.1;Pbr021110.1;Pbr021451.2;Pbr021453.1;Pbr023467.1;Pbr026531.1;Pbr028701.1;Pbr033747.1;Pbr034864.1;Pbr037826.1;Pbr…
Biological Process	GO:0006820	anion transport	15	102	0.350286	0.697428	Pbr002313.1;Pbr003354.1;Pbr003610.1;Pbr006821.1;Pbr008086.1;Pbr008924.1;Pbr014979.1;Pbr018288.2;Pbr023730.1;Pbr024749.1;Pbr026610.2;Pbr027372.1;Pbr036179.1;Pbr042112.1;Pbr042113.1
Biological Process	GO:0006563	L-serine metabolic process	6	37	0.350839	0.697428	Pbr002013.2;Pbr007489.3;Pbr012604.1;Pbr015076.1;Pbr016638.1;Pbr016840.2
Biological Process	GO:0006497	protein lipidation	5	30	0.352448	0.697428	Pbr000935.1;Pbr004651.1;Pbr026232.1;Pbr038214.1;Pbr042663.1
Biological Process	GO:0009084	glutamine family amino acid biosynthetic process	5	30	0.352448	0.697428	Pbr011397.1;Pbr026758.1;Pbr035890.1;Pbr040410.1;Pbr040411.1
Biological Process	GO:0042157	lipoprotein metabolic process	5	30	0.352448	0.697428	Pbr000935.1;Pbr004651.1;Pbr026232.1;Pbr038214.1;Pbr042663.1
Biological Process	GO:0042158	lipoprotein biosynthetic process	5	30	0.352448	0.697428	Pbr000935.1;Pbr004651.1;Pbr026232.1;Pbr038214.1;Pbr042663.1
Biological Process	GO:0010467	gene expression	276	2076	0.366689	0.724075	Pbr000072.1;Pbr000285.1;Pbr000351.1;Pbr000396.1;Pbr000407.1;Pbr000515.1;Pbr000615.1;Pbr000743.2;Pbr000757.1;Pbr001162.1;Pbr001328.1;Pbr001329.2;Pbr001517.1;Pbr001551.1;Pbr001988.1;Pbr002020.1;Pbr002038.1;Pbr002083.1;Pbr002169.1;Pbr002427.2;Pbr002467.1;Pbr002634.1;Pbr002899.1;Pbr003024.1;Pbr003057.1;Pbr003104.1;Pbr003254.1;Pbr003474.1;Pbr003528.1;Pbr003845.3;Pbr003846.2;Pbr004019.1;Pbr004234.1;Pbr…
Biological Process	GO:0044272	sulfur compound biosynthetic process	7	45	0.370743	0.730535	Pbr002013.2;Pbr003185.1;Pbr006775.1;Pbr015076.1;Pbr016840.2;Pbr016887.1;Pbr036787.1
Biological Process	GO:0044282	small molecule catabolic process	6	38	0.375378	0.730775	Pbr007471.1;Pbr012208.1;Pbr013657.1;Pbr026526.1;Pbr027939.1;Pbr035260.1
Biological Process	GO:1901564	organonitrogen compound metabolic process	214	1608	0.380254	0.730775	Pbr000490.1;Pbr000515.1;Pbr000694.1;Pbr001237.1;Pbr001329.2;Pbr001330.1;Pbr001988.1;Pbr002013.2;Pbr002476.1;Pbr002524.1;Pbr002899.1;Pbr003057.1;Pbr003104.1;Pbr003185.1;Pbr003474.1;Pbr003528.1;Pbr004019.1;Pbr004189.1;Pbr004202.1;Pbr004298.1;Pbr004310.1;Pbr004396.1;Pbr004851.1;Pbr004957.1;Pbr005262.1;Pbr005397.1;Pbr005501.1;Pbr005502.1;Pbr006777.1;Pbr007143.1;Pbr007489.3;Pbr007597.1;Pbr007691.1;Pbr…
Biological Process	GO:0007008	outer mitochondrial membrane organization	2	10	0.381981	0.730775	Pbr014420.1;Pbr037128.1
Biological Process	GO:0016226	iron-sulfur cluster assembly	2	10	0.381981	0.730775	Pbr001713.1;Pbr031885.1
Biological Process	GO:0031163	metallo-sulfur cluster assembly	2	10	0.381981	0.730775	Pbr001713.1;Pbr031885.1
Biological Process	GO:0045040	protein import into mitochondrial outer membrane	2	10	0.381981	0.730775	Pbr014420.1;Pbr037128.1
Biological Process	GO:0045934	negative regulation of nucleobase-containing compound metabolic process	2	10	0.381981	0.730775	Pbr018286.1;Pbr025726.1
Biological Process	GO:0006221	pyrimidine nucleotide biosynthetic process	4	24	0.383603	0.730775	Pbr000490.1;Pbr002524.1;Pbr010240.2;Pbr030850.1
Biological Process	GO:0008202	steroid metabolic process	4	24	0.383603	0.730775	Pbr004609.1;Pbr018616.1;Pbr022902.1;Pbr022904.1
Biological Process	GO:0046148	pigment biosynthetic process	4	24	0.383603	0.730775	Pbr016168.1;Pbr027640.1;Pbr034033.1;Pbr041575.1
Biological Process	GO:0006304	DNA modification	3	17	0.385672	0.730775	Pbr011763.1;Pbr024424.1;Pbr037323.1
Biological Process	GO:0006305	DNA alkylation	3	17	0.385672	0.730775	Pbr011763.1;Pbr024424.1;Pbr037323.1
Biological Process	GO:0006306	DNA methylation	3	17	0.385672	0.730775	Pbr011763.1;Pbr024424.1;Pbr037323.1
Biological Process	GO:0006534	cysteine metabolic process	3	17	0.385672	0.730775	Pbr002013.2;Pbr015076.1;Pbr016840.2
Biological Process	GO:0006535	cysteine biosynthetic process from serine	3	17	0.385672	0.730775	Pbr002013.2;Pbr015076.1;Pbr016840.2
Biological Process	GO:0016042	lipid catabolic process	3	17	0.385672	0.730775	Pbr007471.1;Pbr008484.1;Pbr035357.1
Biological Process	GO:0019344	cysteine biosynthetic process	3	17	0.385672	0.730775	Pbr002013.2;Pbr015076.1;Pbr016840.2
Biological Process	GO:0044728	DNA methylation or demethylation	3	17	0.385672	0.730775	Pbr011763.1;Pbr024424.1;Pbr037323.1
Biological Process	GO:0007154	cell communication	88	653	0.38573	0.730775	Pbr000047.1;Pbr000231.1;Pbr001352.2;Pbr001927.1;Pbr002896.1;Pbr003529.1;Pbr004775.2;Pbr005156.1;Pbr005389.1;Pbr007273.2;Pbr007491.1;Pbr008769.1;Pbr009586.1;Pbr010771.1;Pbr010903.1;Pbr011248.1;Pbr011254.1;Pbr011412.1;Pbr012151.3;Pbr012266.1;Pbr012282.1;Pbr012459.2;Pbr012662.1;Pbr013929.1;Pbr014079.1;Pbr014110.1;Pbr014377.1;Pbr014916.1;Pbr015362.1;Pbr016188.1;Pbr016227.1;Pbr016380.1;Pbr017660.1;Pbr…
Biological Process	GO:0009132	nucleoside diphosphate metabolic process	13	90	0.391505	0.740214	Pbr005501.1;Pbr005502.1;Pbr015118.1;Pbr015533.1;Pbr016286.1;Pbr020223.1;Pbr025447.1;Pbr025650.1;Pbr028010.2;Pbr028609.1;Pbr028610.1;Pbr037594.1;Pbr038845.1
Biological Process	GO:0015711	organic anion transport	7	46	0.393234	0.74198	Pbr003354.1;Pbr006821.1;Pbr018288.2;Pbr024749.1;Pbr027372.1;Pbr042112.1;Pbr042113.1
Biological Process	GO:0050789	regulation of biological process	232	1753	0.411033	0.749914	Pbr000047.1;Pbr000136.1;Pbr000285.1;Pbr000351.1;Pbr000353.1;Pbr000396.1;Pbr000407.1;Pbr000615.1;Pbr000757.1;Pbr000878.2;Pbr001328.1;Pbr001352.2;Pbr001551.1;Pbr002020.1;Pbr002038.1;Pbr002083.1;Pbr002169.1;Pbr002427.2;Pbr002467.1;Pbr002896.1;Pbr003529.1;Pbr003587.1;Pbr003833.1;Pbr004195.1;Pbr004234.1;Pbr004278.1;Pbr004360.1;Pbr004364.1;Pbr004379.1;Pbr004690.1;Pbr004775.2;Pbr005156.1;Pbr005213.1;Pbr…
Biological Process	GO:0006220	pyrimidine nucleotide metabolic process	4	25	0.414752	0.749914	Pbr000490.1;Pbr002524.1;Pbr010240.2;Pbr030850.1
Biological Process	GO:0046351	disaccharide biosynthetic process	4	25	0.414752	0.749914	Pbr000530.1;Pbr010299.1;Pbr017404.1;Pbr024685.1
Biological Process	GO:0006790	sulfur compound metabolic process	9	62	0.420033	0.749914	Pbr002013.2;Pbr003185.1;Pbr006775.1;Pbr015076.1;Pbr016840.2;Pbr016887.1;Pbr027939.1;Pbr031775.1;Pbr036787.1
Biological Process	GO:0006821	chloride transport	3	18	0.42278	0.749914	Pbr003610.1;Pbr008086.1;Pbr026610.2
Biological Process	GO:0009890	negative regulation of biosynthetic process	3	18	0.42278	0.749914	Pbr009058.1;Pbr018286.1;Pbr025726.1
Biological Process	GO:0010558	negative regulation of macromolecule biosynthetic process	3	18	0.42278	0.749914	Pbr009058.1;Pbr018286.1;Pbr025726.1
Biological Process	GO:0010629	negative regulation of gene expression	3	18	0.42278	0.749914	Pbr009058.1;Pbr018286.1;Pbr025726.1
Biological Process	GO:0031327	negative regulation of cellular biosynthetic process	3	18	0.42278	0.749914	Pbr009058.1;Pbr018286.1;Pbr025726.1
Biological Process	GO:2000113	negative regulation of cellular macromolecule biosynthetic process	3	18	0.42278	0.749914	Pbr009058.1;Pbr018286.1;Pbr025726.1
Biological Process	GO:0065007	biological regulation	238	1802	0.423441	0.749914	Pbr000047.1;Pbr000136.1;Pbr000285.1;Pbr000351.1;Pbr000353.1;Pbr000396.1;Pbr000407.1;Pbr000615.1;Pbr000757.1;Pbr000878.2;Pbr001328.1;Pbr001352.2;Pbr001551.1;Pbr002020.1;Pbr002038.1;Pbr002083.1;Pbr002169.1;Pbr002427.2;Pbr002467.1;Pbr002896.1;Pbr003529.1;Pbr003587.1;Pbr003833.1;Pbr004195.1;Pbr004234.1;Pbr004278.1;Pbr004360.1;Pbr004364.1;Pbr004379.1;Pbr004690.1;Pbr004775.2;Pbr005156.1;Pbr005213.1;Pbr…
Biological Process	GO:0006222	UMP biosynthetic process	1	4	0.428227	0.749914	Pbr000490.1
Biological Process	GO:0006266	DNA ligation	1	4	0.428227	0.749914	Pbr037617.1
Biological Process	GO:0006308	DNA catabolic process	1	4	0.428227	0.749914	Pbr000294.2
Biological Process	GO:0006423	cysteinyl-tRNA aminoacylation	1	4	0.428227	0.749914	Pbr027873.2
Biological Process	GO:0006787	porphyrin-containing compound catabolic process	1	4	0.428227	0.749914	Pbr008734.1
Biological Process	GO:0006788	heme oxidation	1	4	0.428227	0.749914	Pbr008734.1
Biological Process	GO:0009052	pentose-phosphate shunt, non-oxidative branch	1	4	0.428227	0.749914	Pbr028738.1
Biological Process	GO:0009173	pyrimidine ribonucleoside monophosphate metabolic process	1	4	0.428227	0.749914	Pbr000490.1
Biological Process	GO:0009174	pyrimidine ribonucleoside monophosphate biosynthetic process	1	4	0.428227	0.749914	Pbr000490.1
Biological Process	GO:0019509	L-methionine biosynthetic process from methylthioadenosine	1	4	0.428227	0.749914	Pbr036787.1
Biological Process	GO:0032270	positive regulation of cellular protein metabolic process	1	4	0.428227	0.749914	Pbr034245.1
Biological Process	GO:0033015	tetrapyrrole catabolic process	1	4	0.428227	0.749914	Pbr008734.1
Biological Process	GO:0034250	positive regulation of cellular amide metabolic process	1	4	0.428227	0.749914	Pbr034245.1
Biological Process	GO:0042546	cell wall biogenesis	1	4	0.428227	0.749914	Pbr015948.1
Biological Process	GO:0043102	amino acid salvage	1	4	0.428227	0.749914	Pbr036787.1
Biological Process	GO:0045727	positive regulation of translation	1	4	0.428227	0.749914	Pbr034245.1
Biological Process	GO:0046049	UMP metabolic process	1	4	0.428227	0.749914	Pbr000490.1
Biological Process	GO:0046417	chorismate metabolic process	1	4	0.428227	0.749914	Pbr019996.1
Biological Process	GO:0051103	DNA ligation involved in DNA repair	1	4	0.428227	0.749914	Pbr037617.1
Biological Process	GO:0051187	cofactor catabolic process	1	4	0.428227	0.749914	Pbr008734.1
Biological Process	GO:0051247	positive regulation of protein metabolic process	1	4	0.428227	0.749914	Pbr034245.1
Biological Process	GO:0071265	L-methionine biosynthetic process	1	4	0.428227	0.749914	Pbr036787.1
Biological Process	GO:0071267	L-methionine salvage	1	4	0.428227	0.749914	Pbr036787.1
Biological Process	GO:0006887	exocytosis	8	55	0.428645	0.749914	Pbr010708.2;Pbr010711.2;Pbr019761.1;Pbr032122.3;Pbr032697.1;Pbr033378.1;Pbr035753.1;Pbr041903.2
Biological Process	GO:0006476	protein deacetylation	2	11	0.430358	0.749914	Pbr018286.1;Pbr025726.1
Biological Process	GO:0006568	tryptophan metabolic process	2	11	0.430358	0.749914	Pbr004189.1;Pbr025284.1
Biological Process	GO:0006586	indolalkylamine metabolic process	2	11	0.430358	0.749914	Pbr004189.1;Pbr025284.1
Biological Process	GO:0035601	protein deacylation	2	11	0.430358	0.749914	Pbr018286.1;Pbr025726.1
Biological Process	GO:0042430	indole-containing compound metabolic process	2	11	0.430358	0.749914	Pbr004189.1;Pbr025284.1
Biological Process	GO:0098732	macromolecule deacylation	2	11	0.430358	0.749914	Pbr018286.1;Pbr025726.1
Biological Process	GO:0016567	protein ubiquitination	12	85	0.431426	0.750375	Pbr004693.1;Pbr005829.1;Pbr006392.1;Pbr014617.1;Pbr015195.1;Pbr018393.1;Pbr020820.1;Pbr024318.1;Pbr026236.1;Pbr031290.1;Pbr038367.1;Pbr041491.1
Biological Process	GO:0006793	phosphorus metabolic process	325	2470	0.435989	0.756902	Pbr000231.1;Pbr000233.1;Pbr000237.1;Pbr000371.1;Pbr000490.1;Pbr000546.1;Pbr000550.1;Pbr000551.1;Pbr000555.1;Pbr000888.2;Pbr000892.1;Pbr000935.1;Pbr001237.1;Pbr001699.9;Pbr001901.1;Pbr002181.2;Pbr002343.1;Pbr002418.2;Pbr002476.1;Pbr002524.1;Pbr003104.1;Pbr003881.1;Pbr004202.1;Pbr004288.1;Pbr004298.1;Pbr004300.2;Pbr004651.1;Pbr004689.1;Pbr004693.1;Pbr004784.1;Pbr004851.1;Pbr004884.1;Pbr005024.1;Pbr…
Biological Process	GO:0006544	glycine metabolic process	4	26	0.445535	0.769185	Pbr007489.3;Pbr012604.1;Pbr016638.1;Pbr026526.1
Biological Process	GO:0009073	aromatic amino acid family biosynthetic process	4	26	0.445535	0.769185	Pbr019996.1;Pbr031904.1;Pbr033925.1;Pbr040620.1
Biological Process	GO:0006857	oligopeptide transport	12	86	0.448152	0.769185	Pbr005163.1;Pbr006227.1;Pbr014178.1;Pbr014890.1;Pbr019204.1;Pbr025397.1;Pbr028844.1;Pbr033136.1;Pbr041728.1;Pbr041733.1;Pbr041735.1;Pbr041736.1
Biological Process	GO:0015833	peptide transport	12	86	0.448152	0.769185	Pbr005163.1;Pbr006227.1;Pbr014178.1;Pbr014890.1;Pbr019204.1;Pbr025397.1;Pbr028844.1;Pbr033136.1;Pbr041728.1;Pbr041733.1;Pbr041735.1;Pbr041736.1
Biological Process	GO:0034470	ncRNA processing	12	86	0.448152	0.769185	Pbr003254.1;Pbr004822.1;Pbr008298.1;Pbr011935.1;Pbr023847.1;Pbr024686.1;Pbr024687.1;Pbr025845.1;Pbr027352.1;Pbr031605.2;Pbr039971.1;Pbr041265.1
Biological Process	GO:0042886	amide transport	12	86	0.448152	0.769185	Pbr005163.1;Pbr006227.1;Pbr014178.1;Pbr014890.1;Pbr019204.1;Pbr025397.1;Pbr028844.1;Pbr033136.1;Pbr041728.1;Pbr041733.1;Pbr041735.1;Pbr041736.1
Biological Process	GO:0009072	aromatic amino acid family metabolic process	6	41	0.448828	0.769185	Pbr004189.1;Pbr019996.1;Pbr025284.1;Pbr031904.1;Pbr033925.1;Pbr040620.1
Biological Process	GO:0006796	phosphate-containing compound metabolic process	324	2467	0.45171	0.772705	Pbr000231.1;Pbr000233.1;Pbr000237.1;Pbr000371.1;Pbr000490.1;Pbr000546.1;Pbr000550.1;Pbr000551.1;Pbr000555.1;Pbr000888.2;Pbr000892.1;Pbr000935.1;Pbr001237.1;Pbr001699.9;Pbr001901.1;Pbr002181.2;Pbr002343.1;Pbr002418.2;Pbr002476.1;Pbr002524.1;Pbr003104.1;Pbr003881.1;Pbr004202.1;Pbr004288.1;Pbr004298.1;Pbr004300.2;Pbr004651.1;Pbr004689.1;Pbr004693.1;Pbr004784.1;Pbr004851.1;Pbr004884.1;Pbr005024.1;Pbr…
Biological Process	GO:0009069	serine family amino acid metabolic process	7	49	0.460437	0.785683	Pbr002013.2;Pbr007489.3;Pbr012604.1;Pbr015076.1;Pbr016638.1;Pbr016840.2;Pbr026526.1
Biological Process	GO:0032446	protein modification by small protein conjugation	12	87	0.464831	0.785683	Pbr004693.1;Pbr005829.1;Pbr006392.1;Pbr014617.1;Pbr015195.1;Pbr018393.1;Pbr020820.1;Pbr024318.1;Pbr026236.1;Pbr031290.1;Pbr038367.1;Pbr041491.1
Biological Process	GO:0070647	protein modification by small protein conjugation or removal	12	87	0.464831	0.785683	Pbr004693.1;Pbr005829.1;Pbr006392.1;Pbr014617.1;Pbr015195.1;Pbr018393.1;Pbr020820.1;Pbr024318.1;Pbr026236.1;Pbr031290.1;Pbr038367.1;Pbr041491.1
Biological Process	GO:0006355	regulation of transcription, DNA-templated	130	987	0.465386	0.785683	Pbr000285.1;Pbr000351.1;Pbr000396.1;Pbr000407.1;Pbr000615.1;Pbr000757.1;Pbr001328.1;Pbr001551.1;Pbr002020.1;Pbr002038.1;Pbr002083.1;Pbr002169.1;Pbr002427.2;Pbr002467.1;Pbr004234.1;Pbr004360.1;Pbr004364.1;Pbr004690.1;Pbr005213.1;Pbr006217.1;Pbr006809.1;Pbr006945.1;Pbr007146.1;Pbr007163.1;Pbr007180.1;Pbr007273.2;Pbr007292.1;Pbr007566.2;Pbr008289.1;Pbr008558.1;Pbr008674.1;Pbr009074.1;Pbr009670.1;Pbr…
Biological Process	GO:0051252	regulation of RNA metabolic process	130	987	0.465386	0.785683	Pbr000285.1;Pbr000351.1;Pbr000396.1;Pbr000407.1;Pbr000615.1;Pbr000757.1;Pbr001328.1;Pbr001551.1;Pbr002020.1;Pbr002038.1;Pbr002083.1;Pbr002169.1;Pbr002427.2;Pbr002467.1;Pbr004234.1;Pbr004360.1;Pbr004364.1;Pbr004690.1;Pbr005213.1;Pbr006217.1;Pbr006809.1;Pbr006945.1;Pbr007146.1;Pbr007163.1;Pbr007180.1;Pbr007273.2;Pbr007292.1;Pbr007566.2;Pbr008289.1;Pbr008558.1;Pbr008674.1;Pbr009074.1;Pbr009670.1;Pbr…
Biological Process	GO:1903506	regulation of nucleic acid-templated transcription	130	987	0.465386	0.785683	Pbr000285.1;Pbr000351.1;Pbr000396.1;Pbr000407.1;Pbr000615.1;Pbr000757.1;Pbr001328.1;Pbr001551.1;Pbr002020.1;Pbr002038.1;Pbr002083.1;Pbr002169.1;Pbr002427.2;Pbr002467.1;Pbr004234.1;Pbr004360.1;Pbr004364.1;Pbr004690.1;Pbr005213.1;Pbr006217.1;Pbr006809.1;Pbr006945.1;Pbr007146.1;Pbr007163.1;Pbr007180.1;Pbr007273.2;Pbr007292.1;Pbr007566.2;Pbr008289.1;Pbr008558.1;Pbr008674.1;Pbr009074.1;Pbr009670.1;Pbr…
Biological Process	GO:2001141	regulation of RNA biosynthetic process	130	987	0.465386	0.785683	Pbr000285.1;Pbr000351.1;Pbr000396.1;Pbr000407.1;Pbr000615.1;Pbr000757.1;Pbr001328.1;Pbr001551.1;Pbr002020.1;Pbr002038.1;Pbr002083.1;Pbr002169.1;Pbr002427.2;Pbr002467.1;Pbr004234.1;Pbr004360.1;Pbr004364.1;Pbr004690.1;Pbr005213.1;Pbr006217.1;Pbr006809.1;Pbr006945.1;Pbr007146.1;Pbr007163.1;Pbr007180.1;Pbr007273.2;Pbr007292.1;Pbr007566.2;Pbr008289.1;Pbr008558.1;Pbr008674.1;Pbr009074.1;Pbr009670.1;Pbr…
Biological Process	GO:0071705	nitrogen compound transport	17	125	0.466026	0.785683	Pbr003354.1;Pbr005163.1;Pbr006227.1;Pbr006821.1;Pbr014178.1;Pbr014890.1;Pbr018288.2;Pbr019204.1;Pbr025397.1;Pbr028844.1;Pbr033136.1;Pbr041728.1;Pbr041733.1;Pbr041735.1;Pbr041736.1;Pbr042112.1;Pbr042113.1
Biological Process	GO:0015988	energy coupled proton transmembrane transport, against electrochemical gradient	6	42	0.472958	0.793075	Pbr020348.1;Pbr035223.1;Pbr035464.1;Pbr038885.1;Pbr039959.1;Pbr041860.2
Biological Process	GO:0015991	ATP hydrolysis coupled proton transport	6	42	0.472958	0.793075	Pbr020348.1;Pbr035223.1;Pbr035464.1;Pbr038885.1;Pbr039959.1;Pbr041860.2
Biological Process	GO:0090662	ATP hydrolysis coupled transmembrane transport	6	42	0.472958	0.793075	Pbr020348.1;Pbr035223.1;Pbr035464.1;Pbr038885.1;Pbr039959.1;Pbr041860.2
Biological Process	GO:0009312	oligosaccharide biosynthetic process	4	27	0.475795	0.794958	Pbr000530.1;Pbr010299.1;Pbr017404.1;Pbr024685.1
Biological Process	GO:0006012	galactose metabolic process	2	12	0.476634	0.794958	Pbr033821.1;Pbr035064.1
Biological Process	GO:0009095	aromatic amino acid family biosynthetic process, prephenate pathway	2	12	0.476634	0.794958	Pbr031904.1;Pbr033925.1
Biological Process	GO:0010468	regulation of gene expression	132	1006	0.48414	0.796936	Pbr000285.1;Pbr000351.1;Pbr000396.1;Pbr000407.1;Pbr000615.1;Pbr000757.1;Pbr001328.1;Pbr001551.1;Pbr002020.1;Pbr002038.1;Pbr002083.1;Pbr002169.1;Pbr002427.2;Pbr002467.1;Pbr004234.1;Pbr004360.1;Pbr004364.1;Pbr004690.1;Pbr005213.1;Pbr006217.1;Pbr006809.1;Pbr006945.1;Pbr007146.1;Pbr007163.1;Pbr007180.1;Pbr007273.2;Pbr007292.1;Pbr007566.2;Pbr008289.1;Pbr008558.1;Pbr008674.1;Pbr009058.1;Pbr009074.1;Pbr…
Biological Process	GO:0006979	response to oxidative stress	18	134	0.484958	0.796936	Pbr000438.1;Pbr000645.1;Pbr000686.1;Pbr005400.1;Pbr005912.1;Pbr010213.1;Pbr010632.1;Pbr011189.1;Pbr011557.1;Pbr021747.1;Pbr023311.1;Pbr033934.1;Pbr034479.1;Pbr034821.1;Pbr035513.1;Pbr035815.1;Pbr038873.1;Pbr041357.1
Biological Process	GO:0006298	mismatch repair	3	20	0.494371	0.796936	Pbr005519.1;Pbr005528.1;Pbr041994.1
Biological Process	GO:0010605	negative regulation of macromolecule metabolic process	3	20	0.494371	0.796936	Pbr009058.1;Pbr018286.1;Pbr025726.1
Biological Process	GO:0006457	protein folding	41	311	0.49595	0.796936	Pbr000768.2;Pbr003174.1;Pbr003809.1;Pbr005258.1;Pbr005395.1;Pbr005823.2;Pbr007871.1;Pbr010845.1;Pbr012899.1;Pbr013196.1;Pbr014937.1;Pbr016826.1;Pbr017183.1;Pbr018318.1;Pbr019448.1;Pbr022670.1;Pbr022815.1;Pbr022818.1;Pbr023357.1;Pbr023728.1;Pbr023852.1;Pbr024318.1;Pbr024959.1;Pbr025014.1;Pbr027015.3;Pbr028359.2;Pbr028918.1;Pbr029561.1;Pbr029924.1;Pbr031542.1;Pbr035915.2;Pbr037240.2;Pbr038388.1;Pbr…
Biological Process	GO:0019538	protein metabolic process	507	3883	0.496436	0.796936	Pbr000231.1;Pbr000233.1;Pbr000237.1;Pbr000371.1;Pbr000515.1;Pbr000546.1;Pbr000550.1;Pbr000551.1;Pbr000555.1;Pbr000768.2;Pbr000877.1;Pbr000888.2;Pbr000892.1;Pbr000935.1;Pbr000990.1;Pbr001162.1;Pbr001228.1;Pbr001329.2;Pbr001330.1;Pbr001699.9;Pbr001901.1;Pbr001988.1;Pbr002121.1;Pbr002181.2;Pbr002343.1;Pbr002418.2;Pbr002844.2;Pbr002899.1;Pbr003057.1;Pbr003090.3;Pbr003104.1;Pbr003474.1;Pbr003510.1;Pbr…
Biological Process	GO:0006206	pyrimidine nucleobase metabolic process	1	5	0.502815	0.796936	Pbr000490.1
Biological Process	GO:0006207	'de novo' pyrimidine nucleobase biosynthetic process	1	5	0.502815	0.796936	Pbr000490.1
Biological Process	GO:0006432	phenylalanyl-tRNA aminoacylation	1	5	0.502815	0.796936	Pbr031605.2
Biological Process	GO:0006783	heme biosynthetic process	1	5	0.502815	0.796936	Pbr041575.1
Biological Process	GO:0006914	autophagy	1	5	0.502815	0.796936	Pbr026579.1
Biological Process	GO:0007126	meiotic nuclear division	1	5	0.502815	0.796936	Pbr030363.1
Biological Process	GO:0007585	respiratory gaseous exchange	1	5	0.502815	0.796936	Pbr035656.1
Biological Process	GO:0008612	peptidyl-lysine modification to peptidyl-hypusine	1	5	0.502815	0.796936	Pbr034245.1
Biological Process	GO:0009129	pyrimidine nucleoside monophosphate metabolic process	1	5	0.502815	0.796936	Pbr000490.1
Biological Process	GO:0009130	pyrimidine nucleoside monophosphate biosynthetic process	1	5	0.502815	0.796936	Pbr000490.1
Biological Process	GO:0009790	embryo development	1	5	0.502815	0.796936	Pbr020933.1
Biological Process	GO:0016125	sterol metabolic process	1	5	0.502815	0.796936	Pbr018616.1
Biological Process	GO:0018205	peptidyl-lysine modification	1	5	0.502815	0.796936	Pbr034245.1
Biological Process	GO:0019856	pyrimidine nucleobase biosynthetic process	1	5	0.502815	0.796936	Pbr000490.1
Biological Process	GO:0043087	regulation of GTPase activity	1	5	0.502815	0.796936	Pbr027721.1
Biological Process	GO:0043094	cellular metabolic compound salvage	1	5	0.502815	0.796936	Pbr036787.1
Biological Process	GO:0045132	meiotic chromosome segregation	1	5	0.502815	0.796936	Pbr030363.1
Biological Process	GO:0048856	anatomical structure development	1	5	0.502815	0.796936	Pbr020933.1
Biological Process	GO:0051321	meiotic cell cycle	1	5	0.502815	0.796936	Pbr030363.1
Biological Process	GO:1903046	meiotic cell cycle process	1	5	0.502815	0.796936	Pbr030363.1
Biological Process	GO:0006333	chromatin assembly or disassembly	16	120	0.502975	0.796936	Pbr004435.1;Pbr008187.1;Pbr008386.1;Pbr015263.1;Pbr015626.1;Pbr018783.1;Pbr019254.1;Pbr020015.1;Pbr020395.1;Pbr028389.3;Pbr029390.3;Pbr030319.1;Pbr032000.1;Pbr034002.1;Pbr034770.2;Pbr038864.1
Biological Process	GO:0009889	regulation of biosynthetic process	132	1010	0.50432	0.796936	Pbr000285.1;Pbr000351.1;Pbr000396.1;Pbr000407.1;Pbr000615.1;Pbr000757.1;Pbr001328.1;Pbr001551.1;Pbr002020.1;Pbr002038.1;Pbr002083.1;Pbr002169.1;Pbr002427.2;Pbr002467.1;Pbr004234.1;Pbr004360.1;Pbr004364.1;Pbr004690.1;Pbr005213.1;Pbr006217.1;Pbr006809.1;Pbr006945.1;Pbr007146.1;Pbr007163.1;Pbr007180.1;Pbr007273.2;Pbr007292.1;Pbr007566.2;Pbr008289.1;Pbr008558.1;Pbr008674.1;Pbr009058.1;Pbr009074.1;Pbr…
Biological Process	GO:0010556	regulation of macromolecule biosynthetic process	132	1010	0.50432	0.796936	Pbr000285.1;Pbr000351.1;Pbr000396.1;Pbr000407.1;Pbr000615.1;Pbr000757.1;Pbr001328.1;Pbr001551.1;Pbr002020.1;Pbr002038.1;Pbr002083.1;Pbr002169.1;Pbr002427.2;Pbr002467.1;Pbr004234.1;Pbr004360.1;Pbr004364.1;Pbr004690.1;Pbr005213.1;Pbr006217.1;Pbr006809.1;Pbr006945.1;Pbr007146.1;Pbr007163.1;Pbr007180.1;Pbr007273.2;Pbr007292.1;Pbr007566.2;Pbr008289.1;Pbr008558.1;Pbr008674.1;Pbr009058.1;Pbr009074.1;Pbr…
Biological Process	GO:0031326	regulation of cellular biosynthetic process	132	1010	0.50432	0.796936	Pbr000285.1;Pbr000351.1;Pbr000396.1;Pbr000407.1;Pbr000615.1;Pbr000757.1;Pbr001328.1;Pbr001551.1;Pbr002020.1;Pbr002038.1;Pbr002083.1;Pbr002169.1;Pbr002427.2;Pbr002467.1;Pbr004234.1;Pbr004360.1;Pbr004364.1;Pbr004690.1;Pbr005213.1;Pbr006217.1;Pbr006809.1;Pbr006945.1;Pbr007146.1;Pbr007163.1;Pbr007180.1;Pbr007273.2;Pbr007292.1;Pbr007566.2;Pbr008289.1;Pbr008558.1;Pbr008674.1;Pbr009058.1;Pbr009074.1;Pbr…
Biological Process	GO:2000112	regulation of cellular macromolecule biosynthetic process	132	1010	0.50432	0.796936	Pbr000285.1;Pbr000351.1;Pbr000396.1;Pbr000407.1;Pbr000615.1;Pbr000757.1;Pbr001328.1;Pbr001551.1;Pbr002020.1;Pbr002038.1;Pbr002083.1;Pbr002169.1;Pbr002427.2;Pbr002467.1;Pbr004234.1;Pbr004360.1;Pbr004364.1;Pbr004690.1;Pbr005213.1;Pbr006217.1;Pbr006809.1;Pbr006945.1;Pbr007146.1;Pbr007163.1;Pbr007180.1;Pbr007273.2;Pbr007292.1;Pbr007566.2;Pbr008289.1;Pbr008558.1;Pbr008674.1;Pbr009058.1;Pbr009074.1;Pbr…
Biological Process	GO:0006289	nucleotide-excision repair	4	28	0.5054	0.796936	Pbr004378.1;Pbr017380.1;Pbr027715.1;Pbr030659.1
Biological Process	GO:0060255	regulation of macromolecule metabolic process	133	1018	0.505978	0.796936	Pbr000285.1;Pbr000351.1;Pbr000396.1;Pbr000407.1;Pbr000615.1;Pbr000757.1;Pbr001328.1;Pbr001551.1;Pbr002020.1;Pbr002038.1;Pbr002083.1;Pbr002169.1;Pbr002427.2;Pbr002467.1;Pbr004234.1;Pbr004360.1;Pbr004364.1;Pbr004690.1;Pbr005213.1;Pbr006217.1;Pbr006809.1;Pbr006945.1;Pbr007146.1;Pbr007163.1;Pbr007180.1;Pbr007273.2;Pbr007292.1;Pbr007566.2;Pbr008289.1;Pbr008558.1;Pbr008674.1;Pbr009058.1;Pbr009074.1;Pbr…
Biological Process	GO:0080090	regulation of primary metabolic process	133	1019	0.510996	0.803485	Pbr000285.1;Pbr000351.1;Pbr000396.1;Pbr000407.1;Pbr000615.1;Pbr000757.1;Pbr001328.1;Pbr001551.1;Pbr002020.1;Pbr002038.1;Pbr002083.1;Pbr002169.1;Pbr002427.2;Pbr002467.1;Pbr004234.1;Pbr004360.1;Pbr004364.1;Pbr004690.1;Pbr005213.1;Pbr006217.1;Pbr006809.1;Pbr006945.1;Pbr007146.1;Pbr007163.1;Pbr007180.1;Pbr007273.2;Pbr007292.1;Pbr007566.2;Pbr008289.1;Pbr008558.1;Pbr008674.1;Pbr009058.1;Pbr009074.1;Pbr…
Biological Process	GO:0050896	response to stimulus	198	1519	0.516097	0.807364	Pbr000047.1;Pbr000351.1;Pbr000438.1;Pbr000645.1;Pbr000686.1;Pbr000739.1;Pbr001035.1;Pbr001041.1;Pbr001352.2;Pbr001636.3;Pbr002169.1;Pbr002344.1;Pbr002655.4;Pbr002896.1;Pbr003344.1;Pbr003529.1;Pbr004378.1;Pbr004775.2;Pbr004916.1;Pbr004933.1;Pbr005156.1;Pbr005258.1;Pbr005389.1;Pbr005400.1;Pbr005519.1;Pbr005528.1;Pbr005823.2;Pbr005912.1;Pbr006181.1;Pbr006196.2;Pbr007273.2;Pbr007491.1;Pbr007883.1;Pbr…
Biological Process	GO:0006801	superoxide metabolic process	2	13	0.520536	0.807364	Pbr013127.1;Pbr015885.1
Biological Process	GO:0009112	nucleobase metabolic process	2	13	0.520536	0.807364	Pbr000490.1;Pbr033375.1
Biological Process	GO:0009690	cytokinin metabolic process	2	13	0.520536	0.807364	Pbr015615.1;Pbr019909.1
Biological Process	GO:0010817	regulation of hormone levels	2	13	0.520536	0.807364	Pbr015615.1;Pbr019909.1
Biological Process	GO:0034754	cellular hormone metabolic process	2	13	0.520536	0.807364	Pbr015615.1;Pbr019909.1
Biological Process	GO:0042445	hormone metabolic process	2	13	0.520536	0.807364	Pbr015615.1;Pbr019909.1
Biological Process	GO:0072593	reactive oxygen species metabolic process	2	13	0.520536	0.807364	Pbr013127.1;Pbr015885.1
Biological Process	GO:0019219	regulation of nucleobase-containing compound metabolic process	130	998	0.521242	0.807364	Pbr000285.1;Pbr000351.1;Pbr000396.1;Pbr000407.1;Pbr000615.1;Pbr000757.1;Pbr001328.1;Pbr001551.1;Pbr002020.1;Pbr002038.1;Pbr002083.1;Pbr002169.1;Pbr002427.2;Pbr002467.1;Pbr004234.1;Pbr004360.1;Pbr004364.1;Pbr004690.1;Pbr005213.1;Pbr006217.1;Pbr006809.1;Pbr006945.1;Pbr007146.1;Pbr007163.1;Pbr007180.1;Pbr007273.2;Pbr007292.1;Pbr007566.2;Pbr008289.1;Pbr008558.1;Pbr008674.1;Pbr009074.1;Pbr009670.1;Pbr…
Biological Process	GO:0031324	negative regulation of cellular metabolic process	3	21	0.528465	0.814499	Pbr009058.1;Pbr018286.1;Pbr025726.1
Biological Process	GO:0051172	negative regulation of nitrogen compound metabolic process	3	21	0.528465	0.814499	Pbr009058.1;Pbr018286.1;Pbr025726.1
Biological Process	GO:0051246	regulation of protein metabolic process	3	21	0.528465	0.814499	Pbr009058.1;Pbr027393.1;Pbr034245.1
Biological Process	GO:0051171	regulation of nitrogen compound metabolic process	132	1015	0.52945	0.814673	Pbr000285.1;Pbr000351.1;Pbr000396.1;Pbr000407.1;Pbr000615.1;Pbr000757.1;Pbr001328.1;Pbr001551.1;Pbr002020.1;Pbr002038.1;Pbr002083.1;Pbr002169.1;Pbr002427.2;Pbr002467.1;Pbr004234.1;Pbr004360.1;Pbr004364.1;Pbr004690.1;Pbr005213.1;Pbr006217.1;Pbr006809.1;Pbr006945.1;Pbr007146.1;Pbr007163.1;Pbr007180.1;Pbr007273.2;Pbr007292.1;Pbr007566.2;Pbr008289.1;Pbr008558.1;Pbr008674.1;Pbr009058.1;Pbr009074.1;Pbr…
Biological Process	GO:0005996	monosaccharide metabolic process	8	60	0.530811	0.815423	Pbr000620.1;Pbr013657.1;Pbr021892.1;Pbr023317.1;Pbr033821.1;Pbr035064.1;Pbr037899.1;Pbr038846.1
Biological Process	GO:0043933	macromolecular complex subunit organization	35	269	0.533724	0.818552	Pbr001162.1;Pbr004435.1;Pbr007337.1;Pbr008187.1;Pbr008386.1;Pbr014485.1;Pbr015263.1;Pbr015626.1;Pbr016911.1;Pbr018286.1;Pbr018338.1;Pbr018604.1;Pbr018783.1;Pbr019254.1;Pbr019360.2;Pbr020015.1;Pbr020395.1;Pbr023494.1;Pbr024738.1;Pbr025648.1;Pbr025726.1;Pbr028389.3;Pbr029390.3;Pbr030319.1;Pbr032000.1;Pbr033253.1;Pbr033460.1;Pbr034002.1;Pbr034245.1;Pbr034770.2;Pbr036626.1;Pbr038864.1;Pbr040945.1;Pbr…
Biological Process	GO:0015698	inorganic anion transport	5	37	0.539018	0.823966	Pbr003610.1;Pbr008086.1;Pbr008924.1;Pbr026610.2;Pbr036179.1
Biological Process	GO:0072528	pyrimidine-containing compound biosynthetic process	5	37	0.539018	0.823966	Pbr000490.1;Pbr002524.1;Pbr003185.1;Pbr010240.2;Pbr030850.1
Biological Process	GO:0006915	apoptotic process	46	355	0.543254	0.827731	Pbr000739.1;Pbr001035.1;Pbr002896.1;Pbr003344.1;Pbr003529.1;Pbr004775.2;Pbr004933.1;Pbr007883.1;Pbr008283.1;Pbr009658.2;Pbr011616.1;Pbr012662.1;Pbr013117.2;Pbr013118.1;Pbr013155.1;Pbr014265.1;Pbr014268.1;Pbr015634.1;Pbr016325.1;Pbr016380.1;Pbr017278.1;Pbr017306.1;Pbr017334.1;Pbr018357.1;Pbr022337.1;Pbr023226.1;Pbr023227.1;Pbr025079.1;Pbr025082.1;Pbr025088.1;Pbr025091.1;Pbr025774.1;Pbr026230.2;Pbr…
Biological Process	GO:0012501	programmed cell death	46	355	0.543254	0.827731	Pbr000739.1;Pbr001035.1;Pbr002896.1;Pbr003344.1;Pbr003529.1;Pbr004775.2;Pbr004933.1;Pbr007883.1;Pbr008283.1;Pbr009658.2;Pbr011616.1;Pbr012662.1;Pbr013117.2;Pbr013118.1;Pbr013155.1;Pbr014265.1;Pbr014268.1;Pbr015634.1;Pbr016325.1;Pbr016380.1;Pbr017278.1;Pbr017306.1;Pbr017334.1;Pbr018357.1;Pbr022337.1;Pbr023226.1;Pbr023227.1;Pbr025079.1;Pbr025082.1;Pbr025088.1;Pbr025091.1;Pbr025774.1;Pbr026230.2;Pbr…
Biological Process	GO:0044283	small molecule biosynthetic process	40	309	0.546298	0.829676	Pbr000694.1;Pbr002013.2;Pbr003185.1;Pbr006775.1;Pbr008015.1;Pbr010073.1;Pbr010854.1;Pbr011394.1;Pbr011397.1;Pbr012129.1;Pbr014708.1;Pbr015076.1;Pbr016840.2;Pbr016887.1;Pbr017653.1;Pbr019996.1;Pbr020610.1;Pbr020613.1;Pbr020964.2;Pbr022485.1;Pbr024325.1;Pbr026588.2;Pbr026758.1;Pbr027962.1;Pbr028822.2;Pbr030457.1;Pbr031904.1;Pbr032299.1;Pbr033006.1;Pbr033896.1;Pbr033925.1;Pbr035890.1;Pbr035949.1;Pbr…
Biological Process	GO:0008033	tRNA processing	7	53	0.547	0.829676	Pbr004822.1;Pbr008298.1;Pbr023847.1;Pbr024686.1;Pbr024687.1;Pbr025845.1;Pbr031605.2
Biological Process	GO:0015672	monovalent inorganic cation transport	25	193	0.547195	0.829676	Pbr000058.1;Pbr003695.1;Pbr007039.1;Pbr015901.1;Pbr016651.1;Pbr016883.1;Pbr017120.1;Pbr018618.1;Pbr020348.1;Pbr021451.2;Pbr021453.1;Pbr025580.2;Pbr026531.1;Pbr028701.1;Pbr031897.1;Pbr033747.1;Pbr034864.1;Pbr035223.1;Pbr035464.1;Pbr037826.1;Pbr038885.1;Pbr039581.1;Pbr039959.1;Pbr041273.1;Pbr041860.2
Biological Process	GO:0031323	regulation of cellular metabolic process	132	1021	0.559336	0.834977	Pbr000285.1;Pbr000351.1;Pbr000396.1;Pbr000407.1;Pbr000615.1;Pbr000757.1;Pbr001328.1;Pbr001551.1;Pbr002020.1;Pbr002038.1;Pbr002083.1;Pbr002169.1;Pbr002427.2;Pbr002467.1;Pbr004234.1;Pbr004360.1;Pbr004364.1;Pbr004690.1;Pbr005213.1;Pbr006217.1;Pbr006809.1;Pbr006945.1;Pbr007146.1;Pbr007163.1;Pbr007180.1;Pbr007273.2;Pbr007292.1;Pbr007566.2;Pbr008289.1;Pbr008558.1;Pbr008674.1;Pbr009058.1;Pbr009074.1;Pbr…
Biological Process	GO:0006694	steroid biosynthetic process	3	22	0.561235	0.834977	Pbr004609.1;Pbr022902.1;Pbr022904.1
Biological Process	GO:0000226	microtubule cytoskeleton organization	2	14	0.561894	0.834977	Pbr020028.2;Pbr040520.2
Biological Process	GO:0006465	signal peptide processing	2	14	0.561894	0.834977	Pbr011347.1;Pbr038058.1
Biological Process	GO:0019321	pentose metabolic process	2	14	0.561894	0.834977	Pbr000620.1;Pbr037899.1
Biological Process	GO:0006865	amino acid transport	5	38	0.563812	0.834977	Pbr003354.1;Pbr006821.1;Pbr018288.2;Pbr042112.1;Pbr042113.1
Biological Process	GO:0072527	pyrimidine-containing compound metabolic process	5	38	0.563812	0.834977	Pbr000490.1;Pbr002524.1;Pbr003185.1;Pbr010240.2;Pbr030850.1
Biological Process	GO:0044271	cellular nitrogen compound biosynthetic process	276	2131	0.564366	0.834977	Pbr000072.1;Pbr000285.1;Pbr000351.1;Pbr000396.1;Pbr000407.1;Pbr000490.1;Pbr000515.1;Pbr000615.1;Pbr000694.1;Pbr000743.2;Pbr000757.1;Pbr001162.1;Pbr001237.1;Pbr001328.1;Pbr001329.2;Pbr001551.1;Pbr001988.1;Pbr002020.1;Pbr002038.1;Pbr002083.1;Pbr002169.1;Pbr002427.2;Pbr002467.1;Pbr002476.1;Pbr002524.1;Pbr002899.1;Pbr003057.1;Pbr003104.1;Pbr003185.1;Pbr003474.1;Pbr003528.1;Pbr003846.2;Pbr004019.1;Pbr…
Biological Process	GO:0019318	hexose metabolic process	6	46	0.565709	0.834977	Pbr013657.1;Pbr021892.1;Pbr023317.1;Pbr033821.1;Pbr035064.1;Pbr038846.1
Biological Process	GO:0001906	cell killing	1	6	0.567677	0.834977	Pbr040945.1
Biological Process	GO:0006383	transcription from RNA polymerase III promoter	1	6	0.567677	0.834977	Pbr041527.1
Biological Process	GO:0006438	valyl-tRNA aminoacylation	1	6	0.567677	0.834977	Pbr024541.3
Biological Process	GO:0015939	pantothenate metabolic process	1	6	0.567677	0.834977	Pbr033006.1
Biological Process	GO:0015940	pantothenate biosynthetic process	1	6	0.567677	0.834977	Pbr033006.1
Biological Process	GO:0016108	tetraterpenoid metabolic process	1	6	0.567677	0.834977	Pbr034033.1
Biological Process	GO:0016109	tetraterpenoid biosynthetic process	1	6	0.567677	0.834977	Pbr034033.1
Biological Process	GO:0016116	carotenoid metabolic process	1	6	0.567677	0.834977	Pbr034033.1
Biological Process	GO:0016117	carotenoid biosynthetic process	1	6	0.567677	0.834977	Pbr034033.1
Biological Process	GO:0051336	regulation of hydrolase activity	1	6	0.567677	0.834977	Pbr027721.1
Biological Process	GO:0006928	movement of cell or subcellular component	16	125	0.572372	0.839239	Pbr005877.2;Pbr005878.2;Pbr006262.1;Pbr011714.1;Pbr014867.1;Pbr016911.1;Pbr019330.1;Pbr019774.1;Pbr020322.1;Pbr022362.1;Pbr025648.1;Pbr027355.1;Pbr029576.1;Pbr033649.1;Pbr035798.1;Pbr042074.1
Biological Process	GO:0007018	microtubule-based movement	16	125	0.572372	0.839239	Pbr005877.2;Pbr005878.2;Pbr006262.1;Pbr011714.1;Pbr014867.1;Pbr016911.1;Pbr019330.1;Pbr019774.1;Pbr020322.1;Pbr022362.1;Pbr025648.1;Pbr027355.1;Pbr029576.1;Pbr033649.1;Pbr035798.1;Pbr042074.1
Biological Process	GO:0071840	cellular component organization or biogenesis	82	639	0.582176	0.852277	Pbr001162.1;Pbr001713.1;Pbr003254.1;Pbr004435.1;Pbr005309.1;Pbr005940.1;Pbr006828.1;Pbr007290.1;Pbr007337.1;Pbr008187.1;Pbr008298.1;Pbr008386.1;Pbr008762.1;Pbr009058.1;Pbr009283.1;Pbr010689.1;Pbr011702.1;Pbr011935.1;Pbr012096.1;Pbr014420.1;Pbr014485.1;Pbr014778.1;Pbr015263.1;Pbr015626.1;Pbr015948.1;Pbr016911.1;Pbr018152.1;Pbr018286.1;Pbr018338.1;Pbr018604.1;Pbr018783.1;Pbr019254.1;Pbr019360.2;Pbr…
Biological Process	GO:0006662	glycerol ether metabolic process	7	55	0.588018	0.858139	Pbr000878.2;Pbr004278.1;Pbr004379.1;Pbr015654.2;Pbr016415.1;Pbr022835.1;Pbr030471.1
Biological Process	GO:0018904	ether metabolic process	7	55	0.588018	0.858139	Pbr000878.2;Pbr004278.1;Pbr004379.1;Pbr015654.2;Pbr016415.1;Pbr022835.1;Pbr030471.1
Biological Process	GO:0005985	sucrose metabolic process	4	31	0.589223	0.858166	Pbr010299.1;Pbr012641.1;Pbr024685.1;Pbr037395.1
Biological Process	GO:0050794	regulation of cellular process	215	1668	0.589874	0.858166	Pbr000047.1;Pbr000136.1;Pbr000285.1;Pbr000351.1;Pbr000353.1;Pbr000396.1;Pbr000407.1;Pbr000615.1;Pbr000757.1;Pbr000878.2;Pbr001328.1;Pbr001352.2;Pbr001551.1;Pbr002020.1;Pbr002038.1;Pbr002083.1;Pbr002169.1;Pbr002427.2;Pbr002467.1;Pbr002896.1;Pbr003529.1;Pbr003587.1;Pbr004195.1;Pbr004234.1;Pbr004278.1;Pbr004360.1;Pbr004364.1;Pbr004379.1;Pbr004690.1;Pbr004775.2;Pbr005156.1;Pbr005213.1;Pbr005389.1;Pbr…
Biological Process	GO:0016043	cellular component organization	74	579	0.594689	0.863826	Pbr001162.1;Pbr001713.1;Pbr004435.1;Pbr005309.1;Pbr005940.1;Pbr006828.1;Pbr007290.1;Pbr007337.1;Pbr008187.1;Pbr008386.1;Pbr008762.1;Pbr009058.1;Pbr009283.1;Pbr010689.1;Pbr011702.1;Pbr012096.1;Pbr014420.1;Pbr014485.1;Pbr014778.1;Pbr015263.1;Pbr015626.1;Pbr016911.1;Pbr018152.1;Pbr018286.1;Pbr018338.1;Pbr018604.1;Pbr018783.1;Pbr019254.1;Pbr019360.2;Pbr019898.1;Pbr020015.1;Pbr020028.2;Pbr020358.2;Pbr…
Biological Process	GO:0002376	immune system process	15	119	0.597659	0.864108	Pbr002896.1;Pbr003529.1;Pbr004775.2;Pbr012662.1;Pbr016380.1;Pbr022325.1;Pbr025774.1;Pbr027176.2;Pbr030895.1;Pbr031652.1;Pbr032874.1;Pbr035528.1;Pbr039403.4;Pbr040437.1;Pbr042790.1
Biological Process	GO:0006955	immune response	15	119	0.597659	0.864108	Pbr002896.1;Pbr003529.1;Pbr004775.2;Pbr012662.1;Pbr016380.1;Pbr022325.1;Pbr025774.1;Pbr027176.2;Pbr030895.1;Pbr031652.1;Pbr032874.1;Pbr035528.1;Pbr039403.4;Pbr040437.1;Pbr042790.1
Biological Process	GO:0045087	innate immune response	15	119	0.597659	0.864108	Pbr002896.1;Pbr003529.1;Pbr004775.2;Pbr012662.1;Pbr016380.1;Pbr022325.1;Pbr025774.1;Pbr027176.2;Pbr030895.1;Pbr031652.1;Pbr032874.1;Pbr035528.1;Pbr039403.4;Pbr040437.1;Pbr042790.1
Biological Process	GO:0006020	inositol metabolic process	2	15	0.600626	0.867056	Pbr012208.1;Pbr035260.1
Biological Process	GO:0009314	response to radiation	6	48	0.609016	0.871288	Pbr001041.1;Pbr012227.1;Pbr013158.1;Pbr025493.1;Pbr027966.1;Pbr036172.1
Biological Process	GO:0009416	response to light stimulus	6	48	0.609016	0.871288	Pbr001041.1;Pbr012227.1;Pbr013158.1;Pbr025493.1;Pbr027966.1;Pbr036172.1
Biological Process	GO:1902582	single-organism intracellular transport	16	128	0.612191	0.871288	Pbr002539.1;Pbr006022.2;Pbr009058.1;Pbr010274.1;Pbr012189.1;Pbr014420.1;Pbr017112.2;Pbr019310.1;Pbr025118.1;Pbr029470.1;Pbr031666.1;Pbr033481.1;Pbr037128.1;Pbr040711.1;Pbr041019.1;Pbr042023.1
Biological Process	GO:0009070	serine family amino acid biosynthetic process	3	24	0.622434	0.871288	Pbr002013.2;Pbr015076.1;Pbr016840.2
Biological Process	GO:0071103	DNA conformation change	14	113	0.624016	0.871288	Pbr004435.1;Pbr009283.1;Pbr014778.1;Pbr015263.1;Pbr015626.1;Pbr018152.1;Pbr018783.1;Pbr019254.1;Pbr020395.1;Pbr024730.1;Pbr027936.1;Pbr028389.3;Pbr034002.1;Pbr038864.1
Biological Process	GO:0006102	isocitrate metabolic process	1	7	0.624081	0.871288	Pbr010250.5
Biological Process	GO:0006635	fatty acid beta-oxidation	1	7	0.624081	0.871288	Pbr007471.1
Biological Process	GO:0009062	fatty acid catabolic process	1	7	0.624081	0.871288	Pbr007471.1
Biological Process	GO:0009435	NAD biosynthetic process	1	7	0.624081	0.871288	Pbr013416.1
Biological Process	GO:0015936	coenzyme A metabolic process	1	7	0.624081	0.871288	Pbr037356.1
Biological Process	GO:0019359	nicotinamide nucleotide biosynthetic process	1	7	0.624081	0.871288	Pbr013416.1
Biological Process	GO:0019363	pyridine nucleotide biosynthetic process	1	7	0.624081	0.871288	Pbr013416.1
Biological Process	GO:0019395	fatty acid oxidation	1	7	0.624081	0.871288	Pbr007471.1
Biological Process	GO:0019674	NAD metabolic process	1	7	0.624081	0.871288	Pbr013416.1
Biological Process	GO:0034440	lipid oxidation	1	7	0.624081	0.871288	Pbr007471.1
Biological Process	GO:0043461	proton-transporting ATP synthase complex assembly	1	7	0.624081	0.871288	Pbr014485.1
Biological Process	GO:0045226	extracellular polysaccharide biosynthetic process	1	7	0.624081	0.871288	Pbr020464.1
Biological Process	GO:0046379	extracellular polysaccharide metabolic process	1	7	0.624081	0.871288	Pbr020464.1
Biological Process	GO:0070071	proton-transporting two-sector ATPase complex assembly	1	7	0.624081	0.871288	Pbr014485.1
Biological Process	GO:0070272	proton-transporting ATP synthase complex biogenesis	1	7	0.624081	0.871288	Pbr014485.1
Biological Process	GO:0072329	monocarboxylic acid catabolic process	1	7	0.624081	0.871288	Pbr007471.1
Biological Process	GO:0098813	nuclear chromosome segregation	1	7	0.624081	0.871288	Pbr030363.1
Biological Process	GO:0009719	response to endogenous stimulus	4	33	0.640202	0.889804	Pbr012651.1;Pbr026615.1;Pbr033588.1;Pbr037412.1
Biological Process	GO:0009725	response to hormone	4	33	0.640202	0.889804	Pbr012651.1;Pbr026615.1;Pbr033588.1;Pbr037412.1
Biological Process	GO:0010033	response to organic substance	4	33	0.640202	0.889804	Pbr012651.1;Pbr026615.1;Pbr033588.1;Pbr037412.1
Biological Process	GO:0016569	covalent chromatin modification	3	25	0.650755	0.901788	Pbr001162.1;Pbr023494.1;Pbr040945.1
Biological Process	GO:0016570	histone modification	3	25	0.650755	0.901788	Pbr001162.1;Pbr023494.1;Pbr040945.1
Biological Process	GO:0045454	cell redox homeostasis	23	188	0.662125	0.904609	Pbr000136.1;Pbr000353.1;Pbr000878.2;Pbr003587.1;Pbr004195.1;Pbr004278.1;Pbr004379.1;Pbr005811.1;Pbr007605.2;Pbr015654.2;Pbr016203.1;Pbr016271.1;Pbr016415.1;Pbr017974.1;Pbr019175.1;Pbr022835.1;Pbr025294.1;Pbr030434.2;Pbr030471.1;Pbr031223.1;Pbr035084.1;Pbr038221.1;Pbr040606.1
Biological Process	GO:0016311	dephosphorylation	15	124	0.663072	0.904609	Pbr001699.9;Pbr011405.1;Pbr015082.1;Pbr015521.1;Pbr015548.1;Pbr019984.2;Pbr022419.2;Pbr025190.1;Pbr025436.1;Pbr031956.1;Pbr032271.1;Pbr034179.1;Pbr035952.1;Pbr038367.1;Pbr039696.1
Biological Process	GO:0006284	base-excision repair	4	34	0.664079	0.904609	Pbr006181.1;Pbr008012.1;Pbr012226.1;Pbr014401.1
Biological Process	GO:0072594	establishment of protein localization to organelle	6	51	0.669222	0.904609	Pbr002539.1;Pbr009058.1;Pbr010274.1;Pbr014420.1;Pbr031666.1;Pbr037128.1
Biological Process	GO:0006417	regulation of translation	2	17	0.670185	0.904609	Pbr009058.1;Pbr034245.1
Biological Process	GO:0010608	posttranscriptional regulation of gene expression	2	17	0.670185	0.904609	Pbr009058.1;Pbr034245.1
Biological Process	GO:0034248	regulation of cellular amide metabolic process	2	17	0.670185	0.904609	Pbr009058.1;Pbr034245.1
Biological Process	GO:0042592	homeostatic process	26	213	0.6727	0.904609	Pbr000136.1;Pbr000353.1;Pbr000878.2;Pbr003587.1;Pbr004195.1;Pbr004278.1;Pbr004379.1;Pbr005811.1;Pbr007605.2;Pbr010942.1;Pbr015654.2;Pbr016203.1;Pbr016271.1;Pbr016415.1;Pbr017120.1;Pbr017974.1;Pbr019175.1;Pbr022835.1;Pbr025294.1;Pbr028373.1;Pbr030434.2;Pbr030471.1;Pbr031223.1;Pbr035084.1;Pbr038221.1;Pbr040606.1
Biological Process	GO:0006122	mitochondrial electron transport, ubiquinol to cytochrome c	1	8	0.67313	0.904609	Pbr007597.1
Biological Process	GO:0006144	purine nucleobase metabolic process	1	8	0.67313	0.904609	Pbr033375.1
Biological Process	GO:0006370	7-methylguanosine mRNA capping	1	8	0.67313	0.904609	Pbr035952.1
Biological Process	GO:0006537	glutamate biosynthetic process	1	8	0.67313	0.904609	Pbr026758.1
Biological Process	GO:0006772	thiamine metabolic process	1	8	0.67313	0.904609	Pbr003185.1
Biological Process	GO:0006826	iron ion transport	1	8	0.67313	0.904609	Pbr010942.1
Biological Process	GO:0009228	thiamine biosynthetic process	1	8	0.67313	0.904609	Pbr003185.1
Biological Process	GO:0018298	protein-chromophore linkage	1	8	0.67313	0.904609	Pbr036284.1
Biological Process	GO:0042723	thiamine-containing compound metabolic process	1	8	0.67313	0.904609	Pbr003185.1
Biological Process	GO:0042724	thiamine-containing compound biosynthetic process	1	8	0.67313	0.904609	Pbr003185.1
Biological Process	GO:0042775	mitochondrial ATP synthesis coupled electron transport	1	8	0.67313	0.904609	Pbr007597.1
Biological Process	GO:0043650	dicarboxylic acid biosynthetic process	1	8	0.67313	0.904609	Pbr026758.1
Biological Process	GO:0044242	cellular lipid catabolic process	1	8	0.67313	0.904609	Pbr007471.1
Biological Process	GO:0015849	organic acid transport	5	43	0.676449	0.906461	Pbr003354.1;Pbr006821.1;Pbr018288.2;Pbr042112.1;Pbr042113.1
Biological Process	GO:0046942	carboxylic acid transport	5	43	0.676449	0.906461	Pbr003354.1;Pbr006821.1;Pbr018288.2;Pbr042112.1;Pbr042113.1
Biological Process	GO:0042254	ribosome biogenesis	7	60	0.681604	0.912061	Pbr003254.1;Pbr008298.1;Pbr011935.1;Pbr027352.1;Pbr039971.1;Pbr041265.1;Pbr041548.1
Biological Process	GO:0043687	post-translational protein modification	10	85	0.685025	0.915327	Pbr009224.1;Pbr011958.2;Pbr014124.1;Pbr015294.2;Pbr017425.1;Pbr022472.1;Pbr027115.1;Pbr028219.1;Pbr031559.1;Pbr038323.1
Biological Process	GO:0006470	protein dephosphorylation	13	110	0.690979	0.919269	Pbr001699.9;Pbr011405.1;Pbr015082.1;Pbr015521.1;Pbr015548.1;Pbr019984.2;Pbr022419.2;Pbr025436.1;Pbr032271.1;Pbr034179.1;Pbr035952.1;Pbr038367.1;Pbr039696.1
Biological Process	GO:0032787	monocarboxylic acid metabolic process	25	207	0.691535	0.919269	Pbr005501.1;Pbr005502.1;Pbr006775.1;Pbr007471.1;Pbr010854.1;Pbr014085.3;Pbr014708.1;Pbr014880.1;Pbr015118.1;Pbr015533.1;Pbr016286.1;Pbr020223.1;Pbr020610.1;Pbr020613.1;Pbr025447.1;Pbr025650.1;Pbr028010.2;Pbr028609.1;Pbr028610.1;Pbr032299.1;Pbr033006.1;Pbr033896.1;Pbr035949.1;Pbr037594.1;Pbr038845.1
Biological Process	GO:0006415	translational termination	2	18	0.701111	0.919269	Pbr018604.1;Pbr034245.1
Biological Process	GO:0006612	protein targeting to membrane	2	18	0.701111	0.919269	Pbr009058.1;Pbr031666.1
Biological Process	GO:0006613	cotranslational protein targeting to membrane	2	18	0.701111	0.919269	Pbr009058.1;Pbr031666.1
Biological Process	GO:0006614	SRP-dependent cotranslational protein targeting to membrane	2	18	0.701111	0.919269	Pbr009058.1;Pbr031666.1
Biological Process	GO:0022411	cellular component disassembly	2	18	0.701111	0.919269	Pbr018604.1;Pbr034245.1
Biological Process	GO:0022900	electron transport chain	2	18	0.701111	0.919269	Pbr007597.1;Pbr024324.2
Biological Process	GO:0032984	macromolecular complex disassembly	2	18	0.701111	0.919269	Pbr018604.1;Pbr034245.1
Biological Process	GO:0043241	protein complex disassembly	2	18	0.701111	0.919269	Pbr018604.1;Pbr034245.1
Biological Process	GO:0043624	cellular protein complex disassembly	2	18	0.701111	0.919269	Pbr018604.1;Pbr034245.1
Biological Process	GO:0045047	protein targeting to ER	2	18	0.701111	0.919269	Pbr009058.1;Pbr031666.1
Biological Process	GO:0072599	establishment of protein localization to endoplasmic reticulum	2	18	0.701111	0.919269	Pbr009058.1;Pbr031666.1
Biological Process	GO:0016054	organic acid catabolic process	3	27	0.702738	0.919269	Pbr007471.1;Pbr026526.1;Pbr027939.1
Biological Process	GO:0046395	carboxylic acid catabolic process	3	27	0.702738	0.919269	Pbr007471.1;Pbr026526.1;Pbr027939.1
Biological Process	GO:0005984	disaccharide metabolic process	6	53	0.705911	0.922128	Pbr000530.1;Pbr010299.1;Pbr012641.1;Pbr017404.1;Pbr024685.1;Pbr037395.1
Biological Process	GO:0019725	cellular homeostasis	24	201	0.710511	0.926839	Pbr000136.1;Pbr000353.1;Pbr000878.2;Pbr003587.1;Pbr004195.1;Pbr004278.1;Pbr004379.1;Pbr005811.1;Pbr007605.2;Pbr010942.1;Pbr015654.2;Pbr016203.1;Pbr016271.1;Pbr016415.1;Pbr017974.1;Pbr019175.1;Pbr022835.1;Pbr025294.1;Pbr030434.2;Pbr030471.1;Pbr031223.1;Pbr035084.1;Pbr038221.1;Pbr040606.1
Biological Process	GO:0033365	protein localization to organelle	7	62	0.714993	0.92724	Pbr002539.1;Pbr005635.1;Pbr009058.1;Pbr010274.1;Pbr014420.1;Pbr031666.1;Pbr037128.1
Biological Process	GO:0006182	cGMP biosynthetic process	1	9	0.715782	0.92724	Pbr004202.1
Biological Process	GO:0006278	RNA-dependent DNA replication	1	9	0.715782	0.92724	Pbr023829.1
Biological Process	GO:0042026	protein refolding	1	9	0.715782	0.92724	Pbr000768.2
Biological Process	GO:0046068	cGMP metabolic process	1	9	0.715782	0.92724	Pbr004202.1
Biological Process	GO:0018106	peptidyl-histidine phosphorylation	3	28	0.726419	0.931771	Pbr010771.1;Pbr012151.3;Pbr025056.1
Biological Process	GO:0042221	response to chemical	23	195	0.72958	0.931771	Pbr002344.1;Pbr004916.1;Pbr006196.2;Pbr012651.1;Pbr013931.1;Pbr015827.1;Pbr018097.1;Pbr020066.1;Pbr020344.1;Pbr021501.1;Pbr024749.1;Pbr026615.1;Pbr027372.1;Pbr028755.1;Pbr033588.1;Pbr036183.1;Pbr037412.1;Pbr038294.1;Pbr040480.2;Pbr040664.1;Pbr040965.1;Pbr041778.1;Pbr042742.1
Biological Process	GO:0000280	nuclear division	2	19	0.729584	0.931771	Pbr030363.1;Pbr041966.1
Biological Process	GO:0006730	one-carbon metabolic process	2	19	0.729584	0.931771	Pbr018549.1;Pbr020779.1
Biological Process	GO:0032268	regulation of cellular protein metabolic process	2	19	0.729584	0.931771	Pbr009058.1;Pbr034245.1
Biological Process	GO:0006950	response to stress	111	897	0.744467	0.931771	Pbr000351.1;Pbr000438.1;Pbr000645.1;Pbr000686.1;Pbr000739.1;Pbr001035.1;Pbr001636.3;Pbr002169.1;Pbr002655.4;Pbr002896.1;Pbr003344.1;Pbr003529.1;Pbr004378.1;Pbr004775.2;Pbr004933.1;Pbr005258.1;Pbr005400.1;Pbr005519.1;Pbr005528.1;Pbr005823.2;Pbr005912.1;Pbr006181.1;Pbr007883.1;Pbr008012.1;Pbr008283.1;Pbr009658.2;Pbr010213.1;Pbr010632.1;Pbr011189.1;Pbr011557.1;Pbr012041.1;Pbr012226.1;Pbr012628.1;Pbr…
Biological Process	GO:0007017	microtubule-based process	19	164	0.744659	0.931771	Pbr005877.2;Pbr005878.2;Pbr006262.1;Pbr011714.1;Pbr014867.1;Pbr016911.1;Pbr019330.1;Pbr019774.1;Pbr020028.2;Pbr020322.1;Pbr022362.1;Pbr025648.1;Pbr027355.1;Pbr029576.1;Pbr033649.1;Pbr035798.1;Pbr040520.2;Pbr042074.1;Pbr042347.1
Biological Process	GO:0022613	ribonucleoprotein complex biogenesis	7	64	0.745937	0.931771	Pbr003254.1;Pbr008298.1;Pbr011935.1;Pbr027352.1;Pbr039971.1;Pbr041265.1;Pbr041548.1
Biological Process	GO:0048523	negative regulation of cellular process	3	29	0.748594	0.931771	Pbr009058.1;Pbr018286.1;Pbr025726.1
Biological Process	GO:0070972	protein localization to endoplasmic reticulum	3	29	0.748594	0.931771	Pbr005635.1;Pbr009058.1;Pbr031666.1
Biological Process	GO:0006528	asparagine metabolic process	1	10	0.752871	0.931771	Pbr042866.1
Biological Process	GO:0006529	asparagine biosynthetic process	1	10	0.752871	0.931771	Pbr042866.1
Biological Process	GO:0006873	cellular ion homeostasis	1	10	0.752871	0.931771	Pbr010942.1
Biological Process	GO:0006875	cellular metal ion homeostasis	1	10	0.752871	0.931771	Pbr010942.1
Biological Process	GO:0006879	cellular iron ion homeostasis	1	10	0.752871	0.931771	Pbr010942.1
Biological Process	GO:0030003	cellular cation homeostasis	1	10	0.752871	0.931771	Pbr010942.1
Biological Process	GO:0046916	cellular transition metal ion homeostasis	1	10	0.752871	0.931771	Pbr010942.1
Biological Process	GO:0055065	metal ion homeostasis	1	10	0.752871	0.931771	Pbr010942.1
Biological Process	GO:0055072	iron ion homeostasis	1	10	0.752871	0.931771	Pbr010942.1
Biological Process	GO:0055076	transition metal ion homeostasis	1	10	0.752871	0.931771	Pbr010942.1
Biological Process	GO:0055082	cellular chemical homeostasis	1	10	0.752871	0.931771	Pbr010942.1
Biological Process	GO:0005992	trehalose biosynthetic process	2	20	0.755719	0.931771	Pbr000530.1;Pbr017404.1
Biological Process	GO:0009063	cellular amino acid catabolic process	2	20	0.755719	0.931771	Pbr026526.1;Pbr027939.1
Biological Process	GO:0006814	sodium ion transport	4	39	0.766846	0.931771	Pbr000058.1;Pbr015901.1;Pbr017120.1;Pbr028701.1
Biological Process	GO:1901136	carbohydrate derivative catabolic process	4	39	0.766846	0.931771	Pbr012522.1;Pbr022937.1;Pbr024242.1;Pbr027703.1
Biological Process	GO:0009311	oligosaccharide metabolic process	6	57	0.770678	0.931771	Pbr000530.1;Pbr010299.1;Pbr012641.1;Pbr017404.1;Pbr024685.1;Pbr037395.1
Biological Process	GO:0044267	cellular protein metabolic process	417	3292	0.774251	0.931771	Pbr000231.1;Pbr000233.1;Pbr000237.1;Pbr000371.1;Pbr000515.1;Pbr000546.1;Pbr000550.1;Pbr000551.1;Pbr000555.1;Pbr000768.2;Pbr000877.1;Pbr000888.2;Pbr000892.1;Pbr000935.1;Pbr001162.1;Pbr001228.1;Pbr001329.2;Pbr001330.1;Pbr001699.9;Pbr001901.1;Pbr001988.1;Pbr002121.1;Pbr002181.2;Pbr002343.1;Pbr002418.2;Pbr002899.1;Pbr003057.1;Pbr003090.3;Pbr003104.1;Pbr003474.1;Pbr003510.1;Pbr003528.1;Pbr003833.1;Pbr…
Biological Process	GO:0065008	regulation of biological quality	29	250	0.778894	0.931771	Pbr000136.1;Pbr000353.1;Pbr000878.2;Pbr003587.1;Pbr004195.1;Pbr004278.1;Pbr004379.1;Pbr005635.1;Pbr005811.1;Pbr007605.2;Pbr010942.1;Pbr015615.1;Pbr015654.2;Pbr016203.1;Pbr016271.1;Pbr016415.1;Pbr017120.1;Pbr017974.1;Pbr019175.1;Pbr019909.1;Pbr022835.1;Pbr025294.1;Pbr028373.1;Pbr030434.2;Pbr030471.1;Pbr031223.1;Pbr035084.1;Pbr038221.1;Pbr040606.1
Biological Process	GO:0006576	cellular biogenic amine metabolic process	2	21	0.77964	0.931771	Pbr004189.1;Pbr025284.1
Biological Process	GO:0048878	chemical homeostasis	2	21	0.77964	0.931771	Pbr010942.1;Pbr017120.1
Biological Process	GO:0050801	ion homeostasis	2	21	0.77964	0.931771	Pbr010942.1;Pbr017120.1
Biological Process	GO:0055080	cation homeostasis	2	21	0.77964	0.931771	Pbr010942.1;Pbr017120.1
Biological Process	GO:0098771	inorganic ion homeostasis	2	21	0.77964	0.931771	Pbr010942.1;Pbr017120.1
Biological Process	GO:1902580	single-organism cellular localization	6	58	0.785083	0.931771	Pbr002539.1;Pbr009058.1;Pbr010274.1;Pbr014420.1;Pbr031666.1;Pbr037128.1
Biological Process	GO:0006014	D-ribose metabolic process	1	11	0.785122	0.931771	Pbr037899.1
Biological Process	GO:0006119	oxidative phosphorylation	1	11	0.785122	0.931771	Pbr007597.1
Biological Process	GO:0006188	IMP biosynthetic process	1	11	0.785122	0.931771	Pbr040530.1
Biological Process	GO:0006213	pyrimidine nucleoside metabolic process	1	11	0.785122	0.931771	Pbr000490.1
Biological Process	GO:0006546	glycine catabolic process	1	11	0.785122	0.931771	Pbr026526.1
Biological Process	GO:0006621	protein retention in ER lumen	1	11	0.785122	0.931771	Pbr005635.1
Biological Process	GO:0006885	regulation of pH	1	11	0.785122	0.931771	Pbr017120.1
Biological Process	GO:0007059	chromosome segregation	1	11	0.785122	0.931771	Pbr030363.1
Biological Process	GO:0007265	Ras protein signal transduction	1	11	0.785122	0.931771	Pbr011412.1
Biological Process	GO:0009071	serine family amino acid catabolic process	1	11	0.785122	0.931771	Pbr026526.1
Biological Process	GO:0009218	pyrimidine ribonucleotide metabolic process	1	11	0.785122	0.931771	Pbr000490.1
Biological Process	GO:0009220	pyrimidine ribonucleotide biosynthetic process	1	11	0.785122	0.931771	Pbr000490.1
Biological Process	GO:0017148	negative regulation of translation	1	11	0.785122	0.931771	Pbr009058.1
Biological Process	GO:0032011	ARF protein signal transduction	1	11	0.785122	0.931771	Pbr011412.1
Biological Process	GO:0032012	regulation of ARF protein signal transduction	1	11	0.785122	0.931771	Pbr011412.1
Biological Process	GO:0032269	negative regulation of cellular protein metabolic process	1	11	0.785122	0.931771	Pbr009058.1
Biological Process	GO:0032507	maintenance of protein location in cell	1	11	0.785122	0.931771	Pbr005635.1
Biological Process	GO:0034249	negative regulation of cellular amide metabolic process	1	11	0.785122	0.931771	Pbr009058.1
Biological Process	GO:0035437	maintenance of protein localization in endoplasmic reticulum	1	11	0.785122	0.931771	Pbr005635.1
Biological Process	GO:0042773	ATP synthesis coupled electron transport	1	11	0.785122	0.931771	Pbr007597.1
Biological Process	GO:0045185	maintenance of protein location	1	11	0.785122	0.931771	Pbr005635.1
Biological Process	GO:0046040	IMP metabolic process	1	11	0.785122	0.931771	Pbr040530.1
Biological Process	GO:0046131	pyrimidine ribonucleoside metabolic process	1	11	0.785122	0.931771	Pbr000490.1
Biological Process	GO:0046132	pyrimidine ribonucleoside biosynthetic process	1	11	0.785122	0.931771	Pbr000490.1
Biological Process	GO:0046134	pyrimidine nucleoside biosynthetic process	1	11	0.785122	0.931771	Pbr000490.1
Biological Process	GO:0046578	regulation of Ras protein signal transduction	1	11	0.785122	0.931771	Pbr011412.1
Biological Process	GO:0051220	cytoplasmic sequestering of protein	1	11	0.785122	0.931771	Pbr005635.1
Biological Process	GO:0051235	maintenance of location	1	11	0.785122	0.931771	Pbr005635.1
Biological Process	GO:0051248	negative regulation of protein metabolic process	1	11	0.785122	0.931771	Pbr009058.1
Biological Process	GO:0051651	maintenance of location in cell	1	11	0.785122	0.931771	Pbr005635.1
Biological Process	GO:0055067	monovalent inorganic cation homeostasis	1	11	0.785122	0.931771	Pbr017120.1
Biological Process	GO:0072595	maintenance of protein localization in organelle	1	11	0.785122	0.931771	Pbr005635.1
Biological Process	GO:0006464	cellular protein modification process	288	2296	0.789235	0.934279	Pbr000231.1;Pbr000233.1;Pbr000237.1;Pbr000371.1;Pbr000546.1;Pbr000550.1;Pbr000551.1;Pbr000555.1;Pbr000877.1;Pbr000888.2;Pbr000892.1;Pbr000935.1;Pbr001162.1;Pbr001228.1;Pbr001699.9;Pbr001901.1;Pbr002121.1;Pbr002181.2;Pbr002343.1;Pbr002418.2;Pbr003104.1;Pbr003510.1;Pbr003881.1;Pbr004288.1;Pbr004651.1;Pbr004689.1;Pbr004693.1;Pbr004784.1;Pbr005024.1;Pbr005793.1;Pbr005819.1;Pbr005829.1;Pbr006067.1;Pbr…
Biological Process	GO:0036211	protein modification process	288	2296	0.789235	0.934279	Pbr000231.1;Pbr000233.1;Pbr000237.1;Pbr000371.1;Pbr000546.1;Pbr000550.1;Pbr000551.1;Pbr000555.1;Pbr000877.1;Pbr000888.2;Pbr000892.1;Pbr000935.1;Pbr001162.1;Pbr001228.1;Pbr001699.9;Pbr001901.1;Pbr002121.1;Pbr002181.2;Pbr002343.1;Pbr002418.2;Pbr003104.1;Pbr003510.1;Pbr003881.1;Pbr004288.1;Pbr004651.1;Pbr004689.1;Pbr004693.1;Pbr004784.1;Pbr005024.1;Pbr005793.1;Pbr005819.1;Pbr005829.1;Pbr006067.1;Pbr…
Biological Process	GO:0007049	cell cycle	4	41	0.800384	0.9428	Pbr030363.1;Pbr030375.1;Pbr034819.1;Pbr041966.1
Biological Process	GO:0017038	protein import	4	41	0.800384	0.9428	Pbr002539.1;Pbr010274.1;Pbr014420.1;Pbr037128.1
Biological Process	GO:0009628	response to abiotic stimulus	7	68	0.800484	0.9428	Pbr001041.1;Pbr012227.1;Pbr013158.1;Pbr025493.1;Pbr027966.1;Pbr036172.1;Pbr040480.2
Biological Process	GO:0005991	trehalose metabolic process	2	22	0.801481	0.9428	Pbr000530.1;Pbr017404.1
Biological Process	GO:0044106	cellular amine metabolic process	2	22	0.801481	0.9428	Pbr004189.1;Pbr025284.1
Biological Process	GO:0006108	malate metabolic process	3	32	0.806533	0.943475	Pbr002800.2;Pbr025845.1;Pbr031060.1
Biological Process	GO:0018202	peptidyl-histidine modification	3	32	0.806533	0.943475	Pbr010771.1;Pbr012151.3;Pbr025056.1
Biological Process	GO:0009451	RNA modification	5	51	0.812485	0.943475	Pbr004265.1;Pbr004386.2;Pbr012541.1;Pbr020874.1;Pbr027124.1
Biological Process	GO:0009452	7-methylguanosine RNA capping	1	12	0.813166	0.943475	Pbr035952.1
Biological Process	GO:0033865	nucleoside bisphosphate metabolic process	1	12	0.813166	0.943475	Pbr037356.1
Biological Process	GO:0033875	ribonucleoside bisphosphate metabolic process	1	12	0.813166	0.943475	Pbr037356.1
Biological Process	GO:0034032	purine nucleoside bisphosphate metabolic process	1	12	0.813166	0.943475	Pbr037356.1
Biological Process	GO:0036260	RNA capping	1	12	0.813166	0.943475	Pbr035952.1
Biological Process	GO:0046112	nucleobase biosynthetic process	1	12	0.813166	0.943475	Pbr000490.1
Biological Process	GO:0051056	regulation of small GTPase mediated signal transduction	1	12	0.813166	0.943475	Pbr011412.1
Biological Process	GO:1902531	regulation of intracellular signal transduction	1	12	0.813166	0.943475	Pbr011412.1
Biological Process	GO:0016310	phosphorylation	245	1971	0.816325	0.945241	Pbr000231.1;Pbr000233.1;Pbr000237.1;Pbr000371.1;Pbr000546.1;Pbr000550.1;Pbr000551.1;Pbr000555.1;Pbr000888.2;Pbr000892.1;Pbr001901.1;Pbr002181.2;Pbr002343.1;Pbr002418.2;Pbr003104.1;Pbr003881.1;Pbr004288.1;Pbr004689.1;Pbr004693.1;Pbr004784.1;Pbr005024.1;Pbr005501.1;Pbr005502.1;Pbr005793.1;Pbr005819.1;Pbr006067.1;Pbr006148.1;Pbr006210.1;Pbr006541.1;Pbr006664.1;Pbr007250.1;Pbr007352.1;Pbr007491.1;Pbr…
Biological Process	GO:0043412	macromolecule modification	295	2362	0.816713	0.945241	Pbr000231.1;Pbr000233.1;Pbr000237.1;Pbr000371.1;Pbr000546.1;Pbr000550.1;Pbr000551.1;Pbr000555.1;Pbr000877.1;Pbr000888.2;Pbr000892.1;Pbr000935.1;Pbr001162.1;Pbr001228.1;Pbr001699.9;Pbr001901.1;Pbr002121.1;Pbr002181.2;Pbr002343.1;Pbr002418.2;Pbr003104.1;Pbr003510.1;Pbr003881.1;Pbr004265.1;Pbr004288.1;Pbr004386.2;Pbr004651.1;Pbr004689.1;Pbr004693.1;Pbr004784.1;Pbr005024.1;Pbr005793.1;Pbr005819.1;Pbr…
Biological Process	GO:0006081	cellular aldehyde metabolic process	3	33	0.823166	0.945787	Pbr028738.1;Pbr038845.1;Pbr042090.1
Biological Process	GO:0043623	cellular protein complex assembly	7	70	0.824182	0.945787	Pbr007337.1;Pbr014485.1;Pbr016911.1;Pbr025648.1;Pbr033253.1;Pbr042074.1;Pbr042347.1
Biological Process	GO:0006818	hydrogen transport	9	88	0.826979	0.945787	Pbr003695.1;Pbr020348.1;Pbr025580.2;Pbr031897.1;Pbr035223.1;Pbr035464.1;Pbr038885.1;Pbr039959.1;Pbr041860.2
Biological Process	GO:0015992	proton transport	9	88	0.826979	0.945787	Pbr003695.1;Pbr020348.1;Pbr025580.2;Pbr031897.1;Pbr035223.1;Pbr035464.1;Pbr038885.1;Pbr039959.1;Pbr041860.2
Biological Process	GO:0034220	ion transmembrane transport	7	71	0.835175	0.945787	Pbr020348.1;Pbr031897.1;Pbr035223.1;Pbr035464.1;Pbr038885.1;Pbr039959.1;Pbr041860.2
Biological Process	GO:0098655	cation transmembrane transport	7	71	0.835175	0.945787	Pbr020348.1;Pbr031897.1;Pbr035223.1;Pbr035464.1;Pbr038885.1;Pbr039959.1;Pbr041860.2
Biological Process	GO:0098660	inorganic ion transmembrane transport	7	71	0.835175	0.945787	Pbr020348.1;Pbr031897.1;Pbr035223.1;Pbr035464.1;Pbr038885.1;Pbr039959.1;Pbr041860.2
Biological Process	GO:0098662	inorganic cation transmembrane transport	7	71	0.835175	0.945787	Pbr020348.1;Pbr031897.1;Pbr035223.1;Pbr035464.1;Pbr038885.1;Pbr039959.1;Pbr041860.2
Biological Process	GO:1902600	hydrogen ion transmembrane transport	7	71	0.835175	0.945787	Pbr020348.1;Pbr031897.1;Pbr035223.1;Pbr035464.1;Pbr038885.1;Pbr039959.1;Pbr041860.2
Biological Process	GO:0008643	carbohydrate transport	1	13	0.837552	0.945787	Pbr002742.1
Biological Process	GO:0015985	energy coupled proton transport, down electrochemical gradient	3	34	0.838562	0.945787	Pbr020348.1;Pbr031897.1;Pbr038885.1
Biological Process	GO:0015986	ATP synthesis coupled proton transport	3	34	0.838562	0.945787	Pbr020348.1;Pbr031897.1;Pbr038885.1
Biological Process	GO:0032501	multicellular organismal process	16	150	0.839058	0.945787	Pbr000231.1;Pbr011248.1;Pbr011254.1;Pbr013937.1;Pbr014110.1;Pbr014389.1;Pbr016227.1;Pbr020933.1;Pbr025225.1;Pbr027432.1;Pbr031527.1;Pbr035656.1;Pbr041064.1;Pbr041065.1;Pbr041070.1;Pbr042031.1
Biological Process	GO:0006626	protein targeting to mitochondrion	2	24	0.839462	0.945787	Pbr014420.1;Pbr037128.1
Biological Process	GO:0007006	mitochondrial membrane organization	2	24	0.839462	0.945787	Pbr014420.1;Pbr037128.1
Biological Process	GO:0044743	intracellular protein transmembrane import	2	24	0.839462	0.945787	Pbr014420.1;Pbr037128.1
Biological Process	GO:0065002	intracellular protein transmembrane transport	2	24	0.839462	0.945787	Pbr014420.1;Pbr037128.1
Biological Process	GO:0070585	protein localization to mitochondrion	2	24	0.839462	0.945787	Pbr014420.1;Pbr037128.1
Biological Process	GO:0071806	protein transmembrane transport	2	24	0.839462	0.945787	Pbr014420.1;Pbr037128.1
Biological Process	GO:0072655	establishment of protein localization to mitochondrion	2	24	0.839462	0.945787	Pbr014420.1;Pbr037128.1
Biological Process	GO:0090151	establishment of protein localization to mitochondrial membrane	2	24	0.839462	0.945787	Pbr014420.1;Pbr037128.1
Biological Process	GO:1990542	mitochondrial transmembrane transport	2	24	0.839462	0.945787	Pbr014420.1;Pbr037128.1
Biological Process	GO:0000105	histidine biosynthetic process	1	14	0.858757	0.961725	Pbr039737.1
Biological Process	GO:0006547	histidine metabolic process	1	14	0.858757	0.961725	Pbr039737.1
Biological Process	GO:0007067	mitotic nuclear division	1	14	0.858757	0.961725	Pbr041966.1
Biological Process	GO:0052803	imidazole-containing compound metabolic process	1	14	0.858757	0.961725	Pbr039737.1
Biological Process	GO:0072525	pyridine-containing compound biosynthetic process	1	14	0.858757	0.961725	Pbr013416.1
Biological Process	GO:0043603	cellular amide metabolic process	98	826	0.862133	0.96435	Pbr000515.1;Pbr000694.1;Pbr001329.2;Pbr001330.1;Pbr001988.1;Pbr002899.1;Pbr003057.1;Pbr003104.1;Pbr003474.1;Pbr003528.1;Pbr004019.1;Pbr004396.1;Pbr004957.1;Pbr006777.1;Pbr007939.1;Pbr008016.1;Pbr009058.1;Pbr010038.1;Pbr011347.1;Pbr011361.1;Pbr011394.1;Pbr011589.1;Pbr012022.2;Pbr012234.1;Pbr012827.1;Pbr013054.1;Pbr013147.1;Pbr014292.1;Pbr014408.1;Pbr014429.1;Pbr014534.1;Pbr014853.2;Pbr014855.1;Pbr…
Biological Process	GO:0006605	protein targeting	6	65	0.867215	0.968874	Pbr002539.1;Pbr009058.1;Pbr010274.1;Pbr014420.1;Pbr031666.1;Pbr037128.1
Biological Process	GO:0043604	amide biosynthetic process	95	805	0.871295	0.972023	Pbr000515.1;Pbr000694.1;Pbr001329.2;Pbr001988.1;Pbr002899.1;Pbr003057.1;Pbr003104.1;Pbr003474.1;Pbr003528.1;Pbr004019.1;Pbr004396.1;Pbr004957.1;Pbr006777.1;Pbr007939.1;Pbr008016.1;Pbr009058.1;Pbr010038.1;Pbr011361.1;Pbr011394.1;Pbr011589.1;Pbr012022.2;Pbr012234.1;Pbr012827.1;Pbr013054.1;Pbr013147.1;Pbr014292.1;Pbr014408.1;Pbr014429.1;Pbr014534.1;Pbr014853.2;Pbr014855.1;Pbr015538.1;Pbr015789.1;Pbr…
Biological Process	GO:0006631	fatty acid metabolic process	11	111	0.872303	0.972023	Pbr006775.1;Pbr007471.1;Pbr010854.1;Pbr014085.3;Pbr014708.1;Pbr014880.1;Pbr020610.1;Pbr020613.1;Pbr032299.1;Pbr033896.1;Pbr035949.1
Biological Process	GO:0000278	mitotic cell cycle	1	15	0.877194	0.972023	Pbr041966.1
Biological Process	GO:1903047	mitotic cell cycle process	1	15	0.877194	0.972023	Pbr041966.1
Biological Process	GO:0006334	nucleosome assembly	9	94	0.8794	0.972023	Pbr004435.1;Pbr015263.1;Pbr015626.1;Pbr018783.1;Pbr019254.1;Pbr020395.1;Pbr028389.3;Pbr034002.1;Pbr038864.1
Biological Process	GO:0031497	chromatin assembly	9	94	0.8794	0.972023	Pbr004435.1;Pbr015263.1;Pbr015626.1;Pbr018783.1;Pbr019254.1;Pbr020395.1;Pbr028389.3;Pbr034002.1;Pbr038864.1
Biological Process	GO:0034728	nucleosome organization	9	94	0.8794	0.972023	Pbr004435.1;Pbr015263.1;Pbr015626.1;Pbr018783.1;Pbr019254.1;Pbr020395.1;Pbr028389.3;Pbr034002.1;Pbr038864.1
Biological Process	GO:0065004	protein-DNA complex assembly	9	94	0.8794	0.972023	Pbr004435.1;Pbr015263.1;Pbr015626.1;Pbr018783.1;Pbr019254.1;Pbr020395.1;Pbr028389.3;Pbr034002.1;Pbr038864.1
Biological Process	GO:0071824	protein-DNA complex subunit organization	9	94	0.8794	0.972023	Pbr004435.1;Pbr015263.1;Pbr015626.1;Pbr018783.1;Pbr019254.1;Pbr020395.1;Pbr028389.3;Pbr034002.1;Pbr038864.1
Biological Process	GO:0006412	translation	89	762	0.886442	0.974608	Pbr000515.1;Pbr001329.2;Pbr001988.1;Pbr002899.1;Pbr003057.1;Pbr003104.1;Pbr003474.1;Pbr003528.1;Pbr004019.1;Pbr004396.1;Pbr004957.1;Pbr006777.1;Pbr007939.1;Pbr008016.1;Pbr009058.1;Pbr010038.1;Pbr011361.1;Pbr011589.1;Pbr012022.2;Pbr012234.1;Pbr012827.1;Pbr013054.1;Pbr013147.1;Pbr014292.1;Pbr014408.1;Pbr014429.1;Pbr014534.1;Pbr014853.2;Pbr014855.1;Pbr015538.1;Pbr015789.1;Pbr016873.1;Pbr016909.1;Pbr…
Biological Process	GO:0006323	DNA packaging	9	95	0.886727	0.974608	Pbr004435.1;Pbr015263.1;Pbr015626.1;Pbr018783.1;Pbr019254.1;Pbr020395.1;Pbr028389.3;Pbr034002.1;Pbr038864.1
Biological Process	GO:0043414	macromolecule methylation	3	38	0.889073	0.974608	Pbr011763.1;Pbr024424.1;Pbr037323.1
Biological Process	GO:0008272	sulfate transport	1	16	0.893227	0.974608	Pbr008924.1
Biological Process	GO:0009966	regulation of signal transduction	1	16	0.893227	0.974608	Pbr011412.1
Biological Process	GO:0010646	regulation of cell communication	1	16	0.893227	0.974608	Pbr011412.1
Biological Process	GO:0022904	respiratory electron transport chain	1	16	0.893227	0.974608	Pbr007597.1
Biological Process	GO:0023051	regulation of signaling	1	16	0.893227	0.974608	Pbr011412.1
Biological Process	GO:0072348	sulfur compound transport	1	16	0.893227	0.974608	Pbr008924.1
Biological Process	GO:0055114	oxidation-reduction process	207	1709	0.895573	0.974608	Pbr000084.1;Pbr000277.1;Pbr000364.1;Pbr000438.1;Pbr000490.1;Pbr000645.1;Pbr000686.1;Pbr000745.1;Pbr000887.1;Pbr001710.1;Pbr001948.1;Pbr002010.1;Pbr002187.2;Pbr002358.2;Pbr002557.1;Pbr002800.2;Pbr003501.1;Pbr003592.1;Pbr003617.1;Pbr003842.1;Pbr003860.1;Pbr004373.1;Pbr004376.1;Pbr004964.1;Pbr004967.1;Pbr004969.1;Pbr004985.1;Pbr005173.1;Pbr005312.1;Pbr005384.1;Pbr005400.1;Pbr005571.1;Pbr005912.1;Pbr…
Biological Process	GO:0007005	mitochondrion organization	2	28	0.896308	0.974608	Pbr014420.1;Pbr037128.1
Biological Process	GO:0022402	cell cycle process	2	28	0.896308	0.974608	Pbr030363.1;Pbr041966.1
Biological Process	GO:0048285	organelle fission	2	28	0.896308	0.974608	Pbr030363.1;Pbr041966.1
Biological Process	GO:0072657	protein localization to membrane	4	49	0.89739	0.974608	Pbr009058.1;Pbr014420.1;Pbr031666.1;Pbr037128.1
Biological Process	GO:0090150	establishment of protein localization to membrane	4	49	0.89739	0.974608	Pbr009058.1;Pbr014420.1;Pbr031666.1;Pbr037128.1
Biological Process	GO:0044085	cellular component biogenesis	26	247	0.902534	0.976234	Pbr001713.1;Pbr003254.1;Pbr004435.1;Pbr007337.1;Pbr008298.1;Pbr011935.1;Pbr014485.1;Pbr015263.1;Pbr015626.1;Pbr015948.1;Pbr016911.1;Pbr018783.1;Pbr019254.1;Pbr020395.1;Pbr025648.1;Pbr027352.1;Pbr028389.3;Pbr031885.1;Pbr033253.1;Pbr034002.1;Pbr038864.1;Pbr039971.1;Pbr041265.1;Pbr041548.1;Pbr042074.1;Pbr042347.1
Biological Process	GO:0009308	amine metabolic process	4	50	0.905995	0.976234	Pbr004189.1;Pbr015615.1;Pbr019909.1;Pbr025284.1
Biological Process	GO:0006518	peptide metabolic process	91	786	0.906031	0.976234	Pbr000515.1;Pbr001329.2;Pbr001988.1;Pbr002899.1;Pbr003057.1;Pbr003104.1;Pbr003474.1;Pbr003528.1;Pbr004019.1;Pbr004396.1;Pbr004957.1;Pbr006777.1;Pbr007939.1;Pbr008016.1;Pbr009058.1;Pbr010038.1;Pbr011347.1;Pbr011361.1;Pbr011589.1;Pbr012022.2;Pbr012234.1;Pbr012827.1;Pbr013054.1;Pbr013147.1;Pbr014292.1;Pbr014408.1;Pbr014429.1;Pbr014534.1;Pbr014853.2;Pbr014855.1;Pbr015538.1;Pbr015789.1;Pbr016873.1;Pbr…
Biological Process	GO:0051128	regulation of cellular component organization	1	17	0.907167	0.976234	Pbr034245.1
Biological Process	GO:0006766	vitamin metabolic process	2	29	0.90725	0.976234	Pbr003185.1;Pbr033006.1
Biological Process	GO:0006767	water-soluble vitamin metabolic process	2	29	0.90725	0.976234	Pbr003185.1;Pbr033006.1
Biological Process	GO:0009110	vitamin biosynthetic process	2	29	0.90725	0.976234	Pbr003185.1;Pbr033006.1
Biological Process	GO:0042364	water-soluble vitamin biosynthetic process	2	29	0.90725	0.976234	Pbr003185.1;Pbr033006.1
Biological Process	GO:0043043	peptide biosynthetic process	89	772	0.911189	0.979345	Pbr000515.1;Pbr001329.2;Pbr001988.1;Pbr002899.1;Pbr003057.1;Pbr003104.1;Pbr003474.1;Pbr003528.1;Pbr004019.1;Pbr004396.1;Pbr004957.1;Pbr006777.1;Pbr007939.1;Pbr008016.1;Pbr009058.1;Pbr010038.1;Pbr011361.1;Pbr011589.1;Pbr012022.2;Pbr012234.1;Pbr012827.1;Pbr013054.1;Pbr013147.1;Pbr014292.1;Pbr014408.1;Pbr014429.1;Pbr014534.1;Pbr014853.2;Pbr014855.1;Pbr015538.1;Pbr015789.1;Pbr016873.1;Pbr016909.1;Pbr…
Biological Process	GO:0032259	methylation	4	51	0.913953	0.981094	Pbr011763.1;Pbr017126.3;Pbr024424.1;Pbr037323.1
Biological Process	GO:0006839	mitochondrial transport	2	30	0.917103	0.981094	Pbr014420.1;Pbr037128.1
Biological Process	GO:0048583	regulation of response to stimulus	1	18	0.919288	0.981094	Pbr011412.1
Biological Process	GO:0052652	cyclic purine nucleotide metabolic process	1	18	0.919288	0.981094	Pbr004202.1
Biological Process	GO:1901606	alpha-amino acid catabolic process	1	18	0.919288	0.981094	Pbr026526.1
Biological Process	GO:0015979	photosynthesis	8	92	0.92561	0.981094	Pbr009987.1;Pbr014580.1;Pbr016168.1;Pbr017121.2;Pbr018288.2;Pbr024011.1;Pbr027640.1;Pbr039554.1
Biological Process	GO:0044802	single-organism membrane organization	4	53	0.928087	0.981094	Pbr009058.1;Pbr014420.1;Pbr031666.1;Pbr037128.1
Biological Process	GO:0061024	membrane organization	4	53	0.928087	0.981094	Pbr009058.1;Pbr014420.1;Pbr031666.1;Pbr037128.1
Biological Process	GO:0000041	transition metal ion transport	1	19	0.929827	0.981094	Pbr010942.1
Biological Process	GO:0006006	glucose metabolic process	1	19	0.929827	0.981094	Pbr013657.1
Biological Process	GO:0008283	cell proliferation	1	19	0.929827	0.981094	Pbr024447.1
Biological Process	GO:0009187	cyclic nucleotide metabolic process	1	19	0.929827	0.981094	Pbr004202.1
Biological Process	GO:0009190	cyclic nucleotide biosynthetic process	1	19	0.929827	0.981094	Pbr004202.1
Biological Process	GO:0006461	protein complex assembly	16	167	0.931696	0.981094	Pbr004435.1;Pbr007337.1;Pbr014485.1;Pbr015263.1;Pbr015626.1;Pbr016911.1;Pbr018783.1;Pbr019254.1;Pbr020395.1;Pbr025648.1;Pbr028389.3;Pbr033253.1;Pbr034002.1;Pbr038864.1;Pbr042074.1;Pbr042347.1
Biological Process	GO:0070271	protein complex biogenesis	16	167	0.931696	0.981094	Pbr004435.1;Pbr007337.1;Pbr014485.1;Pbr015263.1;Pbr015626.1;Pbr016911.1;Pbr018783.1;Pbr019254.1;Pbr020395.1;Pbr025648.1;Pbr028389.3;Pbr033253.1;Pbr034002.1;Pbr038864.1;Pbr042074.1;Pbr042347.1
Biological Process	GO:0022607	cellular component assembly	18	185	0.932084	0.981094	Pbr001713.1;Pbr004435.1;Pbr007337.1;Pbr014485.1;Pbr015263.1;Pbr015626.1;Pbr016911.1;Pbr018783.1;Pbr019254.1;Pbr020395.1;Pbr025648.1;Pbr028389.3;Pbr031885.1;Pbr033253.1;Pbr034002.1;Pbr038864.1;Pbr042074.1;Pbr042347.1
Biological Process	GO:0071822	protein complex subunit organization	18	185	0.932084	0.981094	Pbr004435.1;Pbr007337.1;Pbr014485.1;Pbr015263.1;Pbr015626.1;Pbr016911.1;Pbr018604.1;Pbr018783.1;Pbr019254.1;Pbr020395.1;Pbr025648.1;Pbr028389.3;Pbr033253.1;Pbr034002.1;Pbr034245.1;Pbr038864.1;Pbr042074.1;Pbr042347.1
Biological Process	GO:1901565	organonitrogen compound catabolic process	4	54	0.934337	0.981094	Pbr008734.1;Pbr026526.1;Pbr027703.1;Pbr027939.1
Biological Process	GO:0044702	single organism reproductive process	11	123	0.938204	0.981094	Pbr000231.1;Pbr011248.1;Pbr011254.1;Pbr014110.1;Pbr016227.1;Pbr025225.1;Pbr030363.1;Pbr041064.1;Pbr041065.1;Pbr041070.1;Pbr042031.1
Biological Process	GO:0001101	response to acid chemical	1	20	0.93899	0.981094	Pbr040480.2
Biological Process	GO:0009415	response to water	1	20	0.93899	0.981094	Pbr040480.2
Biological Process	GO:1901700	response to oxygen-containing compound	1	20	0.93899	0.981094	Pbr040480.2
Biological Process	GO:0051258	protein polymerization	4	55	0.940091	0.981094	Pbr016911.1;Pbr025648.1;Pbr042074.1;Pbr042347.1
Biological Process	GO:0006468	protein phosphorylation	220	1845	0.94209	0.981094	Pbr000231.1;Pbr000233.1;Pbr000237.1;Pbr000371.1;Pbr000546.1;Pbr000550.1;Pbr000551.1;Pbr000555.1;Pbr000888.2;Pbr000892.1;Pbr001901.1;Pbr002181.2;Pbr002343.1;Pbr002418.2;Pbr003104.1;Pbr003881.1;Pbr004288.1;Pbr004689.1;Pbr004693.1;Pbr004784.1;Pbr005024.1;Pbr005793.1;Pbr005819.1;Pbr006067.1;Pbr006148.1;Pbr006210.1;Pbr006541.1;Pbr006664.1;Pbr007250.1;Pbr007352.1;Pbr007491.1;Pbr007825.1;Pbr007937.1;Pbr…
Biological Process	GO:0034622	cellular macromolecular complex assembly	16	170	0.942119	0.981094	Pbr004435.1;Pbr007337.1;Pbr014485.1;Pbr015263.1;Pbr015626.1;Pbr016911.1;Pbr018783.1;Pbr019254.1;Pbr020395.1;Pbr025648.1;Pbr028389.3;Pbr033253.1;Pbr034002.1;Pbr038864.1;Pbr042074.1;Pbr042347.1
Biological Process	GO:0046836	glycolipid transport	1	21	0.946958	0.981094	Pbr013280.1
Biological Process	GO:1901264	carbohydrate derivative transport	1	21	0.946958	0.981094	Pbr013280.1
Biological Process	GO:0008037	cell recognition	10	116	0.947265	0.981094	Pbr000231.1;Pbr011248.1;Pbr011254.1;Pbr014110.1;Pbr016227.1;Pbr025225.1;Pbr041064.1;Pbr041065.1;Pbr041070.1;Pbr042031.1
Biological Process	GO:0009856	pollination	10	116	0.947265	0.981094	Pbr000231.1;Pbr011248.1;Pbr011254.1;Pbr014110.1;Pbr016227.1;Pbr025225.1;Pbr041064.1;Pbr041065.1;Pbr041070.1;Pbr042031.1
Biological Process	GO:0009875	pollen-pistil interaction	10	116	0.947265	0.981094	Pbr000231.1;Pbr011248.1;Pbr011254.1;Pbr014110.1;Pbr016227.1;Pbr025225.1;Pbr041064.1;Pbr041065.1;Pbr041070.1;Pbr042031.1
Biological Process	GO:0044706	multi-multicellular organism process	10	116	0.947265	0.981094	Pbr000231.1;Pbr011248.1;Pbr011254.1;Pbr014110.1;Pbr016227.1;Pbr025225.1;Pbr041064.1;Pbr041065.1;Pbr041070.1;Pbr042031.1
Biological Process	GO:0048544	recognition of pollen	10	116	0.947265	0.981094	Pbr000231.1;Pbr011248.1;Pbr011254.1;Pbr014110.1;Pbr016227.1;Pbr025225.1;Pbr041064.1;Pbr041065.1;Pbr041070.1;Pbr042031.1
Biological Process	GO:0006022	aminoglycan metabolic process	2	34	0.94748	0.981094	Pbr015948.1;Pbr027703.1
Biological Process	GO:0072330	monocarboxylic acid biosynthetic process	9	107	0.94927	0.981858	Pbr006775.1;Pbr010854.1;Pbr014708.1;Pbr020610.1;Pbr020613.1;Pbr032299.1;Pbr033006.1;Pbr033896.1;Pbr035949.1
Biological Process	GO:0065003	macromolecular complex assembly	16	173	0.951148	0.982276	Pbr004435.1;Pbr007337.1;Pbr014485.1;Pbr015263.1;Pbr015626.1;Pbr016911.1;Pbr018783.1;Pbr019254.1;Pbr020395.1;Pbr025648.1;Pbr028389.3;Pbr033253.1;Pbr034002.1;Pbr038864.1;Pbr042074.1;Pbr042347.1
Biological Process	GO:0006633	fatty acid biosynthetic process	8	98	0.951777	0.982276	Pbr006775.1;Pbr010854.1;Pbr014708.1;Pbr020610.1;Pbr020613.1;Pbr032299.1;Pbr033896.1;Pbr035949.1
Biological Process	GO:0006541	glutamine metabolic process	1	22	0.953885	0.983313	Pbr032579.1
Biological Process	GO:0042545	cell wall modification	7	89	0.954887	0.983313	Pbr005309.1;Pbr005940.1;Pbr010689.1;Pbr011702.1;Pbr012096.1;Pbr037378.1;Pbr038422.1
Biological Process	GO:0006952	defense response	51	481	0.956965	0.984367	Pbr000739.1;Pbr001035.1;Pbr002896.1;Pbr003344.1;Pbr003529.1;Pbr004775.2;Pbr004933.1;Pbr007883.1;Pbr008283.1;Pbr009658.2;Pbr012662.1;Pbr013117.2;Pbr013118.1;Pbr013155.1;Pbr014265.1;Pbr015634.1;Pbr016325.1;Pbr016380.1;Pbr017278.1;Pbr017306.1;Pbr017334.1;Pbr018357.1;Pbr020605.1;Pbr022325.1;Pbr022337.1;Pbr023226.1;Pbr023227.1;Pbr025079.1;Pbr025088.1;Pbr025091.1;Pbr025774.1;Pbr026230.2;Pbr026441.1;Pbr…
Biological Process	GO:0006413	translational initiation	4	59	0.958789	0.985159	Pbr013147.1;Pbr014292.1;Pbr016909.1;Pbr034220.1
Biological Process	GO:0000003	reproduction	11	130	0.96102	0.985283	Pbr000231.1;Pbr011248.1;Pbr011254.1;Pbr014110.1;Pbr016227.1;Pbr025225.1;Pbr030363.1;Pbr041064.1;Pbr041065.1;Pbr041070.1;Pbr042031.1
Biological Process	GO:0022414	reproductive process	11	130	0.96102	0.985283	Pbr000231.1;Pbr011248.1;Pbr011254.1;Pbr014110.1;Pbr016227.1;Pbr025225.1;Pbr030363.1;Pbr041064.1;Pbr041065.1;Pbr041070.1;Pbr042031.1
Biological Process	GO:0044703	multi-organism reproductive process	10	124	0.969828	0.993223	Pbr000231.1;Pbr011248.1;Pbr011254.1;Pbr014110.1;Pbr016227.1;Pbr025225.1;Pbr041064.1;Pbr041065.1;Pbr041070.1;Pbr042031.1
Biological Process	GO:0051704	multi-organism process	10	128	0.977456	0.999939	Pbr000231.1;Pbr011248.1;Pbr011254.1;Pbr014110.1;Pbr016227.1;Pbr025225.1;Pbr041064.1;Pbr041065.1;Pbr041070.1;Pbr042031.1
Biological Process	GO:0009765	photosynthesis, light harvesting	1	29	0.982692	0.999973	Pbr039554.1
Biological Process	GO:0006026	aminoglycan catabolic process	1	30	0.984954	0.999973	Pbr027703.1
Biological Process	GO:0006032	chitin catabolic process	1	30	0.984954	0.999973	Pbr027703.1
Biological Process	GO:0046348	amino sugar catabolic process	1	30	0.984954	0.999973	Pbr027703.1
Biological Process	GO:1901072	glucosamine-containing compound catabolic process	1	30	0.984954	0.999973	Pbr027703.1
Biological Process	GO:0044036	cell wall macromolecule metabolic process	3	58	0.985974	0.999973	Pbr001901.1;Pbr015948.1;Pbr027703.1
Biological Process	GO:0006030	chitin metabolic process	1	32	0.98863	0.999973	Pbr027703.1
Biological Process	GO:1901071	glucosamine-containing compound metabolic process	1	32	0.98863	0.999973	Pbr027703.1
Biological Process	GO:0009607	response to biotic stimulus	4	73	0.989707	0.999973	Pbr030790.1;Pbr040346.1;Pbr040352.1;Pbr042258.1
Biological Process	GO:0019684	photosynthesis, light reaction	1	33	0.990116	0.999973	Pbr039554.1
Biological Process	GO:0006040	amino sugar metabolic process	1	34	0.991408	0.999973	Pbr027703.1
Biological Process	GO:0009664	plant-type cell wall organization	1	34	0.991408	0.999973	Pbr007290.1
Biological Process	GO:0071669	plant-type cell wall organization or biogenesis	1	34	0.991408	0.999973	Pbr007290.1
Biological Process	GO:0045229	external encapsulating structure organization	8	123	0.99359	1	Pbr005309.1;Pbr005940.1;Pbr007290.1;Pbr010689.1;Pbr011702.1;Pbr012096.1;Pbr037378.1;Pbr038422.1
Biological Process	GO:0071555	cell wall organization	8	123	0.99359	1	Pbr005309.1;Pbr005940.1;Pbr007290.1;Pbr010689.1;Pbr011702.1;Pbr012096.1;Pbr037378.1;Pbr038422.1
Biological Process	GO:0016998	cell wall macromolecule catabolic process	2	56	0.99629	1	Pbr001901.1;Pbr027703.1
Biological Process	GO:0006869	lipid transport	2	65	0.9988	1	Pbr013280.1;Pbr017281.1
Biological Process	GO:0010876	lipid localization	2	65	0.9988	1	Pbr013280.1;Pbr017281.1
Biological Process	GO:0071554	cell wall organization or biogenesis	11	183	0.999398	1	Pbr001901.1;Pbr005309.1;Pbr005940.1;Pbr007290.1;Pbr010689.1;Pbr011702.1;Pbr012096.1;Pbr015948.1;Pbr027703.1;Pbr037378.1;Pbr038422.1
Biological Process	GO:0010035	response to inorganic substance	1	55	0.999548	1	Pbr040480.2
Biological Process	GO:0008150	biological_process	1894	14523	1	1	Pbr000013.1;Pbr000027.1;Pbr000047.1;Pbr000058.1;Pbr000072.1;Pbr000084.1;Pbr000135.1;Pbr000136.1;Pbr000142.1;Pbr000177.1;Pbr000184.1;Pbr000231.1;Pbr000233.1;Pbr000237.1;Pbr000277.1;Pbr000285.1;Pbr000294.2;Pbr000301.1;Pbr000340.1;Pbr000351.1;Pbr000353.1;Pbr000364.1;Pbr000371.1;Pbr000396.1;Pbr000407.1;Pbr000438.1;Pbr000461.1;Pbr000468.1;Pbr000490.1;Pbr000515.1;Pbr000518.1;Pbr000530.1;Pbr000546.1;Pbr…
Molecular Function	GO:0017111	nucleoside-triphosphatase activity	214	1111	4.86405e-09	2.00445e-06	Pbr000312.1;Pbr000413.1;Pbr000782.1;Pbr000835.1;Pbr001237.1;Pbr001419.4;Pbr001884.1;Pbr002163.1;Pbr002476.1;Pbr002518.1;Pbr002528.1;Pbr002634.1;Pbr002804.1;Pbr003599.1;Pbr003862.1;Pbr004298.1;Pbr004327.1;Pbr004474.1;Pbr004851.1;Pbr004949.1;Pbr005262.1;Pbr005389.1;Pbr005649.2;Pbr005815.1;Pbr005877.2;Pbr005878.2;Pbr005912.1;Pbr006262.1;Pbr006928.1;Pbr007009.1;Pbr007137.1;Pbr007143.1;Pbr007337.1;Pbr…
Molecular Function	GO:0016462	pyrophosphatase activity	217	1133	6.17328e-09	2.00445e-06	Pbr000312.1;Pbr000413.1;Pbr000782.1;Pbr000835.1;Pbr001237.1;Pbr001419.4;Pbr001884.1;Pbr002163.1;Pbr002476.1;Pbr002518.1;Pbr002528.1;Pbr002634.1;Pbr002804.1;Pbr003599.1;Pbr003862.1;Pbr004298.1;Pbr004327.1;Pbr004474.1;Pbr004851.1;Pbr004949.1;Pbr005262.1;Pbr005389.1;Pbr005649.2;Pbr005815.1;Pbr005877.2;Pbr005878.2;Pbr005912.1;Pbr006262.1;Pbr006928.1;Pbr007009.1;Pbr007137.1;Pbr007143.1;Pbr007337.1;Pbr…
Molecular Function	GO:0016818	hydrolase activity, acting on acid anhydrides, in phosphorus-containing anhydrides	219	1150	8.57824e-09	2.00445e-06	Pbr000312.1;Pbr000413.1;Pbr000782.1;Pbr000835.1;Pbr001237.1;Pbr001419.4;Pbr001884.1;Pbr002163.1;Pbr002476.1;Pbr002518.1;Pbr002528.1;Pbr002634.1;Pbr002804.1;Pbr003599.1;Pbr003862.1;Pbr004298.1;Pbr004327.1;Pbr004474.1;Pbr004851.1;Pbr004949.1;Pbr005262.1;Pbr005389.1;Pbr005649.2;Pbr005815.1;Pbr005877.2;Pbr005878.2;Pbr005912.1;Pbr006262.1;Pbr006928.1;Pbr007009.1;Pbr007137.1;Pbr007143.1;Pbr007337.1;Pbr…
Molecular Function	GO:0016817	hydrolase activity, acting on acid anhydrides	220	1174	3.09776e-08	5.42882e-06	Pbr000312.1;Pbr000413.1;Pbr000782.1;Pbr000835.1;Pbr001237.1;Pbr001419.4;Pbr001884.1;Pbr002163.1;Pbr002476.1;Pbr002518.1;Pbr002528.1;Pbr002634.1;Pbr002804.1;Pbr003599.1;Pbr003695.1;Pbr003862.1;Pbr004298.1;Pbr004327.1;Pbr004474.1;Pbr004851.1;Pbr004949.1;Pbr005262.1;Pbr005389.1;Pbr005649.2;Pbr005815.1;Pbr005877.2;Pbr005878.2;Pbr005912.1;Pbr006262.1;Pbr006928.1;Pbr007009.1;Pbr007137.1;Pbr007143.1;Pbr…
Molecular Function	GO:0016887	ATPase activity	112	534	3.74971e-07	5.25709e-05	Pbr000835.1;Pbr001237.1;Pbr001884.1;Pbr002476.1;Pbr002528.1;Pbr002804.1;Pbr004298.1;Pbr004851.1;Pbr005262.1;Pbr005649.2;Pbr005815.1;Pbr006928.1;Pbr007137.1;Pbr007143.1;Pbr007337.1;Pbr008252.1;Pbr008307.1;Pbr008859.1;Pbr009171.1;Pbr009309.3;Pbr009695.1;Pbr010244.1;Pbr010245.1;Pbr010296.1;Pbr011029.1;Pbr011932.1;Pbr012661.1;Pbr013142.1;Pbr013231.1;Pbr013885.1;Pbr014244.2;Pbr014778.1;Pbr014976.1;Pbr…
Molecular Function	GO:0003843	1,3-beta-D-glucan synthase activity	11	17	1.23866e-06	0.000144717	Pbr000683.1;Pbr002392.1;Pbr003303.1;Pbr003304.5;Pbr004983.2;Pbr009965.1;Pbr017224.1;Pbr023772.1;Pbr023996.2;Pbr029642.2;Pbr036956.1
Molecular Function	GO:0004386	helicase activity	61	257	3.14632e-06	0.000315081	Pbr000312.1;Pbr000782.1;Pbr000835.1;Pbr001419.4;Pbr001884.1;Pbr002518.1;Pbr002634.1;Pbr003599.1;Pbr005649.2;Pbr007137.1;Pbr008307.1;Pbr009171.1;Pbr011029.1;Pbr011074.1;Pbr011192.1;Pbr011932.1;Pbr012271.1;Pbr012661.1;Pbr013142.1;Pbr014798.1;Pbr014976.1;Pbr015113.1;Pbr017319.1;Pbr017380.1;Pbr019869.1;Pbr019929.1;Pbr020015.1;Pbr020234.1;Pbr020864.1;Pbr022298.1;Pbr024711.1;Pbr024715.1;Pbr024956.1;Pbr…
Molecular Function	GO:0035251	UDP-glucosyltransferase activity	24	69	4.29631e-06	0.000334635	Pbr000518.1;Pbr000683.1;Pbr002121.1;Pbr002392.1;Pbr003303.1;Pbr003304.5;Pbr004983.2;Pbr009965.1;Pbr015135.1;Pbr017224.1;Pbr017705.1;Pbr023551.1;Pbr023772.1;Pbr023996.2;Pbr026530.3;Pbr028587.1;Pbr028745.1;Pbr029642.2;Pbr033802.2;Pbr034218.1;Pbr035531.1;Pbr036956.1;Pbr041814.2;Pbr041816.1
Molecular Function	GO:0046527	glucosyltransferase activity	24	69	4.29631e-06	0.000334635	Pbr000518.1;Pbr000683.1;Pbr002121.1;Pbr002392.1;Pbr003303.1;Pbr003304.5;Pbr004983.2;Pbr009965.1;Pbr015135.1;Pbr017224.1;Pbr017705.1;Pbr023551.1;Pbr023772.1;Pbr023996.2;Pbr026530.3;Pbr028587.1;Pbr028745.1;Pbr029642.2;Pbr033802.2;Pbr034218.1;Pbr035531.1;Pbr036956.1;Pbr041814.2;Pbr041816.1
Molecular Function	GO:0042623	ATPase activity, coupled	86	417	1.59847e-05	0.00112053	Pbr000835.1;Pbr001237.1;Pbr001884.1;Pbr002476.1;Pbr002528.1;Pbr004298.1;Pbr004851.1;Pbr005262.1;Pbr005649.2;Pbr005815.1;Pbr007137.1;Pbr007143.1;Pbr008252.1;Pbr008307.1;Pbr008859.1;Pbr009171.1;Pbr009309.3;Pbr009695.1;Pbr010244.1;Pbr010245.1;Pbr011029.1;Pbr011932.1;Pbr012661.1;Pbr013142.1;Pbr013885.1;Pbr014778.1;Pbr014976.1;Pbr015113.1;Pbr017319.1;Pbr017380.1;Pbr017990.2;Pbr019869.1;Pbr019929.1;Pbr…
Molecular Function	GO:0008194	UDP-glycosyltransferase activity	35	137	7.84191e-05	0.00499744	Pbr000112.1;Pbr000518.1;Pbr000683.1;Pbr000935.1;Pbr002121.1;Pbr002392.1;Pbr003303.1;Pbr003304.5;Pbr004651.1;Pbr004983.2;Pbr009965.1;Pbr014521.1;Pbr015135.1;Pbr017224.1;Pbr017687.1;Pbr017705.1;Pbr021261.1;Pbr023551.1;Pbr023772.1;Pbr023996.2;Pbr024436.1;Pbr026530.3;Pbr028587.1;Pbr028745.1;Pbr029642.2;Pbr033802.2;Pbr034218.1;Pbr035509.1;Pbr035531.1;Pbr036956.1;Pbr038315.1;Pbr040840.1;Pbr041814.2;Pbr…
Molecular Function	GO:0000166	nucleotide binding	645	4322	0.000174014	0.00938337	Pbr000047.1;Pbr000231.1;Pbr000233.1;Pbr000277.1;Pbr000312.1;Pbr000371.1;Pbr000413.1;Pbr000546.1;Pbr000550.1;Pbr000551.1;Pbr000555.1;Pbr000694.1;Pbr000739.1;Pbr000768.2;Pbr000782.1;Pbr000814.1;Pbr000822.1;Pbr000823.1;Pbr000835.1;Pbr000888.2;Pbr000892.1;Pbr001035.1;Pbr001228.1;Pbr001237.1;Pbr001419.4;Pbr001751.3;Pbr001884.1;Pbr001901.1;Pbr002163.1;Pbr002181.2;Pbr002343.1;Pbr002418.2;Pbr002476.1;Pbr…
Molecular Function	GO:1901265	nucleoside phosphate binding	645	4322	0.000174014	0.00938337	Pbr000047.1;Pbr000231.1;Pbr000233.1;Pbr000277.1;Pbr000312.1;Pbr000371.1;Pbr000413.1;Pbr000546.1;Pbr000550.1;Pbr000551.1;Pbr000555.1;Pbr000694.1;Pbr000739.1;Pbr000768.2;Pbr000782.1;Pbr000814.1;Pbr000822.1;Pbr000823.1;Pbr000835.1;Pbr000888.2;Pbr000892.1;Pbr001035.1;Pbr001228.1;Pbr001237.1;Pbr001419.4;Pbr001751.3;Pbr001884.1;Pbr001901.1;Pbr002163.1;Pbr002181.2;Pbr002343.1;Pbr002418.2;Pbr002476.1;Pbr…
Molecular Function	GO:0036094	small molecule binding	659	4431	0.000212609	0.0106456	Pbr000047.1;Pbr000231.1;Pbr000233.1;Pbr000277.1;Pbr000312.1;Pbr000371.1;Pbr000413.1;Pbr000546.1;Pbr000550.1;Pbr000551.1;Pbr000555.1;Pbr000645.1;Pbr000694.1;Pbr000739.1;Pbr000768.2;Pbr000782.1;Pbr000814.1;Pbr000822.1;Pbr000823.1;Pbr000835.1;Pbr000888.2;Pbr000892.1;Pbr001035.1;Pbr001228.1;Pbr001237.1;Pbr001419.4;Pbr001751.3;Pbr001884.1;Pbr001901.1;Pbr002163.1;Pbr002181.2;Pbr002343.1;Pbr002418.2;Pbr…
Molecular Function	GO:0016787	hydrolase activity	535	3542	0.000234822	0.010974	Pbr000135.1;Pbr000177.1;Pbr000294.2;Pbr000312.1;Pbr000352.3;Pbr000413.1;Pbr000451.1;Pbr000461.1;Pbr000468.1;Pbr000595.2;Pbr000620.1;Pbr000705.1;Pbr000729.1;Pbr000782.1;Pbr000833.1;Pbr000835.1;Pbr000990.1;Pbr001050.1;Pbr001237.1;Pbr001419.4;Pbr001699.9;Pbr001819.1;Pbr001884.1;Pbr002083.1;Pbr002163.1;Pbr002191.1;Pbr002243.1;Pbr002378.1;Pbr002476.1;Pbr002518.1;Pbr002528.1;Pbr002634.1;Pbr002804.1;Pbr…
Molecular Function	GO:0015662	ATPase activity, coupled to transmembrane movement of ions, phosphorylative mechanism	25	94	0.000407025	0.0162196	Pbr001237.1;Pbr002476.1;Pbr004298.1;Pbr004851.1;Pbr005262.1;Pbr007143.1;Pbr008252.1;Pbr009309.3;Pbr009695.1;Pbr017990.2;Pbr020230.1;Pbr020348.1;Pbr021950.2;Pbr021970.1;Pbr022936.1;Pbr023453.1;Pbr024716.1;Pbr026279.1;Pbr029113.1;Pbr029767.1;Pbr032213.1;Pbr036737.1;Pbr037631.1;Pbr038135.1;Pbr038885.1
Molecular Function	GO:0008026	ATP-dependent helicase activity	39	171	0.000416481	0.0162196	Pbr000835.1;Pbr001884.1;Pbr005649.2;Pbr007137.1;Pbr008307.1;Pbr009171.1;Pbr011029.1;Pbr011932.1;Pbr012661.1;Pbr013142.1;Pbr014976.1;Pbr015113.1;Pbr017319.1;Pbr017380.1;Pbr019869.1;Pbr019929.1;Pbr020234.1;Pbr020864.1;Pbr024711.1;Pbr024715.1;Pbr024956.1;Pbr024964.1;Pbr026222.1;Pbr026370.1;Pbr027792.1;Pbr027833.1;Pbr029612.1;Pbr030779.1;Pbr033009.1;Pbr033598.1;Pbr034288.1;Pbr035657.1;Pbr036269.1;Pbr…
Molecular Function	GO:0070035	purine NTP-dependent helicase activity	39	171	0.000416481	0.0162196	Pbr000835.1;Pbr001884.1;Pbr005649.2;Pbr007137.1;Pbr008307.1;Pbr009171.1;Pbr011029.1;Pbr011932.1;Pbr012661.1;Pbr013142.1;Pbr014976.1;Pbr015113.1;Pbr017319.1;Pbr017380.1;Pbr019869.1;Pbr019929.1;Pbr020234.1;Pbr020864.1;Pbr024711.1;Pbr024715.1;Pbr024956.1;Pbr024964.1;Pbr026222.1;Pbr026370.1;Pbr027792.1;Pbr027833.1;Pbr029612.1;Pbr030779.1;Pbr033009.1;Pbr033598.1;Pbr034288.1;Pbr035657.1;Pbr036269.1;Pbr…
Molecular Function	GO:0043168	anion binding	658	4454	0.000448587	0.0165505	Pbr000047.1;Pbr000231.1;Pbr000233.1;Pbr000277.1;Pbr000312.1;Pbr000371.1;Pbr000413.1;Pbr000546.1;Pbr000550.1;Pbr000551.1;Pbr000555.1;Pbr000645.1;Pbr000694.1;Pbr000739.1;Pbr000768.2;Pbr000782.1;Pbr000814.1;Pbr000822.1;Pbr000823.1;Pbr000835.1;Pbr000887.1;Pbr000888.2;Pbr000892.1;Pbr001035.1;Pbr001228.1;Pbr001237.1;Pbr001269.1;Pbr001419.4;Pbr001751.3;Pbr001884.1;Pbr001901.1;Pbr001927.1;Pbr002013.2;Pbr…
Molecular Function	GO:0042626	ATPase activity, coupled to transmembrane movement of substances	42	195	0.000893813	0.0294712	Pbr001237.1;Pbr002476.1;Pbr002528.1;Pbr004298.1;Pbr004851.1;Pbr005262.1;Pbr005815.1;Pbr007143.1;Pbr008252.1;Pbr008859.1;Pbr009309.3;Pbr009695.1;Pbr010244.1;Pbr010245.1;Pbr013885.1;Pbr017990.2;Pbr020230.1;Pbr020348.1;Pbr020572.1;Pbr021950.2;Pbr021970.1;Pbr022936.1;Pbr023453.1;Pbr024639.1;Pbr024716.1;Pbr025874.1;Pbr026279.1;Pbr029113.1;Pbr029767.1;Pbr031512.1;Pbr031897.1;Pbr032213.1;Pbr032918.1;Pbr…
Molecular Function	GO:0043492	ATPase activity, coupled to movement of substances	42	195	0.000893813	0.0294712	Pbr001237.1;Pbr002476.1;Pbr002528.1;Pbr004298.1;Pbr004851.1;Pbr005262.1;Pbr005815.1;Pbr007143.1;Pbr008252.1;Pbr008859.1;Pbr009309.3;Pbr009695.1;Pbr010244.1;Pbr010245.1;Pbr013885.1;Pbr017990.2;Pbr020230.1;Pbr020348.1;Pbr020572.1;Pbr021950.2;Pbr021970.1;Pbr022936.1;Pbr023453.1;Pbr024639.1;Pbr024716.1;Pbr025874.1;Pbr026279.1;Pbr029113.1;Pbr029767.1;Pbr031512.1;Pbr031897.1;Pbr032213.1;Pbr032918.1;Pbr…
Molecular Function	GO:0016779	nucleotidyltransferase activity	47	225	0.000924917	0.0294712	Pbr003190.2;Pbr003476.1;Pbr003592.1;Pbr007034.1;Pbr008471.1;Pbr009708.1;Pbr009895.1;Pbr010574.1;Pbr011965.2;Pbr012041.1;Pbr012316.1;Pbr012424.1;Pbr015513.1;Pbr015515.1;Pbr017434.1;Pbr017854.1;Pbr019021.1;Pbr019249.1;Pbr020337.1;Pbr022208.1;Pbr023393.2;Pbr023829.1;Pbr024926.1;Pbr026541.1;Pbr027714.1;Pbr028333.1;Pbr028822.2;Pbr029104.2;Pbr029707.1;Pbr031165.1;Pbr031166.1;Pbr031607.1;Pbr032050.2;Pbr…
Molecular Function	GO:0015399	primary active transmembrane transporter activity	45	215	0.00112361	0.0328187	Pbr001237.1;Pbr002476.1;Pbr002528.1;Pbr004298.1;Pbr004851.1;Pbr005262.1;Pbr005815.1;Pbr007143.1;Pbr008252.1;Pbr008859.1;Pbr009309.3;Pbr009695.1;Pbr010244.1;Pbr010245.1;Pbr013885.1;Pbr017990.2;Pbr020230.1;Pbr020348.1;Pbr020572.1;Pbr021950.2;Pbr021970.1;Pbr022936.1;Pbr023453.1;Pbr024205.1;Pbr024639.1;Pbr024716.1;Pbr025580.2;Pbr025874.1;Pbr026279.1;Pbr029113.1;Pbr029767.1;Pbr031512.1;Pbr031897.1;Pbr…
Molecular Function	GO:0015405	P-P-bond-hydrolysis-driven transmembrane transporter activity	45	215	0.00112361	0.0328187	Pbr001237.1;Pbr002476.1;Pbr002528.1;Pbr004298.1;Pbr004851.1;Pbr005262.1;Pbr005815.1;Pbr007143.1;Pbr008252.1;Pbr008859.1;Pbr009309.3;Pbr009695.1;Pbr010244.1;Pbr010245.1;Pbr013885.1;Pbr017990.2;Pbr020230.1;Pbr020348.1;Pbr020572.1;Pbr021950.2;Pbr021970.1;Pbr022936.1;Pbr023453.1;Pbr024205.1;Pbr024639.1;Pbr024716.1;Pbr025580.2;Pbr025874.1;Pbr026279.1;Pbr029113.1;Pbr029767.1;Pbr031512.1;Pbr031897.1;Pbr…
Molecular Function	GO:0022804	active transmembrane transporter activity	80	434	0.00125792	0.0352719	Pbr001237.1;Pbr002313.1;Pbr002344.1;Pbr002476.1;Pbr002528.1;Pbr002742.1;Pbr004298.1;Pbr004851.1;Pbr004916.1;Pbr005262.1;Pbr005815.1;Pbr006196.2;Pbr006748.1;Pbr007039.1;Pbr007143.1;Pbr008252.1;Pbr008859.1;Pbr008924.1;Pbr009309.3;Pbr009695.1;Pbr010244.1;Pbr010245.1;Pbr012176.1;Pbr013885.1;Pbr013931.1;Pbr014979.1;Pbr015643.1;Pbr015827.1;Pbr015901.1;Pbr017120.1;Pbr017678.1;Pbr017990.2;Pbr018097.1;Pbr…
Molecular Function	GO:0003824	catalytic activity	1546	11107	0.00132967	0.0358499	Pbr000072.1;Pbr000084.1;Pbr000112.1;Pbr000135.1;Pbr000136.1;Pbr000177.1;Pbr000231.1;Pbr000233.1;Pbr000237.1;Pbr000277.1;Pbr000294.2;Pbr000312.1;Pbr000352.3;Pbr000353.1;Pbr000364.1;Pbr000371.1;Pbr000413.1;Pbr000419.1;Pbr000438.1;Pbr000451.1;Pbr000461.1;Pbr000468.1;Pbr000479.1;Pbr000490.1;Pbr000518.1;Pbr000530.1;Pbr000546.1;Pbr000550.1;Pbr000551.1;Pbr000555.1;Pbr000572.1;Pbr000595.2;Pbr000620.1;Pbr…
Molecular Function	GO:0016820	hydrolase activity, acting on acid anhydrides, catalyzing transmembrane movement of substances	43	207	0.00166502	0.0432288	Pbr001237.1;Pbr002476.1;Pbr002528.1;Pbr003695.1;Pbr004298.1;Pbr004851.1;Pbr005262.1;Pbr005815.1;Pbr007143.1;Pbr008252.1;Pbr008859.1;Pbr009309.3;Pbr009695.1;Pbr010244.1;Pbr010245.1;Pbr013885.1;Pbr017990.2;Pbr020230.1;Pbr020348.1;Pbr020572.1;Pbr021950.2;Pbr021970.1;Pbr022936.1;Pbr023453.1;Pbr024639.1;Pbr024716.1;Pbr025874.1;Pbr026279.1;Pbr029113.1;Pbr029767.1;Pbr031512.1;Pbr031897.1;Pbr032213.1;Pbr…
Molecular Function	GO:0005515	protein binding	797	5532	0.00176627	0.0442199	Pbr000065.1;Pbr000100.1;Pbr000281.1;Pbr000305.1;Pbr000312.1;Pbr000332.1;Pbr000364.1;Pbr000407.1;Pbr000419.1;Pbr000488.1;Pbr000546.1;Pbr000550.1;Pbr000551.1;Pbr000555.1;Pbr000574.1;Pbr000595.2;Pbr000619.1;Pbr000643.1;Pbr000647.1;Pbr000661.1;Pbr000670.1;Pbr000752.1;Pbr000776.1;Pbr000778.1;Pbr000802.1;Pbr000888.2;Pbr001034.1;Pbr001035.1;Pbr001041.1;Pbr001162.1;Pbr001397.1;Pbr001400.2;Pbr001419.4;Pbr…
Molecular Function	GO:0032553	ribonucleotide binding	580	3976	0.00330687	0.069669	Pbr000047.1;Pbr000231.1;Pbr000233.1;Pbr000312.1;Pbr000371.1;Pbr000413.1;Pbr000546.1;Pbr000550.1;Pbr000551.1;Pbr000555.1;Pbr000694.1;Pbr000739.1;Pbr000768.2;Pbr000782.1;Pbr000814.1;Pbr000822.1;Pbr000823.1;Pbr000835.1;Pbr000888.2;Pbr000892.1;Pbr001035.1;Pbr001228.1;Pbr001237.1;Pbr001419.4;Pbr001751.3;Pbr001884.1;Pbr001901.1;Pbr002163.1;Pbr002181.2;Pbr002343.1;Pbr002418.2;Pbr002476.1;Pbr002485.1;Pbr…
Molecular Function	GO:0032549	ribonucleoside binding	575	3940	0.00333263	0.069669	Pbr000047.1;Pbr000231.1;Pbr000233.1;Pbr000312.1;Pbr000371.1;Pbr000413.1;Pbr000546.1;Pbr000550.1;Pbr000551.1;Pbr000555.1;Pbr000694.1;Pbr000739.1;Pbr000768.2;Pbr000782.1;Pbr000835.1;Pbr000888.2;Pbr000892.1;Pbr001035.1;Pbr001228.1;Pbr001237.1;Pbr001419.4;Pbr001751.3;Pbr001884.1;Pbr001901.1;Pbr002163.1;Pbr002181.2;Pbr002343.1;Pbr002418.2;Pbr002476.1;Pbr002485.1;Pbr002528.1;Pbr002569.2;Pbr002634.1;Pbr…
Molecular Function	GO:0001882	nucleoside binding	575	3943	0.00355023	0.069669	Pbr000047.1;Pbr000231.1;Pbr000233.1;Pbr000312.1;Pbr000371.1;Pbr000413.1;Pbr000546.1;Pbr000550.1;Pbr000551.1;Pbr000555.1;Pbr000694.1;Pbr000739.1;Pbr000768.2;Pbr000782.1;Pbr000835.1;Pbr000888.2;Pbr000892.1;Pbr001035.1;Pbr001228.1;Pbr001237.1;Pbr001419.4;Pbr001751.3;Pbr001884.1;Pbr001901.1;Pbr002163.1;Pbr002181.2;Pbr002343.1;Pbr002418.2;Pbr002476.1;Pbr002485.1;Pbr002528.1;Pbr002569.2;Pbr002634.1;Pbr…
Molecular Function	GO:0001883	purine nucleoside binding	572	3924	0.00376685	0.069669	Pbr000047.1;Pbr000231.1;Pbr000233.1;Pbr000312.1;Pbr000371.1;Pbr000413.1;Pbr000546.1;Pbr000550.1;Pbr000551.1;Pbr000555.1;Pbr000694.1;Pbr000739.1;Pbr000768.2;Pbr000782.1;Pbr000835.1;Pbr000888.2;Pbr000892.1;Pbr001035.1;Pbr001228.1;Pbr001237.1;Pbr001419.4;Pbr001751.3;Pbr001884.1;Pbr001901.1;Pbr002163.1;Pbr002181.2;Pbr002343.1;Pbr002418.2;Pbr002476.1;Pbr002485.1;Pbr002528.1;Pbr002569.2;Pbr002634.1;Pbr…
Molecular Function	GO:0032550	purine ribonucleoside binding	572	3924	0.00376685	0.069669	Pbr000047.1;Pbr000231.1;Pbr000233.1;Pbr000312.1;Pbr000371.1;Pbr000413.1;Pbr000546.1;Pbr000550.1;Pbr000551.1;Pbr000555.1;Pbr000694.1;Pbr000739.1;Pbr000768.2;Pbr000782.1;Pbr000835.1;Pbr000888.2;Pbr000892.1;Pbr001035.1;Pbr001228.1;Pbr001237.1;Pbr001419.4;Pbr001751.3;Pbr001884.1;Pbr001901.1;Pbr002163.1;Pbr002181.2;Pbr002343.1;Pbr002418.2;Pbr002476.1;Pbr002485.1;Pbr002528.1;Pbr002569.2;Pbr002634.1;Pbr…
Molecular Function	GO:0032555	purine ribonucleotide binding	572	3924	0.00376685	0.069669	Pbr000047.1;Pbr000231.1;Pbr000233.1;Pbr000312.1;Pbr000371.1;Pbr000413.1;Pbr000546.1;Pbr000550.1;Pbr000551.1;Pbr000555.1;Pbr000694.1;Pbr000739.1;Pbr000768.2;Pbr000782.1;Pbr000835.1;Pbr000888.2;Pbr000892.1;Pbr001035.1;Pbr001228.1;Pbr001237.1;Pbr001419.4;Pbr001751.3;Pbr001884.1;Pbr001901.1;Pbr002163.1;Pbr002181.2;Pbr002343.1;Pbr002418.2;Pbr002476.1;Pbr002485.1;Pbr002528.1;Pbr002569.2;Pbr002634.1;Pbr…
Molecular Function	GO:0035639	purine ribonucleoside triphosphate binding	572	3924	0.00376685	0.069669	Pbr000047.1;Pbr000231.1;Pbr000233.1;Pbr000312.1;Pbr000371.1;Pbr000413.1;Pbr000546.1;Pbr000550.1;Pbr000551.1;Pbr000555.1;Pbr000694.1;Pbr000739.1;Pbr000768.2;Pbr000782.1;Pbr000835.1;Pbr000888.2;Pbr000892.1;Pbr001035.1;Pbr001228.1;Pbr001237.1;Pbr001419.4;Pbr001751.3;Pbr001884.1;Pbr001901.1;Pbr002163.1;Pbr002181.2;Pbr002343.1;Pbr002418.2;Pbr002476.1;Pbr002485.1;Pbr002528.1;Pbr002569.2;Pbr002634.1;Pbr…
Molecular Function	GO:0008236	serine-type peptidase activity	49	253	0.00379203	0.069669	Pbr000595.2;Pbr003831.1;Pbr003833.1;Pbr003881.1;Pbr005805.1;Pbr006225.5;Pbr008555.1;Pbr008743.1;Pbr008746.1;Pbr011385.1;Pbr011387.1;Pbr012250.1;Pbr012322.1;Pbr014095.1;Pbr016959.1;Pbr017953.1;Pbr018808.1;Pbr019658.1;Pbr019768.1;Pbr020395.1;Pbr021215.1;Pbr021350.1;Pbr021987.2;Pbr022135.3;Pbr022699.1;Pbr022923.1;Pbr023000.1;Pbr023701.1;Pbr024148.1;Pbr025158.1;Pbr025868.1;Pbr030388.1;Pbr030645.1;Pbr…
Molecular Function	GO:0017171	serine hydrolase activity	49	253	0.00379203	0.069669	Pbr000595.2;Pbr003831.1;Pbr003833.1;Pbr003881.1;Pbr005805.1;Pbr006225.5;Pbr008555.1;Pbr008743.1;Pbr008746.1;Pbr011385.1;Pbr011387.1;Pbr012250.1;Pbr012322.1;Pbr014095.1;Pbr016959.1;Pbr017953.1;Pbr018808.1;Pbr019658.1;Pbr019768.1;Pbr020395.1;Pbr021215.1;Pbr021350.1;Pbr021987.2;Pbr022135.3;Pbr022699.1;Pbr022923.1;Pbr023000.1;Pbr023701.1;Pbr024148.1;Pbr025158.1;Pbr025868.1;Pbr030388.1;Pbr030645.1;Pbr…
Molecular Function	GO:0017076	purine nucleotide binding	574	3939	0.00380229	0.069669	Pbr000047.1;Pbr000231.1;Pbr000233.1;Pbr000312.1;Pbr000371.1;Pbr000413.1;Pbr000546.1;Pbr000550.1;Pbr000551.1;Pbr000555.1;Pbr000694.1;Pbr000739.1;Pbr000768.2;Pbr000782.1;Pbr000835.1;Pbr000888.2;Pbr000892.1;Pbr001035.1;Pbr001228.1;Pbr001237.1;Pbr001419.4;Pbr001751.3;Pbr001884.1;Pbr001901.1;Pbr002163.1;Pbr002181.2;Pbr002343.1;Pbr002418.2;Pbr002476.1;Pbr002485.1;Pbr002528.1;Pbr002569.2;Pbr002634.1;Pbr…
Molecular Function	GO:0097367	carbohydrate derivative binding	585	4020	0.00387602	0.069669	Pbr000047.1;Pbr000231.1;Pbr000233.1;Pbr000312.1;Pbr000371.1;Pbr000413.1;Pbr000546.1;Pbr000550.1;Pbr000551.1;Pbr000555.1;Pbr000694.1;Pbr000739.1;Pbr000768.2;Pbr000782.1;Pbr000814.1;Pbr000822.1;Pbr000823.1;Pbr000835.1;Pbr000888.2;Pbr000892.1;Pbr001035.1;Pbr001228.1;Pbr001237.1;Pbr001419.4;Pbr001751.3;Pbr001884.1;Pbr001901.1;Pbr002163.1;Pbr002181.2;Pbr002343.1;Pbr002418.2;Pbr002476.1;Pbr002485.1;Pbr…
Molecular Function	GO:0042625	ATPase coupled ion transmembrane transporter activity	28	127	0.00421524	0.073872	Pbr001237.1;Pbr002476.1;Pbr004298.1;Pbr004851.1;Pbr005262.1;Pbr007143.1;Pbr008252.1;Pbr009309.3;Pbr009695.1;Pbr017990.2;Pbr020230.1;Pbr020348.1;Pbr021950.2;Pbr021970.1;Pbr022936.1;Pbr023453.1;Pbr024716.1;Pbr026279.1;Pbr029113.1;Pbr029767.1;Pbr031897.1;Pbr032213.1;Pbr035464.1;Pbr036737.1;Pbr037631.1;Pbr038135.1;Pbr038885.1;Pbr039959.1
Molecular Function	GO:0034062	RNA polymerase activity	23	100	0.00523588	0.0895207	Pbr003190.2;Pbr009895.1;Pbr011965.2;Pbr015513.1;Pbr015515.1;Pbr017854.1;Pbr019021.1;Pbr022208.1;Pbr023393.2;Pbr024926.1;Pbr026541.1;Pbr028333.1;Pbr028822.2;Pbr029707.1;Pbr031165.1;Pbr031166.1;Pbr034209.1;Pbr034210.1;Pbr035642.1;Pbr036783.1;Pbr038543.3;Pbr041527.1;Pbr041727.1
Molecular Function	GO:0030554	adenyl nucleotide binding	520	3567	0.00584264	0.093599	Pbr000231.1;Pbr000233.1;Pbr000312.1;Pbr000371.1;Pbr000546.1;Pbr000550.1;Pbr000551.1;Pbr000555.1;Pbr000694.1;Pbr000739.1;Pbr000768.2;Pbr000782.1;Pbr000835.1;Pbr000888.2;Pbr000892.1;Pbr001035.1;Pbr001228.1;Pbr001237.1;Pbr001419.4;Pbr001751.3;Pbr001884.1;Pbr001901.1;Pbr002163.1;Pbr002181.2;Pbr002343.1;Pbr002418.2;Pbr002476.1;Pbr002528.1;Pbr002634.1;Pbr002804.1;Pbr002896.1;Pbr003104.1;Pbr003344.1;Pbr…
Molecular Function	GO:0005524	ATP binding	519	3560	0.00587498	0.093599	Pbr000231.1;Pbr000233.1;Pbr000312.1;Pbr000371.1;Pbr000546.1;Pbr000550.1;Pbr000551.1;Pbr000555.1;Pbr000694.1;Pbr000739.1;Pbr000768.2;Pbr000782.1;Pbr000835.1;Pbr000888.2;Pbr000892.1;Pbr001035.1;Pbr001228.1;Pbr001237.1;Pbr001419.4;Pbr001751.3;Pbr001884.1;Pbr001901.1;Pbr002163.1;Pbr002181.2;Pbr002343.1;Pbr002418.2;Pbr002476.1;Pbr002528.1;Pbr002634.1;Pbr002804.1;Pbr002896.1;Pbr003104.1;Pbr003344.1;Pbr…
Molecular Function	GO:0032559	adenyl ribonucleotide binding	519	3560	0.00587498	0.093599	Pbr000231.1;Pbr000233.1;Pbr000312.1;Pbr000371.1;Pbr000546.1;Pbr000550.1;Pbr000551.1;Pbr000555.1;Pbr000694.1;Pbr000739.1;Pbr000768.2;Pbr000782.1;Pbr000835.1;Pbr000888.2;Pbr000892.1;Pbr001035.1;Pbr001228.1;Pbr001237.1;Pbr001419.4;Pbr001751.3;Pbr001884.1;Pbr001901.1;Pbr002163.1;Pbr002181.2;Pbr002343.1;Pbr002418.2;Pbr002476.1;Pbr002528.1;Pbr002634.1;Pbr002804.1;Pbr002896.1;Pbr003104.1;Pbr003344.1;Pbr…
Molecular Function	GO:0070011	peptidase activity, acting on L-amino acid peptides	107	642	0.00673914	0.104981	Pbr000595.2;Pbr000990.1;Pbr002844.2;Pbr003831.1;Pbr003833.1;Pbr003862.1;Pbr003881.1;Pbr005747.2;Pbr005805.1;Pbr005934.1;Pbr006225.5;Pbr007431.1;Pbr007666.2;Pbr008555.1;Pbr008606.1;Pbr008743.1;Pbr008746.1;Pbr009232.2;Pbr011385.1;Pbr011387.1;Pbr012250.1;Pbr012270.1;Pbr012322.1;Pbr013796.3;Pbr013848.1;Pbr014095.1;Pbr015252.1;Pbr015403.1;Pbr016451.1;Pbr016552.1;Pbr016637.1;Pbr016875.1;Pbr016959.1;Pbr…
Molecular Function	GO:0016874	ligase activity	61	338	0.00706675	0.107691	Pbr000694.1;Pbr001228.1;Pbr001751.3;Pbr002524.1;Pbr004019.1;Pbr008016.1;Pbr009224.1;Pbr010038.1;Pbr010163.1;Pbr010240.2;Pbr011394.1;Pbr011958.2;Pbr012234.1;Pbr014124.1;Pbr014853.2;Pbr014993.1;Pbr015294.2;Pbr015538.1;Pbr015796.2;Pbr015948.1;Pbr016168.1;Pbr017347.1;Pbr017425.1;Pbr018292.1;Pbr019491.1;Pbr019573.3;Pbr021370.1;Pbr021619.1;Pbr021620.1;Pbr022472.1;Pbr023226.1;Pbr023508.1;Pbr024541.3;Pbr…
Molecular Function	GO:0016853	isomerase activity	44	230	0.0073082	0.109001	Pbr001034.1;Pbr002193.1;Pbr003809.1;Pbr004386.2;Pbr007871.1;Pbr009283.1;Pbr010994.2;Pbr011936.1;Pbr012094.1;Pbr012541.1;Pbr012899.1;Pbr013657.1;Pbr013898.2;Pbr014121.1;Pbr014778.1;Pbr017653.1;Pbr018152.1;Pbr018616.1;Pbr019996.1;Pbr020874.1;Pbr020964.2;Pbr023148.3;Pbr023153.1;Pbr023357.1;Pbr024318.1;Pbr024730.1;Pbr025014.1;Pbr025576.1;Pbr027124.1;Pbr027936.1;Pbr028738.1;Pbr029288.1;Pbr032290.1;Pbr…
Molecular Function	GO:0050662	coenzyme binding	83	485	0.00814656	0.118974	Pbr000277.1;Pbr000814.1;Pbr000822.1;Pbr000823.1;Pbr002800.2;Pbr003889.1;Pbr004246.1;Pbr004248.1;Pbr004366.1;Pbr004373.1;Pbr004785.2;Pbr005931.1;Pbr006920.1;Pbr008015.1;Pbr008479.1;Pbr008480.1;Pbr009115.1;Pbr009660.1;Pbr010250.5;Pbr011295.1;Pbr011736.1;Pbr012129.1;Pbr012522.1;Pbr013026.1;Pbr015341.1;Pbr015360.1;Pbr015615.1;Pbr016293.1;Pbr016950.1;Pbr017257.2;Pbr017802.1;Pbr017826.1;Pbr018286.1;Pbr…
Molecular Function	GO:0008233	peptidase activity	109	662	0.00900664	0.12885	Pbr000595.2;Pbr000990.1;Pbr002844.2;Pbr003831.1;Pbr003833.1;Pbr003862.1;Pbr003881.1;Pbr005747.2;Pbr005805.1;Pbr005934.1;Pbr006225.5;Pbr007431.1;Pbr007666.2;Pbr008555.1;Pbr008606.1;Pbr008743.1;Pbr008746.1;Pbr009232.2;Pbr011347.1;Pbr011385.1;Pbr011387.1;Pbr012250.1;Pbr012270.1;Pbr012322.1;Pbr013796.3;Pbr013848.1;Pbr014095.1;Pbr015252.1;Pbr015403.1;Pbr016451.1;Pbr016552.1;Pbr016637.1;Pbr016875.1;Pbr…
Molecular Function	GO:0004525	ribonuclease III activity	8	24	0.0096335	0.129867	Pbr002634.1;Pbr008869.1;Pbr019929.1;Pbr025485.1;Pbr027803.1;Pbr034288.1;Pbr036439.1;Pbr039750.1
Molecular Function	GO:0016165	linoleate 13S-lipoxygenase activity	8	24	0.0096335	0.129867	Pbr000364.1;Pbr004964.1;Pbr004967.1;Pbr004969.1;Pbr006466.3;Pbr016256.1;Pbr023784.2;Pbr035580.1
Molecular Function	GO:0032296	double-stranded RNA-specific ribonuclease activity	8	24	0.0096335	0.129867	Pbr002634.1;Pbr008869.1;Pbr019929.1;Pbr025485.1;Pbr027803.1;Pbr034288.1;Pbr036439.1;Pbr039750.1
Molecular Function	GO:1901363	heterocyclic compound binding	1142	8201	0.0111073	0.14691	Pbr000036.1;Pbr000047.1;Pbr000072.1;Pbr000231.1;Pbr000233.1;Pbr000277.1;Pbr000285.1;Pbr000294.2;Pbr000312.1;Pbr000371.1;Pbr000396.1;Pbr000407.1;Pbr000413.1;Pbr000438.1;Pbr000546.1;Pbr000550.1;Pbr000551.1;Pbr000555.1;Pbr000581.1;Pbr000615.1;Pbr000670.1;Pbr000686.1;Pbr000694.1;Pbr000739.1;Pbr000767.1;Pbr000768.2;Pbr000782.1;Pbr000814.1;Pbr000822.1;Pbr000823.1;Pbr000833.1;Pbr000835.1;Pbr000887.1;Pbr…
Molecular Function	GO:0004180	carboxypeptidase activity	13	50	0.0114925	0.147853	Pbr005747.2;Pbr008743.1;Pbr012250.1;Pbr012322.1;Pbr019768.1;Pbr021215.1;Pbr022923.1;Pbr024148.1;Pbr025675.1;Pbr030780.1;Pbr034232.3;Pbr039387.1;Pbr040420.2
Molecular Function	GO:0097159	organic cyclic compound binding	1142	8204	0.0116004	0.147853	Pbr000036.1;Pbr000047.1;Pbr000072.1;Pbr000231.1;Pbr000233.1;Pbr000277.1;Pbr000285.1;Pbr000294.2;Pbr000312.1;Pbr000371.1;Pbr000396.1;Pbr000407.1;Pbr000413.1;Pbr000438.1;Pbr000546.1;Pbr000550.1;Pbr000551.1;Pbr000555.1;Pbr000581.1;Pbr000615.1;Pbr000670.1;Pbr000686.1;Pbr000694.1;Pbr000739.1;Pbr000767.1;Pbr000768.2;Pbr000782.1;Pbr000814.1;Pbr000822.1;Pbr000823.1;Pbr000833.1;Pbr000835.1;Pbr000887.1;Pbr…
Molecular Function	GO:0003899	DNA-directed RNA polymerase activity	20	90	0.0129236	0.161776	Pbr003190.2;Pbr009895.1;Pbr011965.2;Pbr017854.1;Pbr019021.1;Pbr022208.1;Pbr023393.2;Pbr024926.1;Pbr026541.1;Pbr028333.1;Pbr029707.1;Pbr031165.1;Pbr031166.1;Pbr034209.1;Pbr034210.1;Pbr035642.1;Pbr036783.1;Pbr038543.3;Pbr041527.1;Pbr041727.1
Molecular Function	GO:0003980	UDP-glucose:glycoprotein glucosyltransferase activity	2	2	0.0175406	0.208406	Pbr002121.1;Pbr026530.3
Molecular Function	GO:0004181	metallocarboxypeptidase activity	2	2	0.0175406	0.208406	Pbr005747.2;Pbr025675.1
Molecular Function	GO:0004735	pyrroline-5-carboxylate reductase activity	2	2	0.0175406	0.208406	Pbr040410.1;Pbr040411.1
Molecular Function	GO:0004813	alanine-tRNA ligase activity	3	5	0.0188547	0.209796	Pbr012234.1;Pbr014853.2;Pbr033310.1
Molecular Function	GO:0016855	racemase and epimerase activity, acting on amino acids and derivatives	3	5	0.0188547	0.209796	Pbr001034.1;Pbr017653.1;Pbr020964.2
Molecular Function	GO:0043138	3'-5' DNA helicase activity	3	5	0.0188547	0.209796	Pbr017319.1;Pbr024711.1;Pbr024715.1
Molecular Function	GO:0043140	ATP-dependent 3'-5' DNA helicase activity	3	5	0.0188547	0.209796	Pbr017319.1;Pbr024711.1;Pbr024715.1
Molecular Function	GO:0016866	intramolecular transferase activity	16	71	0.0215875	0.23645	Pbr004386.2;Pbr010994.2;Pbr011936.1;Pbr012094.1;Pbr012541.1;Pbr013657.1;Pbr013898.2;Pbr019996.1;Pbr020874.1;Pbr023148.3;Pbr023153.1;Pbr025576.1;Pbr027124.1;Pbr039065.1;Pbr041266.3;Pbr042395.2
Molecular Function	GO:0004579	dolichyl-diphosphooligosaccharide-protein glycotransferase activity	4	9	0.0222628	0.240096	Pbr011077.1;Pbr015090.1;Pbr017247.1;Pbr026693.1
Molecular Function	GO:0003676	nucleic acid binding	509	3564	0.0250534	0.266098	Pbr000036.1;Pbr000072.1;Pbr000285.1;Pbr000294.2;Pbr000312.1;Pbr000396.1;Pbr000407.1;Pbr000581.1;Pbr000615.1;Pbr000670.1;Pbr000767.1;Pbr000782.1;Pbr000833.1;Pbr000835.1;Pbr001034.1;Pbr001162.1;Pbr001211.1;Pbr001233.1;Pbr001238.1;Pbr001328.1;Pbr001419.4;Pbr001551.1;Pbr001715.1;Pbr001723.1;Pbr001884.1;Pbr001950.1;Pbr002012.2;Pbr002020.1;Pbr002038.1;Pbr002083.1;Pbr002238.1;Pbr002408.1;Pbr002467.1;Pbr…
Molecular Function	GO:0004252	serine-type endopeptidase activity	32	171	0.0264602	0.276845	Pbr000595.2;Pbr003831.1;Pbr003833.1;Pbr003881.1;Pbr005805.1;Pbr008555.1;Pbr011385.1;Pbr011387.1;Pbr014095.1;Pbr016959.1;Pbr017953.1;Pbr018808.1;Pbr019658.1;Pbr020395.1;Pbr021350.1;Pbr021987.2;Pbr022699.1;Pbr023000.1;Pbr023701.1;Pbr025158.1;Pbr025868.1;Pbr030645.1;Pbr032839.1;Pbr032911.1;Pbr035363.1;Pbr037033.1;Pbr037035.1;Pbr037606.1;Pbr040234.1;Pbr041199.1;Pbr041729.1;Pbr042042.1
Molecular Function	GO:0048037	cofactor binding	105	664	0.0292827	0.30187	Pbr000277.1;Pbr000645.1;Pbr000814.1;Pbr000822.1;Pbr000823.1;Pbr000887.1;Pbr001269.1;Pbr002013.2;Pbr002800.2;Pbr003889.1;Pbr004189.1;Pbr004246.1;Pbr004248.1;Pbr004366.1;Pbr004373.1;Pbr004709.2;Pbr004785.2;Pbr005397.1;Pbr005931.1;Pbr006920.1;Pbr007489.3;Pbr008015.1;Pbr008479.1;Pbr008480.1;Pbr009115.1;Pbr009660.1;Pbr010250.5;Pbr011295.1;Pbr011736.1;Pbr012129.1;Pbr012522.1;Pbr012604.1;Pbr013026.1;Pbr…
Molecular Function	GO:0008238	exopeptidase activity	16	74	0.0310065	0.315008	Pbr005747.2;Pbr008743.1;Pbr012250.1;Pbr012322.1;Pbr016451.1;Pbr019768.1;Pbr021215.1;Pbr022441.1;Pbr022923.1;Pbr024148.1;Pbr025675.1;Pbr028700.1;Pbr030780.1;Pbr034232.3;Pbr039387.1;Pbr040420.2
Molecular Function	GO:0008237	metallopeptidase activity	20	99	0.0341507	0.341995	Pbr002844.2;Pbr003862.1;Pbr005747.2;Pbr007431.1;Pbr007666.2;Pbr013848.1;Pbr015252.1;Pbr016552.1;Pbr016875.1;Pbr019141.1;Pbr019880.1;Pbr020245.2;Pbr025006.1;Pbr025675.1;Pbr026160.1;Pbr033637.2;Pbr035075.1;Pbr036255.1;Pbr041367.1;Pbr042309.1
Molecular Function	GO:0051287	NAD binding	17	81	0.0348164	0.34375	Pbr002800.2;Pbr004246.1;Pbr004248.1;Pbr008479.1;Pbr008480.1;Pbr010250.5;Pbr012129.1;Pbr012522.1;Pbr018286.1;Pbr018807.1;Pbr019171.1;Pbr022937.1;Pbr024242.1;Pbr025726.1;Pbr027407.1;Pbr027709.3;Pbr031060.1
Molecular Function	GO:0005488	binding	1970	14556	0.035871	0.349244	Pbr000027.1;Pbr000036.1;Pbr000047.1;Pbr000065.1;Pbr000072.1;Pbr000100.1;Pbr000231.1;Pbr000233.1;Pbr000277.1;Pbr000281.1;Pbr000285.1;Pbr000294.2;Pbr000305.1;Pbr000312.1;Pbr000332.1;Pbr000364.1;Pbr000371.1;Pbr000396.1;Pbr000407.1;Pbr000413.1;Pbr000419.1;Pbr000438.1;Pbr000441.1;Pbr000488.1;Pbr000515.1;Pbr000546.1;Pbr000550.1;Pbr000551.1;Pbr000555.1;Pbr000574.1;Pbr000581.1;Pbr000595.2;Pbr000606.1;Pbr…
Molecular Function	GO:0004003	ATP-dependent DNA helicase activity	5	15	0.0387742	0.371369	Pbr017319.1;Pbr017380.1;Pbr024711.1;Pbr024715.1;Pbr027792.1
Molecular Function	GO:0016879	ligase activity, forming carbon-nitrogen bonds	37	209	0.039203	0.371369	Pbr000694.1;Pbr002524.1;Pbr009224.1;Pbr010163.1;Pbr010240.2;Pbr011394.1;Pbr011958.2;Pbr014124.1;Pbr014993.1;Pbr015294.2;Pbr015948.1;Pbr017347.1;Pbr017425.1;Pbr018292.1;Pbr021370.1;Pbr021619.1;Pbr021620.1;Pbr022472.1;Pbr023226.1;Pbr023508.1;Pbr026918.3;Pbr027115.1;Pbr028219.1;Pbr030457.1;Pbr030498.1;Pbr030850.1;Pbr031559.1;Pbr032402.1;Pbr033006.1;Pbr033463.1;Pbr034584.1;Pbr038323.1;Pbr038850.1;Pbr…
Molecular Function	GO:0004185	serine-type carboxypeptidase activity	11	48	0.0460453	0.382186	Pbr008743.1;Pbr012250.1;Pbr012322.1;Pbr019768.1;Pbr021215.1;Pbr022923.1;Pbr024148.1;Pbr030780.1;Pbr034232.3;Pbr039387.1;Pbr040420.2
Molecular Function	GO:0070008	serine-type exopeptidase activity	11	48	0.0460453	0.382186	Pbr008743.1;Pbr012250.1;Pbr012322.1;Pbr019768.1;Pbr021215.1;Pbr022923.1;Pbr024148.1;Pbr030780.1;Pbr034232.3;Pbr039387.1;Pbr040420.2
Molecular Function	GO:0003917	DNA topoisomerase type I activity	4	11	0.0469325	0.382186	Pbr009283.1;Pbr014778.1;Pbr018152.1;Pbr027936.1
Molecular Function	GO:0003950	NAD+ ADP-ribosyltransferase activity	4	11	0.0469325	0.382186	Pbr003510.1;Pbr009023.1;Pbr033382.2;Pbr035027.1
Molecular Function	GO:0004576	oligosaccharyl transferase activity	4	11	0.0469325	0.382186	Pbr011077.1;Pbr015090.1;Pbr017247.1;Pbr026693.1
Molecular Function	GO:0008483	transaminase activity	7	26	0.0476657	0.382186	Pbr001269.1;Pbr004709.2;Pbr005397.1;Pbr015959.1;Pbr019803.1;Pbr027125.3;Pbr029877.1
Molecular Function	GO:0008493	tetracycline transporter activity	2	3	0.0479777	0.382186	Pbr024749.1;Pbr027372.1
Molecular Function	GO:0008837	diaminopimelate epimerase activity	2	3	0.0479777	0.382186	Pbr017653.1;Pbr020964.2
Molecular Function	GO:0015307	drug:proton antiporter activity	2	3	0.0479777	0.382186	Pbr024749.1;Pbr027372.1
Molecular Function	GO:0015520	tetracycline:proton antiporter activity	2	3	0.0479777	0.382186	Pbr024749.1;Pbr027372.1
Molecular Function	GO:0019534	toxin transporter activity	2	3	0.0479777	0.382186	Pbr024749.1;Pbr027372.1
Molecular Function	GO:0036361	racemase activity, acting on amino acids and derivatives	2	3	0.0479777	0.382186	Pbr017653.1;Pbr020964.2
Molecular Function	GO:0042895	antibiotic transporter activity	2	3	0.0479777	0.382186	Pbr024749.1;Pbr027372.1
Molecular Function	GO:0047661	amino-acid racemase activity	2	3	0.0479777	0.382186	Pbr017653.1;Pbr020964.2
Molecular Function	GO:0004175	endopeptidase activity	76	479	0.0527862	0.411613	Pbr000595.2;Pbr000990.1;Pbr003831.1;Pbr003833.1;Pbr003862.1;Pbr003881.1;Pbr005805.1;Pbr005934.1;Pbr007431.1;Pbr007666.2;Pbr008555.1;Pbr008606.1;Pbr009232.2;Pbr011385.1;Pbr011387.1;Pbr012270.1;Pbr013796.3;Pbr013848.1;Pbr014095.1;Pbr015403.1;Pbr016552.1;Pbr016637.1;Pbr016875.1;Pbr016959.1;Pbr017953.1;Pbr018178.1;Pbr018808.1;Pbr019141.1;Pbr019658.1;Pbr019712.2;Pbr019817.1;Pbr019964.1;Pbr020142.1;Pbr…
Molecular Function	GO:0003887	DNA-directed DNA polymerase activity	8	32	0.0528462	0.411613	Pbr003476.1;Pbr007034.1;Pbr009708.1;Pbr012041.1;Pbr019249.1;Pbr036266.1;Pbr037059.1;Pbr038750.1
Molecular Function	GO:0004351	glutamate decarboxylase activity	3	7	0.0537616	0.414141	Pbr008479.1;Pbr008480.1;Pbr028315.1
Molecular Function	GO:0051213	dioxygenase activity	10	44	0.0584031	0.445006	Pbr000364.1;Pbr004964.1;Pbr004967.1;Pbr004969.1;Pbr006466.3;Pbr016256.1;Pbr023784.2;Pbr035222.1;Pbr035580.1;Pbr036787.1
Molecular Function	GO:0004143	diacylglycerol kinase activity	5	17	0.0639045	0.481689	Pbr001352.2;Pbr012282.1;Pbr018022.1;Pbr023578.1;Pbr030105.1
Molecular Function	GO:0016702	oxidoreductase activity, acting on single donors with incorporation of molecular oxygen, incorporation of two atoms of oxygen	9	39	0.0648926	0.483933	Pbr000364.1;Pbr004964.1;Pbr004967.1;Pbr004969.1;Pbr006466.3;Pbr016256.1;Pbr023784.2;Pbr035222.1;Pbr035580.1
Molecular Function	GO:0016701	oxidoreductase activity, acting on single donors with incorporation of molecular oxygen	12	57	0.0674027	0.497361	Pbr000364.1;Pbr000745.1;Pbr004964.1;Pbr004967.1;Pbr004969.1;Pbr006466.3;Pbr012208.1;Pbr016256.1;Pbr023784.2;Pbr035222.1;Pbr035260.1;Pbr035580.1
Molecular Function	GO:0016774	phosphotransferase activity, carboxyl group as acceptor	3	8	0.0777391	0.540345	Pbr008015.1;Pbr011397.1;Pbr035890.1
Molecular Function	GO:0003916	DNA topoisomerase activity	5	18	0.0791986	0.540345	Pbr009283.1;Pbr014778.1;Pbr018152.1;Pbr024730.1;Pbr027936.1
Molecular Function	GO:0015297	antiporter activity	30	175	0.0819326	0.540345	Pbr002313.1;Pbr002344.1;Pbr004916.1;Pbr006196.2;Pbr006748.1;Pbr007039.1;Pbr012176.1;Pbr013931.1;Pbr014979.1;Pbr015643.1;Pbr015827.1;Pbr017120.1;Pbr017678.1;Pbr018097.1;Pbr020066.1;Pbr020344.1;Pbr021501.1;Pbr022782.1;Pbr023730.1;Pbr024749.1;Pbr027372.1;Pbr028755.1;Pbr034119.1;Pbr036183.1;Pbr037805.1;Pbr038294.1;Pbr040664.1;Pbr040965.1;Pbr041778.1;Pbr042742.1
Molecular Function	GO:0035091	phosphatidylinositol binding	4	13	0.0820673	0.540345	Pbr001927.1;Pbr009586.1;Pbr012459.2;Pbr015362.1
Molecular Function	GO:0034061	DNA polymerase activity	9	41	0.084538	0.540345	Pbr003476.1;Pbr007034.1;Pbr009708.1;Pbr012041.1;Pbr019249.1;Pbr023829.1;Pbr036266.1;Pbr037059.1;Pbr038750.1
Molecular Function	GO:0000287	magnesium ion binding	26	149	0.0846429	0.540345	Pbr008479.1;Pbr008480.1;Pbr008960.1;Pbr009906.1;Pbr010250.5;Pbr010299.1;Pbr012094.1;Pbr012956.1;Pbr016286.1;Pbr016293.1;Pbr020223.1;Pbr020815.3;Pbr024685.1;Pbr025447.1;Pbr025650.1;Pbr025653.2;Pbr026819.3;Pbr027262.1;Pbr027709.3;Pbr028010.2;Pbr029735.1;Pbr030684.1;Pbr031605.2;Pbr031794.1;Pbr032862.1;Pbr036390.1
Molecular Function	GO:0016646	oxidoreductase activity, acting on the CH-NH group of donors, NAD or NADP as acceptor	2	4	0.0875892	0.540345	Pbr040410.1;Pbr040411.1
Molecular Function	GO:0017056	structural constituent of nuclear pore	2	4	0.0875892	0.540345	Pbr012120.3;Pbr015994.2
Molecular Function	GO:0034450	ubiquitin-ubiquitin ligase activity	2	4	0.0875892	0.540345	Pbr006392.1;Pbr038367.1
Molecular Function	GO:0061630	ubiquitin protein ligase activity	2	4	0.0875892	0.540345	Pbr006392.1;Pbr038367.1
Molecular Function	GO:0061659	ubiquitin-like protein ligase activity	2	4	0.0875892	0.540345	Pbr006392.1;Pbr038367.1
Molecular Function	GO:0003682	chromatin binding	6	24	0.0880076	0.540345	Pbr008187.1;Pbr008386.1;Pbr020015.1;Pbr029390.3;Pbr030319.1;Pbr034770.2
Molecular Function	GO:0016278	lysine N-methyltransferase activity	6	24	0.0880076	0.540345	Pbr018338.1;Pbr019360.2;Pbr024738.1;Pbr027928.1;Pbr033460.1;Pbr036626.1
Molecular Function	GO:0016279	protein-lysine N-methyltransferase activity	6	24	0.0880076	0.540345	Pbr018338.1;Pbr019360.2;Pbr024738.1;Pbr027928.1;Pbr033460.1;Pbr036626.1
Molecular Function	GO:0018024	histone-lysine N-methyltransferase activity	6	24	0.0880076	0.540345	Pbr018338.1;Pbr019360.2;Pbr024738.1;Pbr027928.1;Pbr033460.1;Pbr036626.1
Molecular Function	GO:0042054	histone methyltransferase activity	6	24	0.0880076	0.540345	Pbr018338.1;Pbr019360.2;Pbr024738.1;Pbr027928.1;Pbr033460.1;Pbr036626.1
Molecular Function	GO:0030246	carbohydrate binding	17	91	0.0883173	0.540345	Pbr003092.1;Pbr005300.1;Pbr006541.1;Pbr007478.1;Pbr013370.1;Pbr014121.1;Pbr014254.1;Pbr021310.1;Pbr021892.1;Pbr023317.1;Pbr028585.1;Pbr031116.1;Pbr035655.1;Pbr037917.2;Pbr038846.1;Pbr041988.1;Pbr042284.2
Molecular Function	GO:0003779	actin binding	13	66	0.0905249	0.540345	Pbr006828.1;Pbr008762.1;Pbr011098.1;Pbr017671.1;Pbr023537.1;Pbr026124.3;Pbr027353.1;Pbr030125.1;Pbr034495.1;Pbr035312.2;Pbr035559.1;Pbr037589.1;Pbr040561.1
Molecular Function	GO:0016830	carbon-carbon lyase activity	18	98	0.0924025	0.540345	Pbr001330.1;Pbr001636.3;Pbr002655.4;Pbr004300.2;Pbr005501.1;Pbr005502.1;Pbr008479.1;Pbr008480.1;Pbr013232.1;Pbr024218.1;Pbr027508.1;Pbr028315.1;Pbr028702.1;Pbr032602.1;Pbr034762.1;Pbr038202.1;Pbr038845.1;Pbr041904.1
Molecular Function	GO:0005215	transporter activity	183	1262	0.0956936	0.540345	Pbr000058.1;Pbr000607.1;Pbr000701.1;Pbr000882.1;Pbr001237.1;Pbr001635.1;Pbr002313.1;Pbr002344.1;Pbr002401.1;Pbr002476.1;Pbr002528.1;Pbr002573.1;Pbr002742.1;Pbr003159.1;Pbr003354.1;Pbr003375.1;Pbr003610.1;Pbr003612.1;Pbr003615.1;Pbr003695.1;Pbr004298.1;Pbr004362.1;Pbr004469.1;Pbr004695.1;Pbr004813.1;Pbr004851.1;Pbr004916.1;Pbr005163.1;Pbr005262.1;Pbr005815.1;Pbr006055.2;Pbr006196.2;Pbr006227.1;Pbr…
Molecular Function	GO:0042802	identical protein binding	15	80	0.102136	0.540345	Pbr003833.1;Pbr005805.1;Pbr011385.1;Pbr011387.1;Pbr018808.1;Pbr019658.1;Pbr021987.2;Pbr025868.1;Pbr032911.1;Pbr037033.1;Pbr037035.1;Pbr037606.1;Pbr039776.1;Pbr040234.1;Pbr041729.1
Molecular Function	GO:0016829	lyase activity	50	316	0.102617	0.540345	Pbr001330.1;Pbr001636.3;Pbr002655.4;Pbr004189.1;Pbr004202.1;Pbr004300.2;Pbr004310.1;Pbr005501.1;Pbr005502.1;Pbr008016.1;Pbr008479.1;Pbr008480.1;Pbr008740.1;Pbr008960.1;Pbr012603.1;Pbr012956.1;Pbr013232.1;Pbr016639.1;Pbr020223.1;Pbr020779.1;Pbr022124.1;Pbr022705.1;Pbr023354.1;Pbr024218.1;Pbr025284.1;Pbr025676.1;Pbr027179.1;Pbr027180.1;Pbr027508.1;Pbr027705.1;Pbr027962.1;Pbr028010.2;Pbr028315.1;Pbr…
Molecular Function	GO:0016832	aldehyde-lyase activity	4	14	0.103323	0.540345	Pbr001330.1;Pbr005501.1;Pbr005502.1;Pbr038845.1
Molecular Function	GO:0003913	DNA photolyase activity	3	9	0.105477	0.540345	Pbr001636.3;Pbr002655.4;Pbr041904.1
Molecular Function	GO:0004367	glycerol-3-phosphate dehydrogenase [NAD+] activity	3	9	0.105477	0.540345	Pbr012522.1;Pbr022937.1;Pbr024242.1
Molecular Function	GO:0004652	polynucleotide adenylyltransferase activity	3	9	0.105477	0.540345	Pbr012316.1;Pbr020337.1;Pbr038894.1
Molecular Function	GO:0005452	inorganic anion exchanger activity	3	9	0.105477	0.540345	Pbr002313.1;Pbr014979.1;Pbr023730.1
Molecular Function	GO:0015301	anion:anion antiporter activity	3	9	0.105477	0.540345	Pbr002313.1;Pbr014979.1;Pbr023730.1
Molecular Function	GO:0003755	peptidyl-prolyl cis-trans isomerase activity	10	49	0.106064	0.540345	Pbr003809.1;Pbr007871.1;Pbr012899.1;Pbr023357.1;Pbr024318.1;Pbr025014.1;Pbr038388.1;Pbr041082.1;Pbr041669.1;Pbr042797.1
Molecular Function	GO:0003993	acid phosphatase activity	10	49	0.106064	0.540345	Pbr003100.1;Pbr004673.1;Pbr010548.1;Pbr010549.1;Pbr011354.1;Pbr017785.1;Pbr026278.2;Pbr033124.1;Pbr034357.1;Pbr036896.1
Molecular Function	GO:0016859	cis-trans isomerase activity	10	49	0.106064	0.540345	Pbr003809.1;Pbr007871.1;Pbr012899.1;Pbr023357.1;Pbr024318.1;Pbr025014.1;Pbr038388.1;Pbr041082.1;Pbr041669.1;Pbr042797.1
Molecular Function	GO:0016161	beta-amylase activity	7	31	0.106742	0.540345	Pbr006791.1;Pbr009180.1;Pbr015875.1;Pbr025731.1;Pbr033324.1;Pbr042731.1;Pbr042891.1
Molecular Function	GO:0016614	oxidoreductase activity, acting on CH-OH group of donors	33	201	0.111665	0.540345	Pbr001948.1;Pbr002800.2;Pbr003889.1;Pbr004246.1;Pbr004248.1;Pbr004609.1;Pbr008479.1;Pbr008480.1;Pbr010250.5;Pbr012522.1;Pbr015360.1;Pbr018807.1;Pbr019171.1;Pbr020464.1;Pbr020693.1;Pbr020793.1;Pbr022485.1;Pbr022902.1;Pbr022904.1;Pbr022937.1;Pbr024242.1;Pbr024346.1;Pbr025845.1;Pbr025866.1;Pbr027407.1;Pbr027709.3;Pbr031060.1;Pbr033152.1;Pbr036892.1;Pbr037356.1;Pbr038845.1;Pbr041856.1;Pbr042090.1
Molecular Function	GO:0022857	transmembrane transporter activity	131	894	0.112644	0.540345	Pbr000607.1;Pbr000701.1;Pbr001237.1;Pbr002313.1;Pbr002344.1;Pbr002401.1;Pbr002476.1;Pbr002528.1;Pbr002573.1;Pbr002742.1;Pbr003159.1;Pbr003354.1;Pbr003610.1;Pbr003612.1;Pbr003615.1;Pbr003695.1;Pbr004298.1;Pbr004469.1;Pbr004851.1;Pbr004916.1;Pbr005262.1;Pbr005815.1;Pbr006055.2;Pbr006196.2;Pbr006748.1;Pbr006821.1;Pbr007039.1;Pbr007143.1;Pbr007597.1;Pbr008086.1;Pbr008094.1;Pbr008095.1;Pbr008252.1;Pbr…
Molecular Function	GO:0016307	phosphatidylinositol phosphate kinase activity	5	20	0.115011	0.540345	Pbr013416.1;Pbr029047.1;Pbr030861.1;Pbr033440.1;Pbr037383.1
Molecular Function	GO:0016854	racemase and epimerase activity	5	20	0.115011	0.540345	Pbr001034.1;Pbr017653.1;Pbr020964.2;Pbr033821.1;Pbr035064.1
Molecular Function	GO:0016868	intramolecular transferase activity, phosphotransferases	5	20	0.115011	0.540345	Pbr012094.1;Pbr013657.1;Pbr013898.2;Pbr039065.1;Pbr042395.2
Molecular Function	GO:0016298	lipase activity	16	88	0.115478	0.540345	Pbr005807.1;Pbr008484.1;Pbr009067.1;Pbr010903.1;Pbr014917.1;Pbr016009.1;Pbr019647.1;Pbr025293.1;Pbr026232.1;Pbr026234.1;Pbr027962.1;Pbr032335.1;Pbr034812.1;Pbr035066.1;Pbr040397.1;Pbr042197.1
Molecular Function	GO:0016893	endonuclease activity, active with either ribo- or deoxyribonucleic acids and producing 5'-phosphomonoesters	9	44	0.11996	0.540345	Pbr002634.1;Pbr008869.1;Pbr010324.1;Pbr019929.1;Pbr025485.1;Pbr027803.1;Pbr034288.1;Pbr036439.1;Pbr039750.1
Molecular Function	GO:0016759	cellulose synthase activity	8	38	0.1215	0.540345	Pbr000518.1;Pbr015135.1;Pbr028745.1;Pbr033802.2;Pbr034218.1;Pbr035531.1;Pbr041814.2;Pbr041816.1
Molecular Function	GO:0016760	cellulose synthase (UDP-forming) activity	8	38	0.1215	0.540345	Pbr000518.1;Pbr015135.1;Pbr028745.1;Pbr033802.2;Pbr034218.1;Pbr035531.1;Pbr041814.2;Pbr041816.1
Molecular Function	GO:0016891	endoribonuclease activity, producing 5'-phosphomonoesters	8	38	0.1215	0.540345	Pbr002634.1;Pbr008869.1;Pbr019929.1;Pbr025485.1;Pbr027803.1;Pbr034288.1;Pbr036439.1;Pbr039750.1
Molecular Function	GO:0008565	protein transporter activity	14	76	0.12431	0.540345	Pbr003375.1;Pbr004362.1;Pbr011967.3;Pbr019227.1;Pbr024205.1;Pbr026519.1;Pbr027380.1;Pbr031643.1;Pbr032068.1;Pbr035271.1;Pbr036613.1;Pbr036805.2;Pbr040014.1;Pbr041967.2
Molecular Function	GO:0008092	cytoskeletal protein binding	13	70	0.128894	0.540345	Pbr006828.1;Pbr008762.1;Pbr011098.1;Pbr017671.1;Pbr023537.1;Pbr026124.3;Pbr027353.1;Pbr030125.1;Pbr034495.1;Pbr035312.2;Pbr035559.1;Pbr037589.1;Pbr040561.1
Molecular Function	GO:0030170	pyridoxal phosphate binding	21	123	0.132116	0.540345	Pbr000887.1;Pbr001269.1;Pbr002013.2;Pbr004189.1;Pbr004709.2;Pbr005397.1;Pbr007489.3;Pbr008479.1;Pbr008480.1;Pbr012604.1;Pbr015076.1;Pbr015959.1;Pbr016638.1;Pbr016840.2;Pbr026626.1;Pbr027125.3;Pbr027962.1;Pbr028315.1;Pbr029873.1;Pbr032201.1;Pbr036191.1
Molecular Function	GO:0003720	telomerase activity	1	1	0.132461	0.540345	Pbr023829.1
Molecular Function	GO:0003721	telomerase RNA reverse transcriptase activity	1	1	0.132461	0.540345	Pbr023829.1
Molecular Function	GO:0003904	deoxyribodipyrimidine photo-lyase activity	1	1	0.132461	0.540345	Pbr041904.1
Molecular Function	GO:0004163	diphosphomevalonate decarboxylase activity	1	1	0.132461	0.540345	Pbr028702.1
Molecular Function	GO:0004609	phosphatidylserine decarboxylase activity	1	1	0.132461	0.540345	Pbr004300.2
Molecular Function	GO:0004749	ribose phosphate diphosphokinase activity	1	1	0.132461	0.540345	Pbr027262.1
Molecular Function	GO:0004814	arginine-tRNA ligase activity	1	1	0.132461	0.540345	Pbr015538.1
Molecular Function	GO:0004844	uracil DNA N-glycosylase activity	1	1	0.132461	0.540345	Pbr012226.1
Molecular Function	GO:0004846	urate oxidase activity	1	1	0.132461	0.540345	Pbr033375.1
Molecular Function	GO:0008446	GDP-mannose 4,6-dehydratase activity	1	1	0.132461	0.540345	Pbr022124.1
Molecular Function	GO:0008716	D-alanine-D-alanine ligase activity	1	1	0.132461	0.540345	Pbr015948.1
Molecular Function	GO:0008864	formyltetrahydrofolate deformylase activity	1	1	0.132461	0.540345	Pbr040530.1
Molecular Function	GO:0016427	tRNA (cytosine) methyltransferase activity	1	1	0.132461	0.540345	Pbr037527.1
Molecular Function	GO:0016428	tRNA (cytosine-5-)-methyltransferase activity	1	1	0.132461	0.540345	Pbr037527.1
Molecular Function	GO:0016661	oxidoreductase activity, acting on other nitrogenous compounds as donors	1	1	0.132461	0.540345	Pbr033375.1
Molecular Function	GO:0016663	oxidoreductase activity, acting on other nitrogenous compounds as donors, oxygen as acceptor	1	1	0.132461	0.540345	Pbr033375.1
Molecular Function	GO:0050515	4-(cytidine 5'-diphospho)-2-C-methyl-D-erythritol kinase activity	1	1	0.132461	0.540345	Pbr038551.1
Molecular Function	GO:0051020	GTPase binding	1	1	0.132461	0.540345	Pbr033594.1
Molecular Function	GO:0097506	deaminated base DNA N-glycosylase activity	1	1	0.132461	0.540345	Pbr012226.1
Molecular Function	GO:0000062	fatty-acyl-CoA binding	2	5	0.133412	0.540345	Pbr020401.1;Pbr035653.1
Molecular Function	GO:0003909	DNA ligase activity	2	5	0.133412	0.540345	Pbr035952.1;Pbr037617.1
Molecular Function	GO:0003910	DNA ligase (ATP) activity	2	5	0.133412	0.540345	Pbr035952.1;Pbr037617.1
Molecular Function	GO:0004349	glutamate 5-kinase activity	2	5	0.133412	0.540345	Pbr011397.1;Pbr035890.1
Molecular Function	GO:0004645	phosphorylase activity	2	5	0.133412	0.540345	Pbr016213.1;Pbr042329.1
Molecular Function	GO:0004821	histidine-tRNA ligase activity	2	5	0.133412	0.540345	Pbr004019.1;Pbr008016.1
Molecular Function	GO:0004827	proline-tRNA ligase activity	2	5	0.133412	0.540345	Pbr019573.3;Pbr037784.1
Molecular Function	GO:0004853	uroporphyrinogen decarboxylase activity	2	5	0.133412	0.540345	Pbr024218.1;Pbr038202.1
Molecular Function	GO:0008553	hydrogen-exporting ATPase activity, phosphorylative mechanism	2	5	0.133412	0.540345	Pbr020348.1;Pbr038885.1
Molecular Function	GO:0016886	ligase activity, forming phosphoric ester bonds	2	5	0.133412	0.540345	Pbr035952.1;Pbr037617.1
Molecular Function	GO:0019203	carbohydrate phosphatase activity	2	5	0.133412	0.540345	Pbr010299.1;Pbr024685.1
Molecular Function	GO:0050307	sucrose-phosphate phosphatase activity	2	5	0.133412	0.540345	Pbr010299.1;Pbr024685.1
Molecular Function	GO:0050308	sugar-phosphatase activity	2	5	0.133412	0.540345	Pbr010299.1;Pbr024685.1
Molecular Function	GO:0070403	NAD+ binding	2	5	0.133412	0.540345	Pbr018286.1;Pbr025726.1
Molecular Function	GO:0003678	DNA helicase activity	5	21	0.135348	0.540345	Pbr017319.1;Pbr017380.1;Pbr024711.1;Pbr024715.1;Pbr027792.1
Molecular Function	GO:0003883	CTP synthase activity	3	10	0.13642	0.540345	Pbr002524.1;Pbr010240.2;Pbr030850.1
Molecular Function	GO:0003968	RNA-directed RNA polymerase activity	3	10	0.13642	0.540345	Pbr015513.1;Pbr015515.1;Pbr028822.2
Molecular Function	GO:0015291	secondary active transmembrane transporter activity	35	219	0.136435	0.540345	Pbr002313.1;Pbr002344.1;Pbr002742.1;Pbr004916.1;Pbr006196.2;Pbr006748.1;Pbr007039.1;Pbr008924.1;Pbr012176.1;Pbr013931.1;Pbr014979.1;Pbr015643.1;Pbr015827.1;Pbr015901.1;Pbr017120.1;Pbr017678.1;Pbr018097.1;Pbr020066.1;Pbr020344.1;Pbr021501.1;Pbr022782.1;Pbr023730.1;Pbr024749.1;Pbr027372.1;Pbr028701.1;Pbr028755.1;Pbr034119.1;Pbr036179.1;Pbr036183.1;Pbr037805.1;Pbr038294.1;Pbr040664.1;Pbr040965.1;Pbr…
Molecular Function	GO:0008170	N-methyltransferase activity	7	33	0.137949	0.541417	Pbr004884.1;Pbr018338.1;Pbr019360.2;Pbr024738.1;Pbr027928.1;Pbr033460.1;Pbr036626.1
Molecular Function	GO:0016831	carboxy-lyase activity	11	58	0.13825	0.541417	Pbr004300.2;Pbr008479.1;Pbr008480.1;Pbr013232.1;Pbr024218.1;Pbr027508.1;Pbr028315.1;Pbr028702.1;Pbr032602.1;Pbr034762.1;Pbr038202.1
Molecular Function	GO:0004518	nuclease activity	30	185	0.139038	0.541475	Pbr000294.2;Pbr000833.1;Pbr002634.1;Pbr004403.1;Pbr006929.1;Pbr007293.1;Pbr007685.1;Pbr008298.1;Pbr008869.1;Pbr010324.1;Pbr013112.1;Pbr014401.1;Pbr015348.1;Pbr015688.1;Pbr016879.1;Pbr019929.1;Pbr022931.1;Pbr024402.1;Pbr025485.1;Pbr027803.1;Pbr028933.1;Pbr029783.2;Pbr034288.1;Pbr035425.1;Pbr035503.1;Pbr036439.1;Pbr036966.2;Pbr038265.1;Pbr039750.1;Pbr040747.1
Molecular Function	GO:0016791	phosphatase activity	32	199	0.140722	0.542012	Pbr001699.9;Pbr003100.1;Pbr004281.1;Pbr004673.1;Pbr010299.1;Pbr010548.1;Pbr010549.1;Pbr011354.1;Pbr011405.1;Pbr011706.1;Pbr015082.1;Pbr015521.1;Pbr015548.1;Pbr015581.1;Pbr017785.1;Pbr019984.2;Pbr022419.2;Pbr023075.1;Pbr024685.1;Pbr025190.1;Pbr025436.1;Pbr026278.2;Pbr031956.1;Pbr032271.1;Pbr033124.1;Pbr034179.1;Pbr034357.1;Pbr035952.1;Pbr036896.1;Pbr038367.1;Pbr038816.1;Pbr039696.1
Molecular Function	GO:0050660	flavin adenine dinucleotide binding	32	199	0.140722	0.542012	Pbr000277.1;Pbr003889.1;Pbr009115.1;Pbr011295.1;Pbr011736.1;Pbr015341.1;Pbr015360.1;Pbr015615.1;Pbr016950.1;Pbr017802.1;Pbr017826.1;Pbr019909.1;Pbr019933.1;Pbr020651.1;Pbr020693.1;Pbr020793.1;Pbr021335.1;Pbr023445.1;Pbr023847.1;Pbr024346.1;Pbr024686.1;Pbr024687.1;Pbr024790.1;Pbr025294.1;Pbr025866.1;Pbr029589.1;Pbr030434.2;Pbr033152.1;Pbr038526.1;Pbr041710.1;Pbr041712.1;Pbr042068.1
Molecular Function	GO:0016884	carbon-nitrogen ligase activity, with glutamine as amido-N-donor	10	52	0.142905	0.547413	Pbr010163.1;Pbr021619.1;Pbr021620.1;Pbr023508.1;Pbr030498.1;Pbr033463.1;Pbr038850.1;Pbr041178.1;Pbr041179.1;Pbr042866.1
Molecular Function	GO:0016616	oxidoreductase activity, acting on the CH-OH group of donors, NAD or NADP as acceptor	25	152	0.147541	0.562101	Pbr001948.1;Pbr002800.2;Pbr004246.1;Pbr004248.1;Pbr004609.1;Pbr008479.1;Pbr008480.1;Pbr010250.5;Pbr012522.1;Pbr018807.1;Pbr019171.1;Pbr020464.1;Pbr022485.1;Pbr022902.1;Pbr022904.1;Pbr022937.1;Pbr024242.1;Pbr025845.1;Pbr027407.1;Pbr027709.3;Pbr031060.1;Pbr036892.1;Pbr037356.1;Pbr038845.1;Pbr042090.1
Molecular Function	GO:0003924	GTPase activity	34	214	0.148406	0.562339	Pbr000413.1;Pbr004474.1;Pbr005389.1;Pbr005912.1;Pbr009884.1;Pbr009959.1;Pbr012124.1;Pbr012889.1;Pbr014916.1;Pbr016188.1;Pbr016911.1;Pbr017660.1;Pbr019181.1;Pbr020355.2;Pbr020815.3;Pbr020958.1;Pbr022505.1;Pbr022820.1;Pbr023799.1;Pbr024044.1;Pbr024210.1;Pbr025648.1;Pbr025695.1;Pbr029776.2;Pbr031105.1;Pbr031200.1;Pbr032862.1;Pbr033998.1;Pbr034999.1;Pbr036342.2;Pbr038497.1;Pbr038879.1;Pbr042813.1;Pbr…
Molecular Function	GO:0008889	glycerophosphodiester phosphodiesterase activity	4	16	0.152253	0.573813	Pbr008037.1;Pbr020164.1;Pbr026948.1;Pbr034273.1
Molecular Function	GO:1901681	sulfur compound binding	6	28	0.157273	0.589565	Pbr004373.1;Pbr013026.1;Pbr016293.1;Pbr019445.1;Pbr020401.1;Pbr035653.1
Molecular Function	GO:0046983	protein dimerization activity	33	210	0.168327	0.620383	Pbr000419.1;Pbr004364.1;Pbr004658.1;Pbr007163.1;Pbr007566.2;Pbr008558.1;Pbr009074.1;Pbr010517.1;Pbr012129.1;Pbr012651.1;Pbr014120.1;Pbr016302.1;Pbr017854.1;Pbr018586.1;Pbr019461.1;Pbr022894.1;Pbr026615.1;Pbr026723.2;Pbr028080.1;Pbr028659.1;Pbr028822.2;Pbr029750.1;Pbr031203.1;Pbr033107.1;Pbr036339.1;Pbr037412.1;Pbr037712.1;Pbr038249.1;Pbr039776.1;Pbr040042.1;Pbr040044.1;Pbr040479.1;Pbr041663.1
Molecular Function	GO:0015238	drug transmembrane transporter activity	18	107	0.169588	0.620383	Pbr002344.1;Pbr004916.1;Pbr006196.2;Pbr013931.1;Pbr015827.1;Pbr018097.1;Pbr020066.1;Pbr020344.1;Pbr021501.1;Pbr024749.1;Pbr027372.1;Pbr028755.1;Pbr036183.1;Pbr038294.1;Pbr040664.1;Pbr040965.1;Pbr041778.1;Pbr042742.1
Molecular Function	GO:0090484	drug transporter activity	18	107	0.169588	0.620383	Pbr002344.1;Pbr004916.1;Pbr006196.2;Pbr013931.1;Pbr015827.1;Pbr018097.1;Pbr020066.1;Pbr020344.1;Pbr021501.1;Pbr024749.1;Pbr027372.1;Pbr028755.1;Pbr036183.1;Pbr038294.1;Pbr040664.1;Pbr040965.1;Pbr041778.1;Pbr042742.1
Molecular Function	GO:0019202	amino acid kinase activity	3	11	0.169977	0.620383	Pbr008015.1;Pbr011397.1;Pbr035890.1
Molecular Function	GO:0003746	translation elongation factor activity	7	35	0.173045	0.620383	Pbr003104.1;Pbr003528.1;Pbr014408.1;Pbr024044.1;Pbr026591.4;Pbr027560.1;Pbr034245.1
Molecular Function	GO:0005057	receptor signaling protein activity	16	94	0.174612	0.620383	Pbr007273.2;Pbr010771.1;Pbr012151.3;Pbr013929.1;Pbr020445.2;Pbr023435.1;Pbr025056.1;Pbr028390.1;Pbr028774.1;Pbr029657.1;Pbr030132.2;Pbr032265.1;Pbr032960.1;Pbr034277.2;Pbr035545.1;Pbr038865.1
Molecular Function	GO:0008375	acetylglucosaminyltransferase activity	11	61	0.177529	0.620383	Pbr000112.1;Pbr000935.1;Pbr004651.1;Pbr014521.1;Pbr017687.1;Pbr021261.1;Pbr024436.1;Pbr035509.1;Pbr038315.1;Pbr040840.1;Pbr041821.1
Molecular Function	GO:0016765	transferase activity, transferring alkyl or aryl (other than methyl) groups	11	61	0.177529	0.620383	Pbr000730.1;Pbr002567.1;Pbr003185.1;Pbr009987.1;Pbr018549.1;Pbr018902.2;Pbr026524.1;Pbr028995.1;Pbr030460.1;Pbr035249.1;Pbr040620.1
Molecular Function	GO:0015075	ion transmembrane transporter activity	85	582	0.178565	0.620383	Pbr000607.1;Pbr000701.1;Pbr001237.1;Pbr002313.1;Pbr002401.1;Pbr002476.1;Pbr002573.1;Pbr002742.1;Pbr003354.1;Pbr003610.1;Pbr004298.1;Pbr004469.1;Pbr004851.1;Pbr005262.1;Pbr006055.2;Pbr006748.1;Pbr006821.1;Pbr007039.1;Pbr007143.1;Pbr007597.1;Pbr008086.1;Pbr008252.1;Pbr008924.1;Pbr009309.3;Pbr009695.1;Pbr012176.1;Pbr013208.1;Pbr013683.1;Pbr014979.1;Pbr015643.1;Pbr015901.1;Pbr016651.1;Pbr016883.1;Pbr…
Molecular Function	GO:0003872	6-phosphofructokinase activity	4	17	0.179437	0.620383	Pbr015118.1;Pbr028609.1;Pbr028610.1;Pbr037594.1
Molecular Function	GO:1901618	organic hydroxy compound transmembrane transporter activity	4	17	0.179437	0.620383	Pbr015901.1;Pbr024749.1;Pbr027372.1;Pbr028701.1
Molecular Function	GO:0004435	phosphatidylinositol phospholipase C activity	2	6	0.183107	0.620383	Pbr010903.1;Pbr042197.1
Molecular Function	GO:0016841	ammonia-lyase activity	2	6	0.183107	0.620383	Pbr008016.1;Pbr027962.1
Molecular Function	GO:0016851	magnesium chelatase activity	2	6	0.183107	0.620383	Pbr016168.1;Pbr027640.1
Molecular Function	GO:0016984	ribulose-bisphosphate carboxylase activity	2	6	0.183107	0.620383	Pbr032602.1;Pbr034762.1
Molecular Function	GO:0051002	ligase activity, forming nitrogen-metal bonds	2	6	0.183107	0.620383	Pbr016168.1;Pbr027640.1
Molecular Function	GO:0051003	ligase activity, forming nitrogen-metal bonds, forming coordination complexes	2	6	0.183107	0.620383	Pbr016168.1;Pbr027640.1
Molecular Function	GO:0016769	transferase activity, transferring nitrogenous groups	12	68	0.18311	0.620383	Pbr000887.1;Pbr001269.1;Pbr004709.2;Pbr005397.1;Pbr015959.1;Pbr019803.1;Pbr026626.1;Pbr027125.3;Pbr029873.1;Pbr029877.1;Pbr032201.1;Pbr036191.1
Molecular Function	GO:0016881	acid-amino acid ligase activity	20	122	0.183555	0.620383	Pbr009224.1;Pbr011394.1;Pbr011958.2;Pbr014124.1;Pbr014993.1;Pbr015294.2;Pbr015948.1;Pbr017347.1;Pbr017425.1;Pbr018292.1;Pbr021370.1;Pbr022472.1;Pbr023226.1;Pbr027115.1;Pbr028219.1;Pbr031559.1;Pbr032402.1;Pbr033006.1;Pbr034584.1;Pbr038323.1
Molecular Function	GO:0043167	ion binding	1024	7566	0.18419	0.620383	Pbr000027.1;Pbr000047.1;Pbr000231.1;Pbr000233.1;Pbr000277.1;Pbr000285.1;Pbr000312.1;Pbr000364.1;Pbr000371.1;Pbr000413.1;Pbr000515.1;Pbr000546.1;Pbr000550.1;Pbr000551.1;Pbr000555.1;Pbr000606.1;Pbr000645.1;Pbr000694.1;Pbr000739.1;Pbr000768.2;Pbr000778.1;Pbr000782.1;Pbr000814.1;Pbr000822.1;Pbr000823.1;Pbr000835.1;Pbr000887.1;Pbr000888.2;Pbr000892.1;Pbr001035.1;Pbr001228.1;Pbr001233.1;Pbr001237.1;Pbr…
Molecular Function	GO:0005525	GTP binding	55	368	0.184965	0.620383	Pbr000047.1;Pbr000413.1;Pbr002485.1;Pbr002569.2;Pbr004184.1;Pbr004474.1;Pbr005389.1;Pbr005912.1;Pbr009884.1;Pbr009959.1;Pbr012124.1;Pbr012889.1;Pbr013114.1;Pbr014916.1;Pbr016188.1;Pbr016911.1;Pbr017660.1;Pbr019181.1;Pbr020355.2;Pbr020632.1;Pbr020815.3;Pbr020958.1;Pbr022505.1;Pbr022820.1;Pbr023729.1;Pbr023799.1;Pbr024044.1;Pbr024210.1;Pbr025648.1;Pbr025685.1;Pbr025695.1;Pbr026637.1;Pbr026904.1;Pbr…
Molecular Function	GO:0032561	guanyl ribonucleotide binding	55	368	0.184965	0.620383	Pbr000047.1;Pbr000413.1;Pbr002485.1;Pbr002569.2;Pbr004184.1;Pbr004474.1;Pbr005389.1;Pbr005912.1;Pbr009884.1;Pbr009959.1;Pbr012124.1;Pbr012889.1;Pbr013114.1;Pbr014916.1;Pbr016188.1;Pbr016911.1;Pbr017660.1;Pbr019181.1;Pbr020355.2;Pbr020632.1;Pbr020815.3;Pbr020958.1;Pbr022505.1;Pbr022820.1;Pbr023729.1;Pbr023799.1;Pbr024044.1;Pbr024210.1;Pbr025648.1;Pbr025685.1;Pbr025695.1;Pbr026637.1;Pbr026904.1;Pbr…
Molecular Function	GO:0019001	guanyl nucleotide binding	56	376	0.189815	0.628608	Pbr000047.1;Pbr000413.1;Pbr002485.1;Pbr002569.2;Pbr004184.1;Pbr004474.1;Pbr005389.1;Pbr005912.1;Pbr009884.1;Pbr009959.1;Pbr012124.1;Pbr012889.1;Pbr013114.1;Pbr014916.1;Pbr016188.1;Pbr016911.1;Pbr017660.1;Pbr019181.1;Pbr020355.2;Pbr020632.1;Pbr020815.3;Pbr020958.1;Pbr022505.1;Pbr022820.1;Pbr023729.1;Pbr023799.1;Pbr024044.1;Pbr024210.1;Pbr025041.1;Pbr025648.1;Pbr025685.1;Pbr025695.1;Pbr026637.1;Pbr…
Molecular Function	GO:0004222	metalloendopeptidase activity	11	62	0.191685	0.628608	Pbr003862.1;Pbr007431.1;Pbr007666.2;Pbr013848.1;Pbr016552.1;Pbr016875.1;Pbr019141.1;Pbr035075.1;Pbr036255.1;Pbr041367.1;Pbr042309.1
Molecular Function	GO:0015298	solute:cation antiporter activity	11	62	0.191685	0.628608	Pbr006748.1;Pbr007039.1;Pbr012176.1;Pbr015643.1;Pbr017120.1;Pbr017678.1;Pbr022782.1;Pbr024749.1;Pbr027372.1;Pbr034119.1;Pbr037805.1
Molecular Function	GO:0015299	solute:proton antiporter activity	11	62	0.191685	0.628608	Pbr006748.1;Pbr007039.1;Pbr012176.1;Pbr015643.1;Pbr017120.1;Pbr017678.1;Pbr022782.1;Pbr024749.1;Pbr027372.1;Pbr034119.1;Pbr037805.1
Molecular Function	GO:0044877	macromolecular complex binding	7	36	0.1919	0.628608	Pbr008187.1;Pbr008386.1;Pbr020015.1;Pbr029390.3;Pbr030319.1;Pbr034245.1;Pbr034770.2
Molecular Function	GO:0016627	oxidoreductase activity, acting on the CH-CH group of donors	9	49	0.193795	0.631862	Pbr000490.1;Pbr007471.1;Pbr021627.1;Pbr022370.3;Pbr023847.1;Pbr024737.1;Pbr028867.1;Pbr036395.1;Pbr038862.1
Molecular Function	GO:0000156	phosphorelay response regulator activity	10	56	0.200801	0.650368	Pbr007273.2;Pbr010771.1;Pbr012151.3;Pbr013929.1;Pbr025056.1;Pbr028774.1;Pbr030132.2;Pbr032265.1;Pbr032960.1;Pbr034277.2
Molecular Function	GO:0016846	carbon-sulfur lyase activity	8	43	0.202502	0.650368	Pbr012603.1;Pbr016639.1;Pbr025676.1;Pbr027179.1;Pbr027180.1;Pbr032201.1;Pbr036191.1;Pbr039725.2
Molecular Function	GO:0016840	carbon-nitrogen lyase activity	5	24	0.204536	0.650368	Pbr008016.1;Pbr027705.1;Pbr027962.1;Pbr037424.4;Pbr037937.1
Molecular Function	GO:0004332	fructose-bisphosphate aldolase activity	3	12	0.205562	0.650368	Pbr005501.1;Pbr005502.1;Pbr038845.1
Molecular Function	GO:0008466	glycogenin glucosyltransferase activity	3	12	0.205562	0.650368	Pbr017705.1;Pbr023551.1;Pbr028587.1
Molecular Function	GO:0019207	kinase regulator activity	4	18	0.208076	0.650368	Pbr001383.1;Pbr014532.1;Pbr018436.1;Pbr030375.1
Molecular Function	GO:0019887	protein kinase regulator activity	4	18	0.208076	0.650368	Pbr001383.1;Pbr014532.1;Pbr018436.1;Pbr030375.1
Molecular Function	GO:0005543	phospholipid binding	9	50	0.210505	0.650368	Pbr001927.1;Pbr009586.1;Pbr012459.2;Pbr015362.1;Pbr016038.2;Pbr021951.1;Pbr022984.1;Pbr022985.1;Pbr027852.1
Molecular Function	GO:0003725	double-stranded RNA binding	7	37	0.211532	0.650368	Pbr019929.1;Pbr025485.1;Pbr027803.1;Pbr034288.1;Pbr039750.1;Pbr041905.1;Pbr042090.1
Molecular Function	GO:0004970	ionotropic glutamate receptor activity	7	37	0.211532	0.650368	Pbr019841.2;Pbr019843.1;Pbr019845.1;Pbr036450.1;Pbr036457.1;Pbr037340.1;Pbr038727.1
Molecular Function	GO:0005231	excitatory extracellular ligand-gated ion channel activity	7	37	0.211532	0.650368	Pbr019841.2;Pbr019843.1;Pbr019845.1;Pbr036450.1;Pbr036457.1;Pbr037340.1;Pbr038727.1
Molecular Function	GO:0005234	extracellular-glutamate-gated ion channel activity	7	37	0.211532	0.650368	Pbr019841.2;Pbr019843.1;Pbr019845.1;Pbr036450.1;Pbr036457.1;Pbr037340.1;Pbr038727.1
Molecular Function	GO:0008066	glutamate receptor activity	7	37	0.211532	0.650368	Pbr019841.2;Pbr019843.1;Pbr019845.1;Pbr036450.1;Pbr036457.1;Pbr037340.1;Pbr038727.1
Molecular Function	GO:0003723	RNA binding	85	591	0.220405	0.659371	Pbr000036.1;Pbr000767.1;Pbr001715.1;Pbr002485.1;Pbr002634.1;Pbr003104.1;Pbr003528.1;Pbr004386.2;Pbr004445.1;Pbr006929.1;Pbr008298.1;Pbr008635.1;Pbr008869.1;Pbr009058.1;Pbr010574.1;Pbr011418.1;Pbr011589.1;Pbr012316.1;Pbr012541.1;Pbr013147.1;Pbr014292.1;Pbr014408.1;Pbr015067.1;Pbr015348.1;Pbr015499.1;Pbr016591.2;Pbr016873.1;Pbr016909.1;Pbr017193.1;Pbr018604.1;Pbr018941.1;Pbr019898.1;Pbr019929.1;Pbr…
Molecular Function	GO:0004519	endonuclease activity	14	85	0.230395	0.659371	Pbr000294.2;Pbr002634.1;Pbr007293.1;Pbr007685.1;Pbr008869.1;Pbr010324.1;Pbr014401.1;Pbr019929.1;Pbr025485.1;Pbr027803.1;Pbr029783.2;Pbr034288.1;Pbr036439.1;Pbr039750.1
Molecular Function	GO:0004812	aminoacyl-tRNA ligase activity	16	99	0.23353	0.659371	Pbr004019.1;Pbr008016.1;Pbr010038.1;Pbr012234.1;Pbr014853.2;Pbr015538.1;Pbr019491.1;Pbr019573.3;Pbr024541.3;Pbr027873.2;Pbr031605.2;Pbr032351.1;Pbr033310.1;Pbr035249.1;Pbr037784.1;Pbr037844.1
Molecular Function	GO:0004075	biotin carboxylase activity	2	7	0.234846	0.659371	Pbr026918.3;Pbr041255.1
Molecular Function	GO:0004634	phosphopyruvate hydratase activity	2	7	0.234846	0.659371	Pbr020223.1;Pbr028010.2
Molecular Function	GO:0008641	small protein activating enzyme activity	2	7	0.234846	0.659371	Pbr001228.1;Pbr015796.2
Molecular Function	GO:0017176	phosphatidylinositol N-acetylglucosaminyltransferase activity	2	7	0.234846	0.659371	Pbr000935.1;Pbr004651.1
Molecular Function	GO:0047746	chlorophyllase activity	2	7	0.234846	0.659371	Pbr012920.1;Pbr036783.1
Molecular Function	GO:0016843	amine-lyase activity	3	13	0.242611	0.659371	Pbr027705.1;Pbr037424.4;Pbr037937.1
Molecular Function	GO:0016844	strictosidine synthase activity	3	13	0.242611	0.659371	Pbr027705.1;Pbr037424.4;Pbr037937.1
Molecular Function	GO:0008276	protein methyltransferase activity	6	32	0.243572	0.659371	Pbr018338.1;Pbr019360.2;Pbr024738.1;Pbr027928.1;Pbr033460.1;Pbr036626.1
Molecular Function	GO:0022892	substrate-specific transporter activity	111	786	0.24476	0.659371	Pbr000607.1;Pbr000701.1;Pbr001237.1;Pbr002313.1;Pbr002401.1;Pbr002476.1;Pbr002573.1;Pbr002742.1;Pbr003159.1;Pbr003354.1;Pbr003375.1;Pbr003610.1;Pbr003612.1;Pbr003615.1;Pbr004298.1;Pbr004362.1;Pbr004469.1;Pbr004851.1;Pbr005262.1;Pbr006055.2;Pbr006748.1;Pbr006821.1;Pbr007039.1;Pbr007143.1;Pbr007597.1;Pbr008086.1;Pbr008094.1;Pbr008095.1;Pbr008252.1;Pbr008924.1;Pbr009309.3;Pbr009695.1;Pbr011967.3;Pbr…
Molecular Function	GO:0016875	ligase activity, forming carbon-oxygen bonds	16	100	0.246216	0.659371	Pbr004019.1;Pbr008016.1;Pbr010038.1;Pbr012234.1;Pbr014853.2;Pbr015538.1;Pbr019491.1;Pbr019573.3;Pbr024541.3;Pbr027873.2;Pbr031605.2;Pbr032351.1;Pbr033310.1;Pbr035249.1;Pbr037784.1;Pbr037844.1
Molecular Function	GO:0016876	ligase activity, forming aminoacyl-tRNA and related compounds	16	100	0.246216	0.659371	Pbr004019.1;Pbr008016.1;Pbr010038.1;Pbr012234.1;Pbr014853.2;Pbr015538.1;Pbr019491.1;Pbr019573.3;Pbr024541.3;Pbr027873.2;Pbr031605.2;Pbr032351.1;Pbr033310.1;Pbr035249.1;Pbr037784.1;Pbr037844.1
Molecular Function	GO:0004133	glycogen debranching enzyme activity	1	2	0.247382	0.659371	Pbr021310.1
Molecular Function	GO:0004134	4-alpha-glucanotransferase activity	1	2	0.247382	0.659371	Pbr021310.1
Molecular Function	GO:0004150	dihydroneopterin aldolase activity	1	2	0.247382	0.659371	Pbr001330.1
Molecular Function	GO:0004198	calcium-dependent cysteine-type endopeptidase activity	1	2	0.247382	0.659371	Pbr030169.1
Molecular Function	GO:0004329	formate-tetrahydrofolate ligase activity	1	2	0.247382	0.659371	Pbr000694.1
Molecular Function	GO:0004350	glutamate-5-semialdehyde dehydrogenase activity	1	2	0.247382	0.659371	Pbr035890.1
Molecular Function	GO:0004491	methylmalonate-semialdehyde dehydrogenase (acylating) activity	1	2	0.247382	0.659371	Pbr005384.1
Molecular Function	GO:0004592	pantoate-beta-alanine ligase activity	1	2	0.247382	0.659371	Pbr033006.1
Molecular Function	GO:0004619	phosphoglycerate mutase activity	1	2	0.247382	0.659371	Pbr013657.1
Molecular Function	GO:0004794	L-threonine ammonia-lyase activity	1	2	0.247382	0.659371	Pbr027962.1
Molecular Function	GO:0008239	dipeptidyl-peptidase activity	1	2	0.247382	0.659371	Pbr022441.1
Molecular Function	GO:0008442	3-hydroxyisobutyrate dehydrogenase activity	1	2	0.247382	0.659371	Pbr038845.1
Molecular Function	GO:0008676	3-deoxy-8-phosphooctulonate synthase activity	1	2	0.247382	0.659371	Pbr002567.1
Molecular Function	GO:0008937	ferredoxin-NAD(P) reductase activity	1	2	0.247382	0.659371	Pbr026239.1
Molecular Function	GO:0008974	phosphoribulokinase activity	1	2	0.247382	0.659371	Pbr016333.1
Molecular Function	GO:0009045	xylose isomerase activity	1	2	0.247382	0.659371	Pbr002193.1
Molecular Function	GO:0016730	oxidoreductase activity, acting on iron-sulfur proteins as donors	1	2	0.247382	0.659371	Pbr026239.1
Molecular Function	GO:0016731	oxidoreductase activity, acting on iron-sulfur proteins as donors, NAD or NADP as acceptor	1	2	0.247382	0.659371	Pbr026239.1
Molecular Function	GO:0046429	4-hydroxy-3-methylbut-2-en-1-yl diphosphate synthase activity	1	2	0.247382	0.659371	Pbr008422.1
Molecular Function	GO:0047750	cholestenol delta-isomerase activity	1	2	0.247382	0.659371	Pbr018616.1
Molecular Function	GO:0052592	oxidoreductase activity, acting on CH or CH2 groups, with an iron-sulfur protein as acceptor	1	2	0.247382	0.659371	Pbr008422.1
Molecular Function	GO:0042578	phosphoric ester hydrolase activity	41	278	0.252471	0.670388	Pbr001699.9;Pbr003100.1;Pbr004281.1;Pbr004673.1;Pbr008037.1;Pbr010299.1;Pbr010548.1;Pbr010549.1;Pbr010903.1;Pbr011354.1;Pbr011405.1;Pbr011706.1;Pbr015082.1;Pbr015521.1;Pbr015548.1;Pbr015581.1;Pbr017785.1;Pbr019458.2;Pbr019984.2;Pbr020164.1;Pbr022419.2;Pbr023075.1;Pbr024685.1;Pbr025190.1;Pbr025436.1;Pbr026278.2;Pbr026948.1;Pbr031956.1;Pbr032271.1;Pbr033124.1;Pbr034179.1;Pbr034204.1;Pbr034273.1;Pbr…
Molecular Function	GO:0003684	damaged DNA binding	5	26	0.255918	0.676976	Pbr004378.1;Pbr012041.1;Pbr027715.1;Pbr030659.1;Pbr038766.1
Molecular Function	GO:0003677	DNA binding	296	2159	0.260713	0.687068	Pbr000036.1;Pbr000072.1;Pbr000285.1;Pbr000312.1;Pbr000396.1;Pbr000407.1;Pbr000615.1;Pbr000670.1;Pbr000782.1;Pbr000833.1;Pbr001034.1;Pbr001162.1;Pbr001211.1;Pbr001233.1;Pbr001238.1;Pbr001328.1;Pbr001419.4;Pbr001551.1;Pbr001950.1;Pbr002020.1;Pbr002038.1;Pbr002083.1;Pbr002238.1;Pbr002467.1;Pbr002526.1;Pbr002910.1;Pbr002913.1;Pbr003156.1;Pbr003190.2;Pbr003476.1;Pbr003599.1;Pbr004234.1;Pbr004307.1;Pbr…
Molecular Function	GO:0016757	transferase activity, transferring glycosyl groups	93	658	0.263685	0.692295	Pbr000112.1;Pbr000518.1;Pbr000683.1;Pbr000877.1;Pbr000935.1;Pbr001065.2;Pbr001923.1;Pbr002121.1;Pbr002392.1;Pbr003092.1;Pbr003303.1;Pbr003304.5;Pbr003510.1;Pbr004651.1;Pbr004983.2;Pbr006426.1;Pbr006541.1;Pbr008190.1;Pbr008547.1;Pbr008619.1;Pbr009023.1;Pbr009965.1;Pbr011077.1;Pbr011566.1;Pbr011581.1;Pbr013252.2;Pbr013416.1;Pbr013643.1;Pbr014155.1;Pbr014263.1;Pbr014521.1;Pbr015090.1;Pbr015135.1;Pbr…
Molecular Function	GO:0008443	phosphofructokinase activity	4	20	0.268615	0.699996	Pbr015118.1;Pbr028609.1;Pbr028610.1;Pbr037594.1
Molecular Function	GO:0099516	ion antiporter activity	4	20	0.268615	0.699996	Pbr002313.1;Pbr014979.1;Pbr017120.1;Pbr023730.1
Molecular Function	GO:0022891	substrate-specific transmembrane transporter activity	98	698	0.280581	0.712814	Pbr000607.1;Pbr000701.1;Pbr001237.1;Pbr002313.1;Pbr002401.1;Pbr002476.1;Pbr002573.1;Pbr002742.1;Pbr003159.1;Pbr003354.1;Pbr003610.1;Pbr003612.1;Pbr003615.1;Pbr004298.1;Pbr004469.1;Pbr004851.1;Pbr005262.1;Pbr006055.2;Pbr006748.1;Pbr006821.1;Pbr007039.1;Pbr007143.1;Pbr007597.1;Pbr008086.1;Pbr008094.1;Pbr008095.1;Pbr008252.1;Pbr008924.1;Pbr009309.3;Pbr009695.1;Pbr012176.1;Pbr013208.1;Pbr013683.1;Pbr…
Molecular Function	GO:0004372	glycine hydroxymethyltransferase activity	3	14	0.280598	0.712814	Pbr007489.3;Pbr012604.1;Pbr016638.1
Molecular Function	GO:0016763	transferase activity, transferring pentosyl groups	5	27	0.282687	0.712814	Pbr003510.1;Pbr009023.1;Pbr013416.1;Pbr033382.2;Pbr035027.1
Molecular Function	GO:0016811	hydrolase activity, acting on carbon-nitrogen (but not peptide) bonds, in linear amides	5	27	0.282687	0.712814	Pbr018286.1;Pbr024422.1;Pbr025726.1;Pbr036282.1;Pbr040530.1
Molecular Function	GO:0003774	motor activity	18	117	0.28416	0.712814	Pbr004327.1;Pbr005877.2;Pbr005878.2;Pbr006262.1;Pbr011714.1;Pbr012259.1;Pbr014867.1;Pbr019330.1;Pbr019774.1;Pbr020322.1;Pbr022362.1;Pbr027355.1;Pbr029291.2;Pbr029576.1;Pbr032946.1;Pbr033255.1;Pbr033649.1;Pbr035798.1
Molecular Function	GO:0004527	exonuclease activity	10	61	0.284468	0.712814	Pbr004403.1;Pbr006929.1;Pbr015348.1;Pbr015688.1;Pbr016879.1;Pbr024402.1;Pbr028933.1;Pbr035425.1;Pbr035503.1;Pbr038265.1
Molecular Function	GO:0004540	ribonuclease activity	13	82	0.286782	0.712814	Pbr002634.1;Pbr006929.1;Pbr008298.1;Pbr008869.1;Pbr015348.1;Pbr019929.1;Pbr025485.1;Pbr027803.1;Pbr034288.1;Pbr035425.1;Pbr035503.1;Pbr036439.1;Pbr039750.1
Molecular Function	GO:0003978	UDP-glucose 4-epimerase activity	2	8	0.287215	0.712814	Pbr033821.1;Pbr035064.1
Molecular Function	GO:0004664	prephenate dehydratase activity	2	8	0.287215	0.712814	Pbr031904.1;Pbr033925.1
Molecular Function	GO:0008172	S-methyltransferase activity	2	8	0.287215	0.712814	Pbr016887.1;Pbr025793.1
Molecular Function	GO:0008964	phosphoenolpyruvate carboxylase activity	2	8	0.287215	0.712814	Pbr013232.1;Pbr027508.1
Molecular Function	GO:0047325	inositol tetrakisphosphate 1-kinase activity	2	8	0.287215	0.712814	Pbr025653.2;Pbr036390.1
Molecular Function	GO:0051765	inositol tetrakisphosphate kinase activity	2	8	0.287215	0.712814	Pbr025653.2;Pbr036390.1
Molecular Function	GO:0008270	zinc ion binding	251	1833	0.287786	0.712814	Pbr000285.1;Pbr000312.1;Pbr000515.1;Pbr000606.1;Pbr000778.1;Pbr001233.1;Pbr001419.4;Pbr002012.2;Pbr002467.1;Pbr002508.1;Pbr002544.1;Pbr002844.2;Pbr002898.1;Pbr002910.1;Pbr003443.1;Pbr003476.1;Pbr003617.1;Pbr003691.2;Pbr003809.1;Pbr003862.1;Pbr003884.1;Pbr004267.2;Pbr004355.1;Pbr004399.1;Pbr004403.1;Pbr004445.1;Pbr004925.1;Pbr004931.1;Pbr004941.1;Pbr005182.1;Pbr005257.1;Pbr005366.1;Pbr005595.1;Pbr…
Molecular Function	GO:0008408	3'-5' exonuclease activity	6	34	0.291045	0.712814	Pbr006929.1;Pbr015348.1;Pbr016879.1;Pbr028933.1;Pbr035425.1;Pbr035503.1
Molecular Function	GO:0004871	signal transducer activity	49	341	0.291199	0.712814	Pbr001041.1;Pbr002896.1;Pbr003529.1;Pbr004775.2;Pbr007273.2;Pbr008769.1;Pbr010771.1;Pbr012151.3;Pbr012227.1;Pbr012662.1;Pbr013158.1;Pbr013929.1;Pbr016380.1;Pbr019841.2;Pbr019843.1;Pbr019845.1;Pbr020445.2;Pbr022325.1;Pbr023435.1;Pbr025041.1;Pbr025056.1;Pbr025493.1;Pbr025774.1;Pbr027176.2;Pbr027966.1;Pbr028390.1;Pbr028774.1;Pbr029657.1;Pbr030132.2;Pbr030895.1;Pbr031652.1;Pbr032265.1;Pbr032874.1;Pbr…
Molecular Function	GO:0005230	extracellular ligand-gated ion channel activity	7	41	0.296208	0.712814	Pbr019841.2;Pbr019843.1;Pbr019845.1;Pbr036450.1;Pbr036457.1;Pbr037340.1;Pbr038727.1
Molecular Function	GO:0015276	ligand-gated ion channel activity	7	41	0.296208	0.712814	Pbr019841.2;Pbr019843.1;Pbr019845.1;Pbr036450.1;Pbr036457.1;Pbr037340.1;Pbr038727.1
Molecular Function	GO:0016160	amylase activity	7	41	0.296208	0.712814	Pbr006791.1;Pbr009180.1;Pbr015875.1;Pbr025731.1;Pbr033324.1;Pbr042731.1;Pbr042891.1
Molecular Function	GO:0022834	ligand-gated channel activity	7	41	0.296208	0.712814	Pbr019841.2;Pbr019843.1;Pbr019845.1;Pbr036450.1;Pbr036457.1;Pbr037340.1;Pbr038727.1
Molecular Function	GO:0016772	transferase activity, transferring phosphorus-containing groups	324	2381	0.299927	0.712814	Pbr000231.1;Pbr000233.1;Pbr000237.1;Pbr000371.1;Pbr000546.1;Pbr000550.1;Pbr000551.1;Pbr000555.1;Pbr000888.2;Pbr000892.1;Pbr001352.2;Pbr001901.1;Pbr002181.2;Pbr002343.1;Pbr002347.1;Pbr002418.2;Pbr003104.1;Pbr003190.2;Pbr003476.1;Pbr003592.1;Pbr003881.1;Pbr004288.1;Pbr004689.1;Pbr004693.1;Pbr004784.1;Pbr005024.1;Pbr005793.1;Pbr005819.1;Pbr006067.1;Pbr006111.1;Pbr006148.1;Pbr006210.1;Pbr006541.1;Pbr…
Molecular Function	GO:0000175	3'-5'-exoribonuclease activity	4	21	0.299972	0.712814	Pbr006929.1;Pbr015348.1;Pbr035425.1;Pbr035503.1
Molecular Function	GO:0004532	exoribonuclease activity	4	21	0.299972	0.712814	Pbr006929.1;Pbr015348.1;Pbr035425.1;Pbr035503.1
Molecular Function	GO:0016645	oxidoreductase activity, acting on the CH-NH group of donors	4	21	0.299972	0.712814	Pbr015615.1;Pbr019909.1;Pbr040410.1;Pbr040411.1
Molecular Function	GO:0016796	exonuclease activity, active with either ribo- or deoxyribonucleic acids and producing 5'-phosphomonoesters	4	21	0.299972	0.712814	Pbr006929.1;Pbr015348.1;Pbr035425.1;Pbr035503.1
Molecular Function	GO:0016896	exoribonuclease activity, producing 5'-phosphomonoesters	4	21	0.299972	0.712814	Pbr006929.1;Pbr015348.1;Pbr035425.1;Pbr035503.1
Molecular Function	GO:0004806	triglyceride lipase activity	9	55	0.301303	0.713536	Pbr008484.1;Pbr009067.1;Pbr014917.1;Pbr016009.1;Pbr019647.1;Pbr025293.1;Pbr026232.1;Pbr026234.1;Pbr035066.1
Molecular Function	GO:0015079	potassium ion transmembrane transporter activity	10	62	0.302311	0.713536	Pbr016651.1;Pbr016883.1;Pbr018618.1;Pbr021451.2;Pbr021453.1;Pbr026531.1;Pbr033747.1;Pbr034864.1;Pbr037826.1;Pbr039581.1
Molecular Function	GO:0043565	sequence-specific DNA binding	76	542	0.313078	0.730648	Pbr000407.1;Pbr001238.1;Pbr001328.1;Pbr001551.1;Pbr002020.1;Pbr002038.1;Pbr002467.1;Pbr002913.1;Pbr004234.1;Pbr004364.1;Pbr005390.1;Pbr006809.1;Pbr007163.1;Pbr007180.1;Pbr007292.1;Pbr007354.1;Pbr007566.2;Pbr008558.1;Pbr009074.1;Pbr009274.1;Pbr009670.1;Pbr009877.1;Pbr010517.1;Pbr012632.1;Pbr013092.1;Pbr013854.1;Pbr013902.1;Pbr013953.1;Pbr014120.1;Pbr014320.1;Pbr015599.1;Pbr015996.1;Pbr016211.1;Pbr…
Molecular Function	GO:0005247	voltage-gated chloride channel activity	3	15	0.319048	0.730648	Pbr003610.1;Pbr008086.1;Pbr026610.2
Molecular Function	GO:0005254	chloride channel activity	3	15	0.319048	0.730648	Pbr003610.1;Pbr008086.1;Pbr026610.2
Molecular Function	GO:0015108	chloride transmembrane transporter activity	3	15	0.319048	0.730648	Pbr003610.1;Pbr008086.1;Pbr026610.2
Molecular Function	GO:0038023	signaling receptor activity	29	199	0.319309	0.730648	Pbr002896.1;Pbr003529.1;Pbr004775.2;Pbr010771.1;Pbr012151.3;Pbr012662.1;Pbr016380.1;Pbr019841.2;Pbr019843.1;Pbr019845.1;Pbr022325.1;Pbr023435.1;Pbr025056.1;Pbr025774.1;Pbr027176.2;Pbr030895.1;Pbr031652.1;Pbr032874.1;Pbr035528.1;Pbr035545.1;Pbr036284.1;Pbr036450.1;Pbr036457.1;Pbr037340.1;Pbr038727.1;Pbr039403.4;Pbr040286.1;Pbr040437.1;Pbr042790.1
Molecular Function	GO:0008094	DNA-dependent ATPase activity	8	49	0.320009	0.730648	Pbr014778.1;Pbr017319.1;Pbr017380.1;Pbr024711.1;Pbr024715.1;Pbr024730.1;Pbr027792.1;Pbr039278.2
Molecular Function	GO:0004872	receptor activity	30	207	0.326825	0.730648	Pbr002896.1;Pbr003529.1;Pbr004775.2;Pbr008337.2;Pbr010771.1;Pbr012151.3;Pbr012662.1;Pbr016380.1;Pbr019841.2;Pbr019843.1;Pbr019845.1;Pbr022325.1;Pbr023435.1;Pbr025056.1;Pbr025774.1;Pbr027176.2;Pbr030895.1;Pbr031652.1;Pbr032874.1;Pbr035528.1;Pbr035545.1;Pbr036284.1;Pbr036450.1;Pbr036457.1;Pbr037340.1;Pbr038727.1;Pbr039403.4;Pbr040286.1;Pbr040437.1;Pbr042790.1
Molecular Function	GO:0060089	molecular transducer activity	30	207	0.326825	0.730648	Pbr002896.1;Pbr003529.1;Pbr004775.2;Pbr008337.2;Pbr010771.1;Pbr012151.3;Pbr012662.1;Pbr016380.1;Pbr019841.2;Pbr019843.1;Pbr019845.1;Pbr022325.1;Pbr023435.1;Pbr025056.1;Pbr025774.1;Pbr027176.2;Pbr030895.1;Pbr031652.1;Pbr032874.1;Pbr035528.1;Pbr035545.1;Pbr036284.1;Pbr036450.1;Pbr036457.1;Pbr037340.1;Pbr038727.1;Pbr039403.4;Pbr040286.1;Pbr040437.1;Pbr042790.1
Molecular Function	GO:0004607	phosphatidylcholine-sterol O-acyltransferase activity	2	9	0.33914	0.730648	Pbr031701.1;Pbr041433.1
Molecular Function	GO:0004834	tryptophan synthase activity	2	9	0.33914	0.730648	Pbr004189.1;Pbr025284.1
Molecular Function	GO:0050113	inositol oxygenase activity	2	9	0.33914	0.730648	Pbr012208.1;Pbr035260.1
Molecular Function	GO:0016758	transferase activity, transferring hexosyl groups	77	554	0.341591	0.730648	Pbr000112.1;Pbr000518.1;Pbr000683.1;Pbr000877.1;Pbr000935.1;Pbr001065.2;Pbr002121.1;Pbr002392.1;Pbr003092.1;Pbr003303.1;Pbr003304.5;Pbr004651.1;Pbr004983.2;Pbr006426.1;Pbr006541.1;Pbr008190.1;Pbr008547.1;Pbr009965.1;Pbr011077.1;Pbr011566.1;Pbr011581.1;Pbr014155.1;Pbr014263.1;Pbr014521.1;Pbr015090.1;Pbr015135.1;Pbr016213.1;Pbr016300.1;Pbr017224.1;Pbr017247.1;Pbr017687.1;Pbr017705.1;Pbr017882.1;Pbr…
Molecular Function	GO:0022836	gated channel activity	14	93	0.346724	0.730648	Pbr003610.1;Pbr008086.1;Pbr016651.1;Pbr016883.1;Pbr019841.2;Pbr019843.1;Pbr019845.1;Pbr026531.1;Pbr026610.2;Pbr036450.1;Pbr036457.1;Pbr037340.1;Pbr038727.1;Pbr039581.1
Molecular Function	GO:0003830	beta-1,4-mannosylglycoprotein 4-beta-N-acetylglucosaminyltransferase activity	1	3	0.347084	0.730648	Pbr014521.1
Molecular Function	GO:0003852	2-isopropylmalate synthase activity	1	3	0.347084	0.730648	Pbr010073.1
Molecular Function	GO:0003871	5-methyltetrahydropteroyltriglutamate-homocysteine S-methyltransferase activity	1	3	0.347084	0.730648	Pbr016887.1
Molecular Function	GO:0004072	aspartate kinase activity	1	3	0.347084	0.730648	Pbr008015.1
Molecular Function	GO:0004484	mRNA guanylyltransferase activity	1	3	0.347084	0.730648	Pbr035952.1
Molecular Function	GO:0004820	glycine-tRNA ligase activity	1	3	0.347084	0.730648	Pbr037844.1
Molecular Function	GO:0004824	lysine-tRNA ligase activity	1	3	0.347084	0.730648	Pbr035249.1
Molecular Function	GO:0004825	methionine-tRNA ligase activity	1	3	0.347084	0.730648	Pbr032351.1
Molecular Function	GO:0004852	uroporphyrinogen-III synthase activity	1	3	0.347084	0.730648	Pbr008740.1
Molecular Function	GO:0005315	inorganic phosphate transmembrane transporter activity	1	3	0.347084	0.730648	Pbr036179.1
Molecular Function	GO:0008158	hedgehog receptor activity	1	3	0.347084	0.730648	Pbr040286.1
Molecular Function	GO:0008192	RNA guanylyltransferase activity	1	3	0.347084	0.730648	Pbr035952.1
Molecular Function	GO:0008839	4-hydroxy-tetrahydrodipicolinate reductase	1	3	0.347084	0.730648	Pbr036395.1
Molecular Function	GO:0008963	phospho-N-acetylmuramoyl-pentapeptide-transferase activity	1	3	0.347084	0.730648	Pbr041792.3
Molecular Function	GO:0016415	octanoyltransferase activity	1	3	0.347084	0.730648	Pbr006775.1
Molecular Function	GO:0016882	cyclo-ligase activity	1	3	0.347084	0.730648	Pbr030457.1
Molecular Function	GO:0030272	5-formyltetrahydrofolate cyclo-ligase activity	1	3	0.347084	0.730648	Pbr030457.1
Molecular Function	GO:0030604	1-deoxy-D-xylulose-5-phosphate reductoisomerase activity	1	3	0.347084	0.730648	Pbr001948.1
Molecular Function	GO:0033925	mannosyl-glycoprotein endo-beta-N-acetylglucosaminidase activity	1	3	0.347084	0.730648	Pbr010944.1
Molecular Function	GO:0042085	5-methyltetrahydropteroyltri-L-glutamate-dependent methyltransferase activity	1	3	0.347084	0.730648	Pbr016887.1
Molecular Function	GO:0046556	alpha-L-arabinofuranosidase activity	1	3	0.347084	0.730648	Pbr000620.1
Molecular Function	GO:0070568	guanylyltransferase activity	1	3	0.347084	0.730648	Pbr035952.1
Molecular Function	GO:1901677	phosphate transmembrane transporter activity	1	3	0.347084	0.730648	Pbr036179.1
Molecular Function	GO:0008509	anion transmembrane transporter activity	16	108	0.355638	0.73279	Pbr002313.1;Pbr003354.1;Pbr003610.1;Pbr006821.1;Pbr008086.1;Pbr008924.1;Pbr014979.1;Pbr015901.1;Pbr018288.2;Pbr023730.1;Pbr024749.1;Pbr026610.2;Pbr027372.1;Pbr028701.1;Pbr042112.1;Pbr042113.1
Molecular Function	GO:0003995	acyl-CoA dehydrogenase activity	3	16	0.35754	0.73279	Pbr007471.1;Pbr021627.1;Pbr028867.1
Molecular Function	GO:0004506	squalene monooxygenase activity	3	16	0.35754	0.73279	Pbr024790.1;Pbr041710.1;Pbr041712.1
Molecular Function	GO:0016780	phosphotransferase activity, for other substituted phosphate groups	3	16	0.35754	0.73279	Pbr007711.1;Pbr032269.1;Pbr041792.3
Molecular Function	GO:0046912	transferase activity, transferring acyl groups, acyl groups converted into alkyl on transfer	3	16	0.35754	0.73279	Pbr004985.1;Pbr005571.1;Pbr010073.1
Molecular Function	GO:0070566	adenylyltransferase activity	3	16	0.35754	0.73279	Pbr012316.1;Pbr020337.1;Pbr038894.1
Molecular Function	GO:0016836	hydro-lyase activity	9	58	0.359689	0.73279	Pbr004189.1;Pbr008740.1;Pbr020223.1;Pbr020779.1;Pbr022124.1;Pbr025284.1;Pbr028010.2;Pbr031904.1;Pbr033925.1
Molecular Function	GO:0004521	endoribonuclease activity	8	51	0.361909	0.73279	Pbr002634.1;Pbr008869.1;Pbr019929.1;Pbr025485.1;Pbr027803.1;Pbr034288.1;Pbr036439.1;Pbr039750.1
Molecular Function	GO:0004702	receptor signaling protein serine/threonine kinase activity	4	23	0.363595	0.73279	Pbr020445.2;Pbr028390.1;Pbr029657.1;Pbr038865.1
Molecular Function	GO:0004707	MAP kinase activity	4	23	0.363595	0.73279	Pbr020445.2;Pbr028390.1;Pbr029657.1;Pbr038865.1
Molecular Function	GO:0030976	thiamine pyrophosphate binding	4	23	0.363595	0.73279	Pbr004373.1;Pbr013026.1;Pbr016293.1;Pbr019445.1
Molecular Function	GO:0004866	endopeptidase inhibitor activity	7	44	0.363782	0.73279	Pbr006230.1;Pbr006231.1;Pbr006233.1;Pbr012769.1;Pbr015660.1;Pbr017402.6;Pbr041702.1
Molecular Function	GO:0030414	peptidase inhibitor activity	7	44	0.363782	0.73279	Pbr006230.1;Pbr006231.1;Pbr006233.1;Pbr012769.1;Pbr015660.1;Pbr017402.6;Pbr041702.1
Molecular Function	GO:0061134	peptidase regulator activity	7	44	0.363782	0.73279	Pbr006230.1;Pbr006231.1;Pbr006233.1;Pbr012769.1;Pbr015660.1;Pbr017402.6;Pbr041702.1
Molecular Function	GO:0061135	endopeptidase regulator activity	7	44	0.363782	0.73279	Pbr006230.1;Pbr006231.1;Pbr006233.1;Pbr012769.1;Pbr015660.1;Pbr017402.6;Pbr041702.1
Molecular Function	GO:0004867	serine-type endopeptidase inhibitor activity	5	30	0.365321	0.733782	Pbr006230.1;Pbr006231.1;Pbr006233.1;Pbr015660.1;Pbr017402.6
Molecular Function	GO:0016740	transferase activity	542	4043	0.378032	0.753774	Pbr000112.1;Pbr000231.1;Pbr000233.1;Pbr000237.1;Pbr000371.1;Pbr000419.1;Pbr000518.1;Pbr000546.1;Pbr000550.1;Pbr000551.1;Pbr000555.1;Pbr000645.1;Pbr000683.1;Pbr000730.1;Pbr000731.1;Pbr000877.1;Pbr000887.1;Pbr000888.2;Pbr000892.1;Pbr000935.1;Pbr001065.2;Pbr001269.1;Pbr001352.2;Pbr001901.1;Pbr001923.1;Pbr002121.1;Pbr002181.2;Pbr002343.1;Pbr002347.1;Pbr002392.1;Pbr002418.2;Pbr002567.1;Pbr002648.2;Pbr…
Molecular Function	GO:0008757	S-adenosylmethionine-dependent methyltransferase activity	8	52	0.38307	0.753774	Pbr018338.1;Pbr019360.2;Pbr024738.1;Pbr025793.1;Pbr027928.1;Pbr033460.1;Pbr036626.1;Pbr037527.1
Molecular Function	GO:0010181	FMN binding	8	52	0.38307	0.753774	Pbr000814.1;Pbr000822.1;Pbr000823.1;Pbr017257.2;Pbr022254.1;Pbr027331.1;Pbr030654.1;Pbr040682.1
Molecular Function	GO:0004190	aspartic-type endopeptidase activity	19	132	0.385777	0.753774	Pbr000990.1;Pbr008606.1;Pbr009232.2;Pbr012270.1;Pbr015403.1;Pbr016637.1;Pbr018178.1;Pbr019712.2;Pbr019964.1;Pbr022983.1;Pbr024090.1;Pbr027470.1;Pbr030395.1;Pbr030684.1;Pbr031117.1;Pbr031337.1;Pbr032393.1;Pbr035661.1;Pbr041811.2
Molecular Function	GO:0070001	aspartic-type peptidase activity	19	132	0.385777	0.753774	Pbr000990.1;Pbr008606.1;Pbr009232.2;Pbr012270.1;Pbr015403.1;Pbr016637.1;Pbr018178.1;Pbr019712.2;Pbr019964.1;Pbr022983.1;Pbr024090.1;Pbr027470.1;Pbr030395.1;Pbr030684.1;Pbr031117.1;Pbr031337.1;Pbr032393.1;Pbr035661.1;Pbr041811.2
Molecular Function	GO:0003954	NADH dehydrogenase activity	2	10	0.389819	0.753774	Pbr012186.1;Pbr036426.2
Molecular Function	GO:0004144	diacylglycerol O-acyltransferase activity	2	10	0.389819	0.753774	Pbr026830.1;Pbr026833.2
Molecular Function	GO:0004616	phosphogluconate dehydrogenase (decarboxylating) activity	2	10	0.389819	0.753774	Pbr038845.1;Pbr042090.1
Molecular Function	GO:0008137	NADH dehydrogenase (ubiquinone) activity	2	10	0.389819	0.753774	Pbr012186.1;Pbr036426.2
Molecular Function	GO:0016411	acylglycerol O-acyltransferase activity	2	10	0.389819	0.753774	Pbr026830.1;Pbr026833.2
Molecular Function	GO:0016877	ligase activity, forming carbon-sulfur bonds	2	10	0.389819	0.753774	Pbr001228.1;Pbr015796.2
Molecular Function	GO:0050136	NADH dehydrogenase (quinone) activity	2	10	0.389819	0.753774	Pbr012186.1;Pbr036426.2
Molecular Function	GO:0008378	galactosyltransferase activity	6	38	0.390045	0.753774	Pbr008190.1;Pbr008547.1;Pbr021437.1;Pbr027878.1;Pbr039162.1;Pbr039721.1
Molecular Function	GO:0008138	protein tyrosine/serine/threonine phosphatase activity	5	31	0.393123	0.753774	Pbr015548.1;Pbr034179.1;Pbr035952.1;Pbr038367.1;Pbr039696.1
Molecular Function	GO:0009982	pseudouridine synthase activity	4	24	0.395407	0.753774	Pbr004386.2;Pbr012541.1;Pbr020874.1;Pbr027124.1
Molecular Function	GO:0003854	3-beta-hydroxy-delta5-steroid dehydrogenase activity	3	17	0.395705	0.753774	Pbr004609.1;Pbr022902.1;Pbr022904.1
Molecular Function	GO:0004659	prenyltransferase activity	3	17	0.395705	0.753774	Pbr026524.1;Pbr028995.1;Pbr035249.1
Molecular Function	GO:0016229	steroid dehydrogenase activity	3	17	0.395705	0.753774	Pbr004609.1;Pbr022902.1;Pbr022904.1
Molecular Function	GO:0033764	steroid dehydrogenase activity, acting on the CH-OH group of donors, NAD or NADP as acceptor	3	17	0.395705	0.753774	Pbr004609.1;Pbr022902.1;Pbr022904.1
Molecular Function	GO:0008514	organic anion transmembrane transporter activity	9	60	0.399335	0.758629	Pbr003354.1;Pbr006821.1;Pbr015901.1;Pbr018288.2;Pbr024749.1;Pbr027372.1;Pbr028701.1;Pbr042112.1;Pbr042113.1
Molecular Function	GO:0016788	hydrolase activity, acting on ester bonds	116	855	0.404318	0.76602	Pbr000294.2;Pbr000461.1;Pbr000468.1;Pbr000833.1;Pbr001699.9;Pbr002191.1;Pbr002634.1;Pbr003100.1;Pbr004232.1;Pbr004281.1;Pbr004403.1;Pbr004673.1;Pbr005309.1;Pbr005806.2;Pbr005807.1;Pbr005940.1;Pbr006549.1;Pbr006929.1;Pbr007293.1;Pbr007685.1;Pbr008037.1;Pbr008298.1;Pbr008484.1;Pbr008734.1;Pbr008869.1;Pbr009067.1;Pbr010299.1;Pbr010324.1;Pbr010548.1;Pbr010549.1;Pbr010689.1;Pbr010900.1;Pbr010903.1;Pbr…
Molecular Function	GO:0004888	transmembrane signaling receptor activity	24	172	0.425309	0.772638	Pbr002896.1;Pbr003529.1;Pbr004775.2;Pbr012662.1;Pbr016380.1;Pbr019841.2;Pbr019843.1;Pbr019845.1;Pbr022325.1;Pbr025774.1;Pbr027176.2;Pbr030895.1;Pbr031652.1;Pbr032874.1;Pbr035528.1;Pbr036284.1;Pbr036450.1;Pbr036457.1;Pbr037340.1;Pbr038727.1;Pbr039403.4;Pbr040286.1;Pbr040437.1;Pbr042790.1
Molecular Function	GO:0019904	protein domain specific binding	4	25	0.426949	0.772638	Pbr000488.1;Pbr024577.1;Pbr032456.1;Pbr040603.1
Molecular Function	GO:0003896	DNA primase activity	1	4	0.433582	0.772638	Pbr035642.1
Molecular Function	GO:0004047	aminomethyltransferase activity	1	4	0.433582	0.772638	Pbr026526.1
Molecular Function	GO:0004096	catalase activity	1	4	0.433582	0.772638	Pbr000645.1
Molecular Function	GO:0004106	chorismate mutase activity	1	4	0.433582	0.772638	Pbr019996.1
Molecular Function	GO:0004152	dihydroorotate dehydrogenase activity	1	4	0.433582	0.772638	Pbr000490.1
Molecular Function	GO:0004326	tetrahydrofolylpolyglutamate synthase activity	1	4	0.433582	0.772638	Pbr011394.1
Molecular Function	GO:0004375	glycine dehydrogenase (decarboxylating) activity	1	4	0.433582	0.772638	Pbr019837.1
Molecular Function	GO:0004392	heme oxygenase (decyclizing) activity	1	4	0.433582	0.772638	Pbr008734.1
Molecular Function	GO:0004455	ketol-acid reductoisomerase activity	1	4	0.433582	0.772638	Pbr022485.1
Molecular Function	GO:0004514	nicotinate-nucleotide diphosphorylase (carboxylating) activity	1	4	0.433582	0.772638	Pbr013416.1
Molecular Function	GO:0004751	ribose-5-phosphate isomerase activity	1	4	0.433582	0.772638	Pbr028738.1
Molecular Function	GO:0004789	thiamine-phosphate diphosphorylase activity	1	4	0.433582	0.772638	Pbr003185.1
Molecular Function	GO:0004817	cysteine-tRNA ligase activity	1	4	0.433582	0.772638	Pbr027873.2
Molecular Function	GO:0008484	sulfuric ester hydrolase activity	1	4	0.433582	0.772638	Pbr026232.1
Molecular Function	GO:0008898	S-adenosylmethionine-homocysteine S-methyltransferase activity	1	4	0.433582	0.772638	Pbr025793.1
Molecular Function	GO:0009039	urease activity	1	4	0.433582	0.772638	Pbr036282.1
Molecular Function	GO:0015930	glutamate synthase activity	1	4	0.433582	0.772638	Pbr026758.1
Molecular Function	GO:0016635	oxidoreductase activity, acting on the CH-CH group of donors, quinone or related compound as acceptor	1	4	0.433582	0.772638	Pbr000490.1
Molecular Function	GO:0016642	oxidoreductase activity, acting on the CH-NH2 group of donors, disulfide as acceptor	1	4	0.433582	0.772638	Pbr019837.1
Molecular Function	GO:0035299	inositol pentakisphosphate 2-kinase activity	1	4	0.433582	0.772638	Pbr006111.1
Molecular Function	GO:0031072	heat shock protein binding	24	173	0.437138	0.772638	Pbr003174.1;Pbr005933.1;Pbr006126.1;Pbr008303.1;Pbr010845.1;Pbr014082.1;Pbr016826.1;Pbr017183.1;Pbr018318.1;Pbr019448.1;Pbr022670.1;Pbr022673.1;Pbr023728.1;Pbr024959.1;Pbr027015.3;Pbr027949.1;Pbr028359.2;Pbr029561.1;Pbr030134.1;Pbr031542.1;Pbr034573.1;Pbr035824.2;Pbr037240.2;Pbr040675.2
Molecular Function	GO:0004084	branched-chain-amino-acid transaminase activity	2	11	0.438673	0.772638	Pbr019803.1;Pbr029877.1
Molecular Function	GO:0004869	cysteine-type endopeptidase inhibitor activity	2	11	0.438673	0.772638	Pbr012769.1;Pbr041702.1
Molecular Function	GO:0008320	protein transmembrane transporter activity	2	11	0.438673	0.772638	Pbr024205.1;Pbr035271.1
Molecular Function	GO:0015450	P-P-bond-hydrolysis-driven protein transmembrane transporter activity	2	11	0.438673	0.772638	Pbr024205.1;Pbr035271.1
Molecular Function	GO:0022884	macromolecule transmembrane transporter activity	2	11	0.438673	0.772638	Pbr024205.1;Pbr035271.1
Molecular Function	GO:0016742	hydroxymethyl-, formyl- and related transferase activity	5	33	0.448278	0.783648	Pbr007489.3;Pbr012604.1;Pbr016638.1;Pbr031971.1;Pbr040530.1
Molecular Function	GO:0036442	hydrogen-exporting ATPase activity	5	33	0.448278	0.783648	Pbr020348.1;Pbr031897.1;Pbr035464.1;Pbr038885.1;Pbr039959.1
Molecular Function	GO:0046961	proton-transporting ATPase activity, rotational mechanism	5	33	0.448278	0.783648	Pbr020348.1;Pbr031897.1;Pbr035464.1;Pbr038885.1;Pbr039959.1
Molecular Function	GO:0008081	phosphoric diester hydrolase activity	7	48	0.455002	0.793425	Pbr008037.1;Pbr010903.1;Pbr020164.1;Pbr026948.1;Pbr034273.1;Pbr040397.1;Pbr042197.1
Molecular Function	GO:0005085	guanyl-nucleotide exchange factor activity	4	26	0.458046	0.794194	Pbr011381.1;Pbr011412.1;Pbr014087.6;Pbr033594.1
Molecular Function	GO:0008601	protein phosphatase type 2A regulator activity	4	26	0.458046	0.794194	Pbr005156.1;Pbr014079.1;Pbr021118.1;Pbr036425.1
Molecular Function	GO:0016810	hydrolase activity, acting on carbon-nitrogen (but not peptide) bonds	9	63	0.458842	0.794194	Pbr000352.3;Pbr007011.1;Pbr018286.1;Pbr021753.2;Pbr024422.1;Pbr025726.1;Pbr036282.1;Pbr040530.1;Pbr041725.2
Molecular Function	GO:0019200	carbohydrate kinase activity	6	41	0.46445	0.801919	Pbr015118.1;Pbr015533.1;Pbr028609.1;Pbr028610.1;Pbr037594.1;Pbr037899.1
Molecular Function	GO:0000989	transcription factor activity, transcription factor binding	3	19	0.469856	0.803031	Pbr008674.1;Pbr013937.1;Pbr038521.2
Molecular Function	GO:0003712	transcription cofactor activity	3	19	0.469856	0.803031	Pbr008674.1;Pbr013937.1;Pbr038521.2
Molecular Function	GO:0005544	calcium-dependent phospholipid binding	3	19	0.469856	0.803031	Pbr016038.2;Pbr022984.1;Pbr022985.1
Molecular Function	GO:0051539	4 iron, 4 sulfur cluster binding	3	19	0.469856	0.803031	Pbr004265.1;Pbr014401.1;Pbr036426.2
Molecular Function	GO:0099600	transmembrane receptor activity	24	176	0.472624	0.803031	Pbr002896.1;Pbr003529.1;Pbr004775.2;Pbr012662.1;Pbr016380.1;Pbr019841.2;Pbr019843.1;Pbr019845.1;Pbr022325.1;Pbr025774.1;Pbr027176.2;Pbr030895.1;Pbr031652.1;Pbr032874.1;Pbr035528.1;Pbr036284.1;Pbr036450.1;Pbr036457.1;Pbr037340.1;Pbr038727.1;Pbr039403.4;Pbr040286.1;Pbr040437.1;Pbr042790.1
Molecular Function	GO:0000155	phosphorelay sensor kinase activity	5	34	0.475387	0.803031	Pbr010771.1;Pbr012151.3;Pbr023435.1;Pbr025056.1;Pbr035545.1
Molecular Function	GO:0004673	protein histidine kinase activity	5	34	0.475387	0.803031	Pbr010771.1;Pbr012151.3;Pbr023435.1;Pbr025056.1;Pbr035545.1
Molecular Function	GO:0016775	phosphotransferase activity, nitrogenous group as acceptor	5	34	0.475387	0.803031	Pbr010771.1;Pbr012151.3;Pbr023435.1;Pbr025056.1;Pbr035545.1
Molecular Function	GO:0003918	DNA topoisomerase type II (ATP-hydrolyzing) activity	2	12	0.485296	0.803031	Pbr014778.1;Pbr024730.1
Molecular Function	GO:0019104	DNA N-glycosylase activity	2	12	0.485296	0.803031	Pbr006181.1;Pbr012226.1
Molecular Function	GO:0061505	DNA topoisomerase II activity	2	12	0.485296	0.803031	Pbr014778.1;Pbr024730.1
Molecular Function	GO:0005249	voltage-gated potassium channel activity	4	27	0.488543	0.803031	Pbr016651.1;Pbr016883.1;Pbr026531.1;Pbr039581.1
Molecular Function	GO:0019208	phosphatase regulator activity	4	27	0.488543	0.803031	Pbr005156.1;Pbr014079.1;Pbr021118.1;Pbr036425.1
Molecular Function	GO:0019843	rRNA binding	4	27	0.488543	0.803031	Pbr016591.2;Pbr016873.1;Pbr031362.1;Pbr031794.1
Molecular Function	GO:0019888	protein phosphatase regulator activity	4	27	0.488543	0.803031	Pbr005156.1;Pbr014079.1;Pbr021118.1;Pbr036425.1
Molecular Function	GO:0022843	voltage-gated cation channel activity	4	27	0.488543	0.803031	Pbr016651.1;Pbr016883.1;Pbr026531.1;Pbr039581.1
Molecular Function	GO:0004298	threonine-type endopeptidase activity	6	42	0.488776	0.803031	Pbr005934.1;Pbr020142.1;Pbr021440.1;Pbr021441.1;Pbr023314.1;Pbr034454.1
Molecular Function	GO:0070003	threonine-type peptidase activity	6	42	0.488776	0.803031	Pbr005934.1;Pbr020142.1;Pbr021440.1;Pbr021441.1;Pbr023314.1;Pbr034454.1
Molecular Function	GO:0046873	metal ion transmembrane transporter activity	20	148	0.498306	0.803031	Pbr000607.1;Pbr002401.1;Pbr002476.1;Pbr013208.1;Pbr013683.1;Pbr015901.1;Pbr016651.1;Pbr016883.1;Pbr017120.1;Pbr018319.1;Pbr018618.1;Pbr021110.1;Pbr021451.2;Pbr021453.1;Pbr026531.1;Pbr028701.1;Pbr033747.1;Pbr034864.1;Pbr037826.1;Pbr039581.1
Molecular Function	GO:0003690	double-stranded DNA binding	3	20	0.505369	0.803031	Pbr005519.1;Pbr005528.1;Pbr041994.1
Molecular Function	GO:0005484	SNAP receptor activity	3	20	0.505369	0.803031	Pbr013850.1;Pbr021124.1;Pbr029470.1
Molecular Function	GO:0019899	enzyme binding	3	20	0.505369	0.803031	Pbr014840.1;Pbr022804.1;Pbr033594.1
Molecular Function	GO:0030983	mismatched DNA binding	3	20	0.505369	0.803031	Pbr005519.1;Pbr005528.1;Pbr041994.1
Molecular Function	GO:0003849	3-deoxy-7-phosphoheptulonate synthase activity	1	5	0.508625	0.803031	Pbr040620.1
Molecular Function	GO:0004325	ferrochelatase activity	1	5	0.508625	0.803031	Pbr041575.1
Molecular Function	GO:0004420	hydroxymethylglutaryl-CoA reductase (NADPH) activity	1	5	0.508625	0.803031	Pbr037356.1
Molecular Function	GO:0004784	superoxide dismutase activity	1	5	0.508625	0.803031	Pbr013127.1
Molecular Function	GO:0004826	phenylalanine-tRNA ligase activity	1	5	0.508625	0.803031	Pbr031605.2
Molecular Function	GO:0004965	G-protein coupled GABA receptor activity	1	5	0.508625	0.803031	Pbr037340.1
Molecular Function	GO:0008061	chitin binding	1	5	0.508625	0.803031	Pbr027703.1
Molecular Function	GO:0008134	transcription factor binding	1	5	0.508625	0.803031	Pbr026637.1
Molecular Function	GO:0008417	fucosyltransferase activity	1	5	0.508625	0.803031	Pbr000877.1
Molecular Function	GO:0016670	oxidoreductase activity, acting on a sulfur group of donors, oxygen as acceptor	1	5	0.508625	0.803031	Pbr027939.1
Molecular Function	GO:0016721	oxidoreductase activity, acting on superoxide radicals as acceptor	1	5	0.508625	0.803031	Pbr013127.1
Molecular Function	GO:0016778	diphosphotransferase activity	1	5	0.508625	0.803031	Pbr027262.1
Molecular Function	GO:0016863	intramolecular oxidoreductase activity, transposing C=C bonds	1	5	0.508625	0.803031	Pbr018616.1
Molecular Function	GO:0016917	GABA receptor activity	1	5	0.508625	0.803031	Pbr037340.1
Molecular Function	GO:0043022	ribosome binding	1	5	0.508625	0.803031	Pbr034245.1
Molecular Function	GO:0004842	ubiquitin-protein transferase activity	12	89	0.520799	0.818566	Pbr004693.1;Pbr005829.1;Pbr006392.1;Pbr014617.1;Pbr015195.1;Pbr018393.1;Pbr020820.1;Pbr024318.1;Pbr026236.1;Pbr031290.1;Pbr038367.1;Pbr041491.1
Molecular Function	GO:0019787	ubiquitin-like protein transferase activity	12	89	0.520799	0.818566	Pbr004693.1;Pbr005829.1;Pbr006392.1;Pbr014617.1;Pbr015195.1;Pbr018393.1;Pbr020820.1;Pbr024318.1;Pbr026236.1;Pbr031290.1;Pbr038367.1;Pbr041491.1
Molecular Function	GO:0003777	microtubule motor activity	13	97	0.527119	0.82107	Pbr005877.2;Pbr005878.2;Pbr006262.1;Pbr011714.1;Pbr014867.1;Pbr019330.1;Pbr019774.1;Pbr020322.1;Pbr022362.1;Pbr027355.1;Pbr029576.1;Pbr033649.1;Pbr035798.1
Molecular Function	GO:0004470	malic enzyme activity	2	13	0.52942	0.82107	Pbr002800.2;Pbr031060.1
Molecular Function	GO:0004559	alpha-mannosidase activity	2	13	0.52942	0.82107	Pbr021892.1;Pbr023317.1
Molecular Function	GO:0008235	metalloexopeptidase activity	2	13	0.52942	0.82107	Pbr005747.2;Pbr025675.1
Molecular Function	GO:0015923	mannosidase activity	2	13	0.52942	0.82107	Pbr021892.1;Pbr023317.1
Molecular Function	GO:0019139	cytokinin dehydrogenase activity	2	13	0.52942	0.82107	Pbr015615.1;Pbr019909.1
Molecular Function	GO:0004177	aminopeptidase activity	3	21	0.539602	0.821236	Pbr016451.1;Pbr022441.1;Pbr028700.1
Molecular Function	GO:0004427	inorganic diphosphatase activity	3	21	0.539602	0.821236	Pbr009906.1;Pbr025580.2;Pbr026819.3
Molecular Function	GO:0005244	voltage-gated ion channel activity	7	52	0.543233	0.821236	Pbr003610.1;Pbr008086.1;Pbr016651.1;Pbr016883.1;Pbr026531.1;Pbr026610.2;Pbr039581.1
Molecular Function	GO:0022832	voltage-gated channel activity	7	52	0.543233	0.821236	Pbr003610.1;Pbr008086.1;Pbr016651.1;Pbr016883.1;Pbr026531.1;Pbr026610.2;Pbr039581.1
Molecular Function	GO:0015103	inorganic anion transmembrane transporter activity	4	29	0.54723	0.821236	Pbr003610.1;Pbr008086.1;Pbr008924.1;Pbr026610.2
Molecular Function	GO:0004601	peroxidase activity	19	145	0.557444	0.821236	Pbr000438.1;Pbr000645.1;Pbr000686.1;Pbr005400.1;Pbr005912.1;Pbr010213.1;Pbr010632.1;Pbr011189.1;Pbr011557.1;Pbr021747.1;Pbr023311.1;Pbr023445.1;Pbr033934.1;Pbr034479.1;Pbr034821.1;Pbr035513.1;Pbr035815.1;Pbr038873.1;Pbr041357.1
Molecular Function	GO:0019829	cation-transporting ATPase activity	6	45	0.559271	0.821236	Pbr002476.1;Pbr020348.1;Pbr031897.1;Pbr035464.1;Pbr038885.1;Pbr039959.1
Molecular Function	GO:0004721	phosphoprotein phosphatase activity	18	138	0.56616	0.821236	Pbr001699.9;Pbr004281.1;Pbr011405.1;Pbr015082.1;Pbr015521.1;Pbr015548.1;Pbr019984.2;Pbr022419.2;Pbr023075.1;Pbr025190.1;Pbr025436.1;Pbr031956.1;Pbr032271.1;Pbr034179.1;Pbr035952.1;Pbr038367.1;Pbr038816.1;Pbr039696.1
Molecular Function	GO:0004611	phosphoenolpyruvate carboxykinase activity	2	14	0.57089	0.821236	Pbr013232.1;Pbr027508.1
Molecular Function	GO:0005088	Ras guanyl-nucleotide exchange factor activity	2	14	0.57089	0.821236	Pbr011381.1;Pbr014087.6
Molecular Function	GO:0005089	Rho guanyl-nucleotide exchange factor activity	2	14	0.57089	0.821236	Pbr011381.1;Pbr014087.6
Molecular Function	GO:0005343	organic acid:sodium symporter activity	2	14	0.57089	0.821236	Pbr015901.1;Pbr028701.1
Molecular Function	GO:0008028	monocarboxylic acid transmembrane transporter activity	2	14	0.57089	0.821236	Pbr015901.1;Pbr028701.1
Molecular Function	GO:0008508	bile acid:sodium symporter activity	2	14	0.57089	0.821236	Pbr015901.1;Pbr028701.1
Molecular Function	GO:0015125	bile acid transmembrane transporter activity	2	14	0.57089	0.821236	Pbr015901.1;Pbr028701.1
Molecular Function	GO:0015296	anion:cation symporter activity	2	14	0.57089	0.821236	Pbr015901.1;Pbr028701.1
Molecular Function	GO:0015370	solute:sodium symporter activity	2	14	0.57089	0.821236	Pbr015901.1;Pbr028701.1
Molecular Function	GO:0016655	oxidoreductase activity, acting on NAD(P)H, quinone or similar compound as acceptor	2	14	0.57089	0.821236	Pbr012186.1;Pbr036426.2
Molecular Function	GO:0004629	phospholipase C activity	3	22	0.572427	0.821236	Pbr010903.1;Pbr040397.1;Pbr042197.1
Molecular Function	GO:0004743	pyruvate kinase activity	3	22	0.572427	0.821236	Pbr016286.1;Pbr025447.1;Pbr025650.1
Molecular Function	GO:0030955	potassium ion binding	3	22	0.572427	0.821236	Pbr016286.1;Pbr025447.1;Pbr025650.1
Molecular Function	GO:0031420	alkali metal ion binding	3	22	0.572427	0.821236	Pbr016286.1;Pbr025447.1;Pbr025650.1
Molecular Function	GO:0016835	carbon-oxygen lyase activity	9	69	0.573463	0.821236	Pbr004189.1;Pbr008740.1;Pbr020223.1;Pbr020779.1;Pbr022124.1;Pbr025284.1;Pbr028010.2;Pbr031904.1;Pbr033925.1
Molecular Function	GO:0003989	acetyl-CoA carboxylase activity	1	6	0.573728	0.821236	Pbr035949.1
Molecular Function	GO:0004008	copper-exporting ATPase activity	1	6	0.573728	0.821236	Pbr002476.1
Molecular Function	GO:0004654	polyribonucleotide nucleotidyltransferase activity	1	6	0.573728	0.821236	Pbr035503.1
Molecular Function	GO:0004797	thymidine kinase activity	1	6	0.573728	0.821236	Pbr017616.1
Molecular Function	GO:0004832	valine-tRNA ligase activity	1	6	0.573728	0.821236	Pbr024541.3
Molecular Function	GO:0005094	Rho GDP-dissociation inhibitor activity	1	6	0.573728	0.821236	Pbr026670.1
Molecular Function	GO:0008097	5S rRNA binding	1	6	0.573728	0.821236	Pbr016873.1
Molecular Function	GO:0016421	CoA carboxylase activity	1	6	0.573728	0.821236	Pbr035949.1
Molecular Function	GO:0016885	ligase activity, forming carbon-carbon bonds	1	6	0.573728	0.821236	Pbr035949.1
Molecular Function	GO:0016888	endodeoxyribonuclease activity, producing 5'-phosphomonoesters	1	6	0.573728	0.821236	Pbr010324.1
Molecular Function	GO:0017150	tRNA dihydrouridine synthase activity	1	6	0.573728	0.821236	Pbr023847.1
Molecular Function	GO:0019136	deoxynucleoside kinase activity	1	6	0.573728	0.821236	Pbr017616.1
Molecular Function	GO:0042586	peptide deformylase activity	1	6	0.573728	0.821236	Pbr024422.1
Molecular Function	GO:0043682	copper-transporting ATPase activity	1	6	0.573728	0.821236	Pbr002476.1
Molecular Function	GO:0008374	O-acyltransferase activity	4	30	0.575216	0.821236	Pbr026830.1;Pbr026833.2;Pbr031701.1;Pbr041433.1
Molecular Function	GO:0046933	proton-transporting ATP synthase activity, rotational mechanism	4	30	0.575216	0.821236	Pbr020348.1;Pbr031897.1;Pbr035464.1;Pbr038885.1
Molecular Function	GO:0015171	amino acid transmembrane transporter activity	5	38	0.578417	0.822455	Pbr003354.1;Pbr006821.1;Pbr018288.2;Pbr042112.1;Pbr042113.1
Molecular Function	GO:0044769	ATPase activity, coupled to transmembrane movement of ions, rotational mechanism	5	38	0.578417	0.822455	Pbr020348.1;Pbr031897.1;Pbr035464.1;Pbr038885.1;Pbr039959.1
Molecular Function	GO:0016860	intramolecular oxidoreductase activity	4	31	0.602193	0.849569	Pbr002193.1;Pbr018616.1;Pbr028738.1;Pbr041170.1
Molecular Function	GO:0016620	oxidoreductase activity, acting on the aldehyde or oxo group of donors, NAD or NADP as acceptor	5	39	0.602449	0.849569	Pbr003501.1;Pbr005384.1;Pbr012129.1;Pbr028822.2;Pbr035890.1
Molecular Function	GO:0008168	methyltransferase activity	43	334	0.604666	0.849569	Pbr000419.1;Pbr002648.2;Pbr003064.1;Pbr004226.2;Pbr004884.1;Pbr005570.1;Pbr005907.1;Pbr006813.1;Pbr008001.1;Pbr009669.1;Pbr012134.1;Pbr012427.1;Pbr012551.1;Pbr014578.1;Pbr014860.1;Pbr015592.1;Pbr016041.1;Pbr016887.1;Pbr017126.3;Pbr018338.1;Pbr019305.1;Pbr019360.2;Pbr020369.1;Pbr023802.1;Pbr024738.1;Pbr025793.1;Pbr026526.1;Pbr026626.1;Pbr027928.1;Pbr029788.1;Pbr031971.1;Pbr033460.1;Pbr036626.1;Pbr…
Molecular Function	GO:0005516	calmodulin binding	2	15	0.609635	0.849569	Pbr011973.1;Pbr015154.1
Molecular Function	GO:0016857	racemase and epimerase activity, acting on carbohydrates and derivatives	2	15	0.609635	0.849569	Pbr033821.1;Pbr035064.1
Molecular Function	GO:0016684	oxidoreductase activity, acting on peroxide as acceptor	19	150	0.61957	0.849569	Pbr000438.1;Pbr000645.1;Pbr000686.1;Pbr005400.1;Pbr005912.1;Pbr010213.1;Pbr010632.1;Pbr011189.1;Pbr011557.1;Pbr021747.1;Pbr023311.1;Pbr023445.1;Pbr033934.1;Pbr034479.1;Pbr034821.1;Pbr035513.1;Pbr035815.1;Pbr038873.1;Pbr041357.1
Molecular Function	GO:0005216	ion channel activity	14	111	0.620483	0.849569	Pbr003610.1;Pbr008086.1;Pbr016651.1;Pbr016883.1;Pbr019841.2;Pbr019843.1;Pbr019845.1;Pbr026531.1;Pbr026610.2;Pbr036450.1;Pbr036457.1;Pbr037340.1;Pbr038727.1;Pbr039581.1
Molecular Function	GO:0015267	channel activity	14	111	0.620483	0.849569	Pbr003610.1;Pbr008086.1;Pbr016651.1;Pbr016883.1;Pbr019841.2;Pbr019843.1;Pbr019845.1;Pbr026531.1;Pbr026610.2;Pbr036450.1;Pbr036457.1;Pbr037340.1;Pbr038727.1;Pbr039581.1
Molecular Function	GO:0022803	passive transmembrane transporter activity	14	111	0.620483	0.849569	Pbr003610.1;Pbr008086.1;Pbr016651.1;Pbr016883.1;Pbr019841.2;Pbr019843.1;Pbr019845.1;Pbr026531.1;Pbr026610.2;Pbr036450.1;Pbr036457.1;Pbr037340.1;Pbr038727.1;Pbr039581.1
Molecular Function	GO:0022838	substrate-specific channel activity	14	111	0.620483	0.849569	Pbr003610.1;Pbr008086.1;Pbr016651.1;Pbr016883.1;Pbr019841.2;Pbr019843.1;Pbr019845.1;Pbr026531.1;Pbr026610.2;Pbr036450.1;Pbr036457.1;Pbr037340.1;Pbr038727.1;Pbr039581.1
Molecular Function	GO:0016741	transferase activity, transferring one-carbon groups	47	367	0.622345	0.849569	Pbr000419.1;Pbr002648.2;Pbr003064.1;Pbr004226.2;Pbr004884.1;Pbr005570.1;Pbr005907.1;Pbr006813.1;Pbr007489.3;Pbr008001.1;Pbr009669.1;Pbr012134.1;Pbr012427.1;Pbr012551.1;Pbr012604.1;Pbr014578.1;Pbr014860.1;Pbr015592.1;Pbr016041.1;Pbr016638.1;Pbr016887.1;Pbr017126.3;Pbr018338.1;Pbr019305.1;Pbr019360.2;Pbr020369.1;Pbr023802.1;Pbr024738.1;Pbr025793.1;Pbr026526.1;Pbr026626.1;Pbr027928.1;Pbr029788.1;Pbr…
Molecular Function	GO:0008080	N-acetyltransferase activity	8	64	0.625561	0.849569	Pbr009679.1;Pbr013032.1;Pbr020949.2;Pbr023533.1;Pbr024325.1;Pbr028329.1;Pbr033752.1;Pbr038521.2
Molecular Function	GO:0000774	adenyl-nucleotide exchange factor activity	1	7	0.630208	0.849569	Pbr039776.1
Molecular Function	GO:0003840	gamma-glutamyltransferase activity	1	7	0.630208	0.849569	Pbr021225.1
Molecular Function	GO:0003997	acyl-CoA oxidase activity	1	7	0.630208	0.849569	Pbr007471.1
Molecular Function	GO:0004017	adenylate kinase activity	1	7	0.630208	0.849569	Pbr036920.3
Molecular Function	GO:0004396	hexokinase activity	1	7	0.630208	0.849569	Pbr015533.1
Molecular Function	GO:0004448	isocitrate dehydrogenase activity	1	7	0.630208	0.849569	Pbr010250.5
Molecular Function	GO:0004450	isocitrate dehydrogenase (NADP+) activity	1	7	0.630208	0.849569	Pbr010250.5
Molecular Function	GO:0004765	shikimate kinase activity	1	7	0.630208	0.849569	Pbr016306.1
Molecular Function	GO:0004807	triose-phosphate isomerase activity	1	7	0.630208	0.849569	Pbr041170.1
Molecular Function	GO:0008199	ferric iron binding	1	7	0.630208	0.849569	Pbr010942.1
Molecular Function	GO:0008831	dTDP-4-dehydrorhamnose reductase activity	1	7	0.630208	0.849569	Pbr020464.1
Molecular Function	GO:0010277	chlorophyllide a oxygenase [overall] activity	1	7	0.630208	0.849569	Pbr000745.1
Molecular Function	GO:0016151	nickel cation binding	1	7	0.630208	0.849569	Pbr036282.1
Molecular Function	GO:0019206	nucleoside kinase activity	1	7	0.630208	0.849569	Pbr017616.1
Molecular Function	GO:0042803	protein homodimerization activity	1	7	0.630208	0.849569	Pbr039776.1
Molecular Function	GO:0016638	oxidoreductase activity, acting on the CH-NH2 group of donors	3	24	0.633515	0.852388	Pbr019837.1;Pbr026758.1;Pbr040682.1
Molecular Function	GO:0005342	organic acid transmembrane transporter activity	7	57	0.64401	0.862095	Pbr003354.1;Pbr006821.1;Pbr015901.1;Pbr018288.2;Pbr028701.1;Pbr042112.1;Pbr042113.1
Molecular Function	GO:0046943	carboxylic acid transmembrane transporter activity	7	57	0.64401	0.862095	Pbr003354.1;Pbr006821.1;Pbr015901.1;Pbr018288.2;Pbr028701.1;Pbr042112.1;Pbr042113.1
Molecular Function	GO:0031418	L-ascorbic acid binding	2	16	0.645649	0.862095	Pbr013370.1;Pbr031116.1
Molecular Function	GO:0048029	monosaccharide binding	2	16	0.645649	0.862095	Pbr013370.1;Pbr031116.1
Molecular Function	GO:0016410	N-acyltransferase activity	8	66	0.660876	0.873623	Pbr009679.1;Pbr013032.1;Pbr020949.2;Pbr023533.1;Pbr024325.1;Pbr028329.1;Pbr033752.1;Pbr038521.2
Molecular Function	GO:0005253	anion channel activity	3	25	0.661683	0.873623	Pbr003610.1;Pbr008086.1;Pbr026610.2
Molecular Function	GO:0008308	voltage-gated anion channel activity	3	25	0.661683	0.873623	Pbr003610.1;Pbr008086.1;Pbr026610.2
Molecular Function	GO:0015081	sodium ion transmembrane transporter activity	3	25	0.661683	0.873623	Pbr015901.1;Pbr017120.1;Pbr028701.1
Molecular Function	GO:0016651	oxidoreductase activity, acting on NAD(P)H	5	42	0.6696	0.873623	Pbr012186.1;Pbr015126.1;Pbr023445.1;Pbr024324.2;Pbr036426.2
Molecular Function	GO:0051082	unfolded protein binding	25	202	0.673924	0.873623	Pbr003174.1;Pbr005258.1;Pbr005395.1;Pbr005823.2;Pbr010845.1;Pbr013196.1;Pbr016826.1;Pbr017183.1;Pbr018318.1;Pbr019448.1;Pbr022670.1;Pbr022815.1;Pbr022818.1;Pbr023728.1;Pbr024959.1;Pbr027015.3;Pbr028359.2;Pbr028918.1;Pbr029561.1;Pbr029924.1;Pbr031542.1;Pbr037240.2;Pbr039580.1;Pbr040675.2;Pbr040739.1
Molecular Function	GO:0016209	antioxidant activity	20	163	0.678346	0.873623	Pbr000438.1;Pbr000645.1;Pbr000686.1;Pbr005400.1;Pbr005912.1;Pbr010213.1;Pbr010632.1;Pbr011189.1;Pbr011557.1;Pbr013127.1;Pbr021747.1;Pbr023311.1;Pbr023445.1;Pbr033934.1;Pbr034479.1;Pbr034821.1;Pbr035513.1;Pbr035815.1;Pbr038873.1;Pbr041357.1
Molecular Function	GO:0004176	ATP-dependent peptidase activity	2	17	0.678975	0.873623	Pbr030127.1;Pbr032839.1
Molecular Function	GO:0004402	histone acetyltransferase activity	1	8	0.679208	0.873623	Pbr038521.2
Molecular Function	GO:0004478	methionine adenosyltransferase activity	1	8	0.679208	0.873623	Pbr018549.1
Molecular Function	GO:0005337	nucleoside transmembrane transporter activity	1	8	0.679208	0.873623	Pbr003159.1
Molecular Function	GO:0008020	G-protein coupled photoreceptor activity	1	8	0.679208	0.873623	Pbr036284.1
Molecular Function	GO:0008146	sulfotransferase activity	1	8	0.679208	0.873623	Pbr008401.2
Molecular Function	GO:0009881	photoreceptor activity	1	8	0.679208	0.873623	Pbr036284.1
Molecular Function	GO:0015932	nucleobase-containing compound transmembrane transporter activity	1	8	0.679208	0.873623	Pbr003159.1
Molecular Function	GO:0016628	oxidoreductase activity, acting on the CH-CH group of donors, NAD or NADP as acceptor	1	8	0.679208	0.873623	Pbr036395.1
Molecular Function	GO:0034212	peptide N-acetyltransferase activity	1	8	0.679208	0.873623	Pbr038521.2
Molecular Function	GO:0043021	ribonucleoprotein complex binding	1	8	0.679208	0.873623	Pbr034245.1
Molecular Function	GO:0047134	protein-disulfide reductase activity	1	8	0.679208	0.873623	Pbr015126.1
Molecular Function	GO:0061733	peptide-lysine-N-acetyltransferase activity	1	8	0.679208	0.873623	Pbr038521.2
Molecular Function	GO:0004725	protein tyrosine phosphatase activity	6	51	0.684397	0.878686	Pbr001699.9;Pbr015548.1;Pbr025190.1;Pbr031956.1;Pbr035952.1;Pbr038367.1
Molecular Function	GO:0016861	intramolecular oxidoreductase activity, interconverting aldoses and ketoses	3	26	0.688245	0.88201	Pbr002193.1;Pbr028738.1;Pbr041170.1
Molecular Function	GO:0016709	oxidoreductase activity, acting on paired donors, with incorporation or reduction of molecular oxygen, NAD(P)H as one donor, and incorporation of one atom of oxygen	6	52	0.70281	0.889144	Pbr015341.1;Pbr016950.1;Pbr019933.1;Pbr024790.1;Pbr041710.1;Pbr041712.1
Molecular Function	GO:0004930	G-protein coupled receptor activity	2	18	0.709693	0.889144	Pbr036284.1;Pbr037340.1
Molecular Function	GO:0004620	phospholipase activity	3	27	0.713207	0.889144	Pbr010903.1;Pbr040397.1;Pbr042197.1
Molecular Function	GO:0015293	symporter activity	3	27	0.713207	0.889144	Pbr002742.1;Pbr015901.1;Pbr028701.1
Molecular Function	GO:0015294	solute:cation symporter activity	3	27	0.713207	0.889144	Pbr002742.1;Pbr015901.1;Pbr028701.1
Molecular Function	GO:0019842	vitamin binding	7	61	0.714434	0.889144	Pbr000645.1;Pbr004373.1;Pbr013026.1;Pbr013370.1;Pbr016293.1;Pbr019445.1;Pbr031116.1
Molecular Function	GO:0015077	monovalent inorganic cation transmembrane transporter activity	32	262	0.716706	0.889144	Pbr006748.1;Pbr007039.1;Pbr007597.1;Pbr012176.1;Pbr015643.1;Pbr015901.1;Pbr016651.1;Pbr016883.1;Pbr017120.1;Pbr017678.1;Pbr018618.1;Pbr020348.1;Pbr021451.2;Pbr021453.1;Pbr022782.1;Pbr024749.1;Pbr026531.1;Pbr027372.1;Pbr028701.1;Pbr031897.1;Pbr033747.1;Pbr034119.1;Pbr034864.1;Pbr035223.1;Pbr035464.1;Pbr037805.1;Pbr037826.1;Pbr038119.1;Pbr038885.1;Pbr039581.1;Pbr039959.1;Pbr041860.2
Molecular Function	GO:0016903	oxidoreductase activity, acting on the aldehyde or oxo group of donors	6	53	0.720482	0.889144	Pbr003501.1;Pbr005384.1;Pbr012129.1;Pbr027930.1;Pbr028822.2;Pbr035890.1
Molecular Function	GO:0003689	DNA clamp loader activity	1	9	0.721716	0.889144	Pbr039278.2
Molecular Function	GO:0003964	RNA-directed DNA polymerase activity	1	9	0.721716	0.889144	Pbr023829.1
Molecular Function	GO:0004383	guanylate cyclase activity	1	9	0.721716	0.889144	Pbr004202.1
Molecular Function	GO:0004462	lactoylglutathione lyase activity	1	9	0.721716	0.889144	Pbr039725.2
Molecular Function	GO:0004520	endodeoxyribonuclease activity	1	9	0.721716	0.889144	Pbr010324.1
Molecular Function	GO:0004536	deoxyribonuclease activity	1	9	0.721716	0.889144	Pbr010324.1
Molecular Function	GO:0009678	hydrogen-translocating pyrophosphatase activity	1	9	0.721716	0.889144	Pbr025580.2
Molecular Function	GO:0016668	oxidoreductase activity, acting on a sulfur group of donors, NAD(P) as acceptor	1	9	0.721716	0.889144	Pbr015126.1
Molecular Function	GO:0016703	oxidoreductase activity, acting on single donors with incorporation of molecular oxygen, incorporation of one atom of oxygen (internal monooxygenases or internal mixed function oxidases)	1	9	0.721716	0.889144	Pbr000745.1
Molecular Function	GO:0016725	oxidoreductase activity, acting on CH or CH2 groups	1	9	0.721716	0.889144	Pbr008422.1
Molecular Function	GO:0019201	nucleotide kinase activity	1	9	0.721716	0.889144	Pbr036920.3
Molecular Function	GO:0033170	protein-DNA loading ATPase activity	1	9	0.721716	0.889144	Pbr039278.2
Molecular Function	GO:0051087	chaperone binding	1	9	0.721716	0.889144	Pbr039776.1
Molecular Function	GO:0060590	ATPase regulator activity	1	9	0.721716	0.889144	Pbr039776.1
Molecular Function	GO:0031406	carboxylic acid binding	7	62	0.730482	0.896791	Pbr008015.1;Pbr010050.1;Pbr013370.1;Pbr020844.1;Pbr031116.1;Pbr031904.1;Pbr033925.1
Molecular Function	GO:0043177	organic acid binding	7	62	0.730482	0.896791	Pbr008015.1;Pbr010050.1;Pbr013370.1;Pbr020844.1;Pbr031116.1;Pbr031904.1;Pbr033925.1
Molecular Function	GO:0016872	intramolecular lyase activity	2	19	0.737909	0.900699	Pbr029288.1;Pbr032290.1
Molecular Function	GO:0031625	ubiquitin protein ligase binding	2	19	0.737909	0.900699	Pbr014840.1;Pbr022804.1
Molecular Function	GO:0044389	ubiquitin-like protein ligase binding	2	19	0.737909	0.900699	Pbr014840.1;Pbr022804.1
Molecular Function	GO:0016597	amino acid binding	5	46	0.746759	0.900699	Pbr008015.1;Pbr010050.1;Pbr020844.1;Pbr031904.1;Pbr033925.1
Molecular Function	GO:0008324	cation transmembrane transporter activity	44	361	0.747315	0.900699	Pbr000607.1;Pbr000701.1;Pbr002401.1;Pbr002476.1;Pbr002573.1;Pbr002742.1;Pbr004469.1;Pbr006055.2;Pbr006748.1;Pbr007039.1;Pbr007597.1;Pbr012176.1;Pbr013208.1;Pbr013683.1;Pbr015643.1;Pbr015901.1;Pbr016651.1;Pbr016883.1;Pbr017120.1;Pbr017678.1;Pbr018319.1;Pbr018618.1;Pbr020348.1;Pbr021110.1;Pbr021451.2;Pbr021453.1;Pbr022782.1;Pbr024749.1;Pbr026531.1;Pbr027372.1;Pbr028701.1;Pbr031897.1;Pbr033747.1;Pbr…
Molecular Function	GO:0051536	iron-sulfur cluster binding	11	97	0.753719	0.900699	Pbr000745.1;Pbr001713.1;Pbr004265.1;Pbr014401.1;Pbr015360.1;Pbr020651.1;Pbr022283.1;Pbr028140.1;Pbr029589.1;Pbr030693.1;Pbr036426.2
Molecular Function	GO:0051540	metal cluster binding	11	97	0.753719	0.900699	Pbr000745.1;Pbr001713.1;Pbr004265.1;Pbr014401.1;Pbr015360.1;Pbr020651.1;Pbr022283.1;Pbr028140.1;Pbr029589.1;Pbr030693.1;Pbr036426.2
Molecular Function	GO:0004197	cysteine-type endopeptidase activity	8	72	0.754139	0.900699	Pbr013796.3;Pbr019817.1;Pbr022481.1;Pbr022813.1;Pbr030169.1;Pbr033486.1;Pbr037434.1;Pbr042892.1
Molecular Function	GO:0022890	inorganic cation transmembrane transporter activity	39	323	0.757675	0.900699	Pbr000607.1;Pbr002401.1;Pbr002476.1;Pbr006748.1;Pbr007039.1;Pbr007597.1;Pbr012176.1;Pbr013208.1;Pbr013683.1;Pbr015643.1;Pbr015901.1;Pbr016651.1;Pbr016883.1;Pbr017120.1;Pbr017678.1;Pbr018319.1;Pbr018618.1;Pbr020348.1;Pbr021110.1;Pbr021451.2;Pbr021453.1;Pbr022782.1;Pbr024749.1;Pbr026531.1;Pbr027372.1;Pbr028701.1;Pbr031897.1;Pbr033747.1;Pbr034119.1;Pbr034864.1;Pbr035223.1;Pbr035464.1;Pbr037805.1;Pbr…
Molecular Function	GO:0003905	alkylbase DNA N-glycosylase activity	1	10	0.758593	0.900699	Pbr006181.1
Molecular Function	GO:0004066	asparagine synthase (glutamine-hydrolyzing) activity	1	10	0.758593	0.900699	Pbr042866.1
Molecular Function	GO:0005092	GDP-dissociation inhibitor activity	1	10	0.758593	0.900699	Pbr026670.1
Molecular Function	GO:0008725	DNA-3-methyladenine glycosylase activity	1	10	0.758593	0.900699	Pbr006181.1
Molecular Function	GO:0016538	cyclin-dependent protein serine/threonine kinase regulator activity	1	10	0.758593	0.900699	Pbr030375.1
Molecular Function	GO:0016634	oxidoreductase activity, acting on the CH-CH group of donors, oxygen as acceptor	1	10	0.758593	0.900699	Pbr007471.1
Molecular Function	GO:0016782	transferase activity, transferring sulfur-containing groups	1	10	0.758593	0.900699	Pbr008401.2
Molecular Function	GO:0030060	L-malate dehydrogenase activity	1	10	0.758593	0.900699	Pbr025845.1
Molecular Function	GO:0043733	DNA-3-methylbase glycosylase activity	1	10	0.758593	0.900699	Pbr006181.1
Molecular Function	GO:0005261	cation channel activity	4	38	0.759779	0.900699	Pbr016651.1;Pbr016883.1;Pbr026531.1;Pbr039581.1
Molecular Function	GO:0005267	potassium channel activity	4	38	0.759779	0.900699	Pbr016651.1;Pbr016883.1;Pbr026531.1;Pbr039581.1
Molecular Function	GO:0051537	2 iron, 2 sulfur cluster binding	2	20	0.763747	0.900699	Pbr000745.1;Pbr022283.1
Molecular Function	GO:0060589	nucleoside-triphosphatase regulator activity	2	20	0.763747	0.900699	Pbr026670.1;Pbr039776.1
Molecular Function	GO:0016762	xyloglucan:xyloglucosyl transferase activity	5	47	0.763801	0.900699	Pbr016300.1;Pbr020757.1;Pbr029662.2;Pbr029663.1;Pbr040203.1
Molecular Function	GO:0016773	phosphotransferase activity, alcohol group as acceptor	262	2054	0.764502	0.900699	Pbr000231.1;Pbr000233.1;Pbr000237.1;Pbr000371.1;Pbr000546.1;Pbr000550.1;Pbr000551.1;Pbr000555.1;Pbr000888.2;Pbr000892.1;Pbr001352.2;Pbr001901.1;Pbr002181.2;Pbr002343.1;Pbr002347.1;Pbr002418.2;Pbr003104.1;Pbr003881.1;Pbr004288.1;Pbr004689.1;Pbr004693.1;Pbr004784.1;Pbr005024.1;Pbr005793.1;Pbr005819.1;Pbr006067.1;Pbr006111.1;Pbr006148.1;Pbr006210.1;Pbr006541.1;Pbr006664.1;Pbr007250.1;Pbr007352.1;Pbr…
Molecular Function	GO:0008171	O-methyltransferase activity	5	48	0.77996	0.912983	Pbr000419.1;Pbr019305.1;Pbr020369.1;Pbr040042.1;Pbr040044.1
Molecular Function	GO:0004747	ribokinase activity	1	11	0.790585	0.912983	Pbr037899.1
Molecular Function	GO:0005086	ARF guanyl-nucleotide exchange factor activity	1	11	0.790585	0.912983	Pbr011412.1
Molecular Function	GO:0005451	monovalent cation:proton antiporter activity	1	11	0.790585	0.912983	Pbr017120.1
Molecular Function	GO:0008175	tRNA methyltransferase activity	1	11	0.790585	0.912983	Pbr037527.1
Molecular Function	GO:0015385	sodium:proton antiporter activity	1	11	0.790585	0.912983	Pbr017120.1
Molecular Function	GO:0015491	cation:cation antiporter activity	1	11	0.790585	0.912983	Pbr017120.1
Molecular Function	GO:0030695	GTPase regulator activity	1	11	0.790585	0.912983	Pbr026670.1
Molecular Function	GO:0046923	ER retention sequence binding	1	11	0.790585	0.912983	Pbr005635.1
Molecular Function	GO:0047800	cysteamine dioxygenase activity	1	11	0.790585	0.912983	Pbr035222.1
Molecular Function	GO:0050664	oxidoreductase activity, acting on NAD(P)H, oxygen as acceptor	1	11	0.790585	0.912983	Pbr023445.1
Molecular Function	GO:0004650	polygalacturonase activity	8	75	0.793341	0.912983	Pbr002243.1;Pbr005238.1;Pbr012014.1;Pbr014981.1;Pbr023394.1;Pbr027829.1;Pbr027833.1;Pbr037419.1
Molecular Function	GO:0016407	acetyltransferase activity	8	75	0.793341	0.912983	Pbr009679.1;Pbr013032.1;Pbr020949.2;Pbr023533.1;Pbr024325.1;Pbr028329.1;Pbr033752.1;Pbr038521.2
Molecular Function	GO:0015078	hydrogen ion transmembrane transporter activity	19	167	0.794292	0.912983	Pbr006748.1;Pbr007039.1;Pbr007597.1;Pbr012176.1;Pbr015643.1;Pbr017120.1;Pbr017678.1;Pbr020348.1;Pbr022782.1;Pbr024749.1;Pbr027372.1;Pbr031897.1;Pbr034119.1;Pbr035223.1;Pbr035464.1;Pbr037805.1;Pbr038885.1;Pbr039959.1;Pbr041860.2
Molecular Function	GO:0016705	oxidoreductase activity, acting on paired donors, with incorporation or reduction of molecular oxygen	12	109	0.794465	0.912983	Pbr005173.1;Pbr008734.1;Pbr013370.1;Pbr015341.1;Pbr016950.1;Pbr019933.1;Pbr024790.1;Pbr031116.1;Pbr033732.1;Pbr034033.1;Pbr041710.1;Pbr041712.1
Molecular Function	GO:0000988	transcription factor activity, protein binding	3	31	0.797726	0.915231	Pbr008674.1;Pbr013937.1;Pbr038521.2
Molecular Function	GO:0016799	hydrolase activity, hydrolyzing N-glycosyl compounds	2	22	0.808833	0.926457	Pbr006181.1;Pbr012226.1
Molecular Function	GO:0008135	translation factor activity, RNA binding	12	111	0.814182	0.926746	Pbr003104.1;Pbr003528.1;Pbr013147.1;Pbr014292.1;Pbr014408.1;Pbr016909.1;Pbr018604.1;Pbr024044.1;Pbr026591.4;Pbr027560.1;Pbr034220.1;Pbr034245.1
Molecular Function	GO:0016615	malate dehydrogenase activity	3	32	0.815273	0.926746	Pbr002800.2;Pbr025845.1;Pbr031060.1
Molecular Function	GO:0004045	aminoacyl-tRNA hydrolase activity	1	12	0.818339	0.926746	Pbr020261.1
Molecular Function	GO:0004602	glutathione peroxidase activity	1	12	0.818339	0.926746	Pbr041357.1
Molecular Function	GO:0005048	signal sequence binding	1	12	0.818339	0.926746	Pbr005635.1
Molecular Function	GO:0016755	transferase activity, transferring amino-acyl groups	1	12	0.818339	0.926746	Pbr021225.1
Molecular Function	GO:0042277	peptide binding	1	12	0.818339	0.926746	Pbr005635.1
Molecular Function	GO:0015035	protein disulfide oxidoreductase activity	14	129	0.8242	0.93003	Pbr000353.1;Pbr000878.2;Pbr004278.1;Pbr004379.1;Pbr005811.1;Pbr007605.2;Pbr015654.2;Pbr016203.1;Pbr016271.1;Pbr016415.1;Pbr017974.1;Pbr022835.1;Pbr030471.1;Pbr035084.1
Molecular Function	GO:0015036	disulfide oxidoreductase activity	14	129	0.8242	0.93003	Pbr000353.1;Pbr000878.2;Pbr004278.1;Pbr004379.1;Pbr005811.1;Pbr007605.2;Pbr015654.2;Pbr016203.1;Pbr016271.1;Pbr016415.1;Pbr017974.1;Pbr022835.1;Pbr030471.1;Pbr035084.1
Molecular Function	GO:0004722	protein serine/threonine phosphatase activity	7	69	0.825219	0.93003	Pbr011405.1;Pbr015082.1;Pbr015521.1;Pbr019984.2;Pbr022419.2;Pbr025436.1;Pbr032271.1
Molecular Function	GO:0004674	protein serine/threonine kinase activity	212	1693	0.829594	0.932912	Pbr000231.1;Pbr000371.1;Pbr000546.1;Pbr000550.1;Pbr000551.1;Pbr000555.1;Pbr000888.2;Pbr000892.1;Pbr001901.1;Pbr002181.2;Pbr002343.1;Pbr002347.1;Pbr002418.2;Pbr003104.1;Pbr003881.1;Pbr004288.1;Pbr004689.1;Pbr004693.1;Pbr004784.1;Pbr005024.1;Pbr005793.1;Pbr005819.1;Pbr006067.1;Pbr006148.1;Pbr006210.1;Pbr006541.1;Pbr006664.1;Pbr007250.1;Pbr007352.1;Pbr007491.1;Pbr007825.1;Pbr007937.1;Pbr008229.1;Pbr…
Molecular Function	GO:0000049	tRNA binding	1	13	0.842416	0.932912	Pbr031605.2
Molecular Function	GO:0005351	sugar:proton symporter activity	1	13	0.842416	0.932912	Pbr002742.1
Molecular Function	GO:0005402	cation:sugar symporter activity	1	13	0.842416	0.932912	Pbr002742.1
Molecular Function	GO:0008121	ubiquinol-cytochrome-c reductase activity	1	13	0.842416	0.932912	Pbr007597.1
Molecular Function	GO:0008312	7S RNA binding	1	13	0.842416	0.932912	Pbr009058.1
Molecular Function	GO:0015144	carbohydrate transmembrane transporter activity	1	13	0.842416	0.932912	Pbr002742.1
Molecular Function	GO:0015295	solute:proton symporter activity	1	13	0.842416	0.932912	Pbr002742.1
Molecular Function	GO:0016681	oxidoreductase activity, acting on diphenols and related substances as donors, cytochrome as acceptor	1	13	0.842416	0.932912	Pbr007597.1
Molecular Function	GO:0051119	sugar transmembrane transporter activity	1	13	0.842416	0.932912	Pbr002742.1
Molecular Function	GO:1901476	carbohydrate transporter activity	1	13	0.842416	0.932912	Pbr002742.1
Molecular Function	GO:0016847	1-aminocyclopropane-1-carboxylate synthase activity	2	24	0.846078	0.93549	Pbr032201.1;Pbr036191.1
Molecular Function	GO:0016301	kinase activity	258	2060	0.853559	0.942275	Pbr000231.1;Pbr000233.1;Pbr000237.1;Pbr000371.1;Pbr000546.1;Pbr000550.1;Pbr000551.1;Pbr000555.1;Pbr000888.2;Pbr000892.1;Pbr001352.2;Pbr001901.1;Pbr002181.2;Pbr002343.1;Pbr002347.1;Pbr002418.2;Pbr003104.1;Pbr003881.1;Pbr004288.1;Pbr004689.1;Pbr004693.1;Pbr004784.1;Pbr005024.1;Pbr005793.1;Pbr005819.1;Pbr006067.1;Pbr006111.1;Pbr006148.1;Pbr006210.1;Pbr006541.1;Pbr006664.1;Pbr007250.1;Pbr007352.1;Pbr…
Molecular Function	GO:0003697	single-stranded DNA binding	1	14	0.863302	0.94264	Pbr009071.1
Molecular Function	GO:0005375	copper ion transmembrane transporter activity	1	14	0.863302	0.94264	Pbr002476.1
Molecular Function	GO:0008271	secondary active sulfate transmembrane transporter activity	1	14	0.863302	0.94264	Pbr008924.1
Molecular Function	GO:0015116	sulfate transmembrane transporter activity	1	14	0.863302	0.94264	Pbr008924.1
Molecular Function	GO:0016149	translation release factor activity, codon specific	1	14	0.863302	0.94264	Pbr018604.1
Molecular Function	GO:0016624	oxidoreductase activity, acting on the aldehyde or oxo group of donors, disulfide as acceptor	1	14	0.863302	0.94264	Pbr027930.1
Molecular Function	GO:1901682	sulfur compound transmembrane transporter activity	1	14	0.863302	0.94264	Pbr008924.1
Molecular Function	GO:0050661	NADP binding	5	55	0.870075	0.948558	Pbr008015.1;Pbr015341.1;Pbr016950.1;Pbr019933.1;Pbr040526.1
Molecular Function	GO:0004499	N,N-dimethylaniline monooxygenase activity	3	36	0.873037	0.950309	Pbr015341.1;Pbr016950.1;Pbr019933.1
Molecular Function	GO:0008173	RNA methyltransferase activity	2	26	0.876601	0.952044	Pbr023802.1;Pbr037527.1
Molecular Function	GO:0005198	structural molecule activity	73	620	0.877517	0.952044	Pbr000340.1;Pbr000515.1;Pbr001329.2;Pbr001988.1;Pbr002899.1;Pbr003057.1;Pbr003474.1;Pbr004396.1;Pbr004957.1;Pbr006777.1;Pbr007939.1;Pbr010919.1;Pbr011361.1;Pbr011589.1;Pbr012022.2;Pbr012120.3;Pbr012827.1;Pbr013024.1;Pbr013054.1;Pbr014429.1;Pbr014534.1;Pbr014855.1;Pbr015789.1;Pbr015994.2;Pbr016873.1;Pbr016911.1;Pbr017095.1;Pbr017305.1;Pbr017801.1;Pbr017880.1;Pbr018476.1;Pbr019898.1;Pbr020268.1;Pbr…
Molecular Function	GO:0045735	nutrient reservoir activity	5	56	0.879981	0.952044	Pbr005551.1;Pbr011864.1;Pbr011865.1;Pbr026512.1;Pbr029704.1
Molecular Function	GO:0003747	translation release factor activity	1	15	0.881421	0.952044	Pbr018604.1
Molecular Function	GO:0008079	translation termination factor activity	1	15	0.881421	0.952044	Pbr018604.1
Molecular Function	GO:0005319	lipid transporter activity	3	37	0.884715	0.954131	Pbr013280.1;Pbr015901.1;Pbr028701.1
Molecular Function	GO:0016667	oxidoreductase activity, acting on a sulfur group of donors	16	155	0.887247	0.955392	Pbr000353.1;Pbr000878.2;Pbr004278.1;Pbr004379.1;Pbr005811.1;Pbr007605.2;Pbr015126.1;Pbr015654.2;Pbr016203.1;Pbr016271.1;Pbr016415.1;Pbr017974.1;Pbr022835.1;Pbr027939.1;Pbr030471.1;Pbr035084.1
Molecular Function	GO:0001071	nucleic acid binding transcription factor activity	99	832	0.890232	0.95567	Pbr000396.1;Pbr000407.1;Pbr000615.1;Pbr001238.1;Pbr001328.1;Pbr001551.1;Pbr002020.1;Pbr002038.1;Pbr002083.1;Pbr002427.2;Pbr002467.1;Pbr002913.1;Pbr004234.1;Pbr004364.1;Pbr004690.1;Pbr005390.1;Pbr006809.1;Pbr006945.1;Pbr007146.1;Pbr007163.1;Pbr007180.1;Pbr007292.1;Pbr007354.1;Pbr007566.2;Pbr008289.1;Pbr008558.1;Pbr009074.1;Pbr009274.1;Pbr009670.1;Pbr009877.1;Pbr010517.1;Pbr012632.1;Pbr013092.1;Pbr…
Molecular Function	GO:0003700	transcription factor activity, sequence-specific DNA binding	99	832	0.890232	0.95567	Pbr000396.1;Pbr000407.1;Pbr000615.1;Pbr001238.1;Pbr001328.1;Pbr001551.1;Pbr002020.1;Pbr002038.1;Pbr002083.1;Pbr002427.2;Pbr002467.1;Pbr002913.1;Pbr004234.1;Pbr004364.1;Pbr004690.1;Pbr005390.1;Pbr006809.1;Pbr006945.1;Pbr007146.1;Pbr007163.1;Pbr007180.1;Pbr007292.1;Pbr007354.1;Pbr007566.2;Pbr008289.1;Pbr008558.1;Pbr009074.1;Pbr009274.1;Pbr009670.1;Pbr009877.1;Pbr010517.1;Pbr012632.1;Pbr013092.1;Pbr…
Molecular Function	GO:0004713	protein tyrosine kinase activity	6	67	0.893925	0.955767	Pbr006210.1;Pbr016055.1;Pbr020894.2;Pbr029673.1;Pbr032890.1;Pbr032929.1
Molecular Function	GO:0030145	manganese ion binding	4	48	0.895307	0.955767	Pbr005551.1;Pbr013657.1;Pbr016451.1;Pbr024011.1
Molecular Function	GO:0008234	cysteine-type peptidase activity	9	95	0.896983	0.955767	Pbr013796.3;Pbr019333.1;Pbr019817.1;Pbr022481.1;Pbr022813.1;Pbr030169.1;Pbr033486.1;Pbr037434.1;Pbr042892.1
Molecular Function	GO:0016776	phosphotransferase activity, phosphate group as acceptor	1	16	0.897139	0.955767	Pbr036920.3
Molecular Function	GO:0046915	transition metal ion transmembrane transporter activity	1	16	0.897139	0.955767	Pbr002476.1
Molecular Function	GO:0016717	oxidoreductase activity, acting on paired donors, with oxidation of a pair of donors resulting in the reduction of molecular oxygen to two molecules of water	2	29	0.91204	0.968697	Pbr005173.1;Pbr033732.1
Molecular Function	GO:1901505	carbohydrate derivative transporter activity	2	29	0.91204	0.968697	Pbr003159.1;Pbr013280.1
Molecular Function	GO:0046872	metal ion binding	418	3341	0.918769	0.971356	Pbr000027.1;Pbr000285.1;Pbr000312.1;Pbr000364.1;Pbr000515.1;Pbr000606.1;Pbr000778.1;Pbr000887.1;Pbr001233.1;Pbr001419.4;Pbr001710.1;Pbr001713.1;Pbr001948.1;Pbr002012.2;Pbr002187.2;Pbr002343.1;Pbr002420.1;Pbr002467.1;Pbr002476.1;Pbr002508.1;Pbr002544.1;Pbr002800.2;Pbr002844.2;Pbr002898.1;Pbr002910.1;Pbr003100.1;Pbr003443.1;Pbr003476.1;Pbr003617.1;Pbr003691.2;Pbr003809.1;Pbr003860.1;Pbr003862.1;Pbr…
Molecular Function	GO:0008289	lipid binding	11	117	0.9197	0.971356	Pbr001927.1;Pbr009586.1;Pbr012459.2;Pbr013280.1;Pbr015362.1;Pbr016038.2;Pbr017281.1;Pbr021951.1;Pbr022984.1;Pbr022985.1;Pbr027852.1
Molecular Function	GO:0009975	cyclase activity	1	18	0.922603	0.971356	Pbr004202.1
Molecular Function	GO:0016679	oxidoreductase activity, acting on diphenols and related substances as donors	1	18	0.922603	0.971356	Pbr007597.1
Molecular Function	GO:0031177	phosphopantetheine binding	1	18	0.922603	0.971356	Pbr000645.1
Molecular Function	GO:0043169	cation binding	421	3368	0.922858	0.971356	Pbr000027.1;Pbr000285.1;Pbr000312.1;Pbr000364.1;Pbr000515.1;Pbr000606.1;Pbr000778.1;Pbr000887.1;Pbr001233.1;Pbr001419.4;Pbr001710.1;Pbr001713.1;Pbr001948.1;Pbr002012.2;Pbr002187.2;Pbr002343.1;Pbr002420.1;Pbr002467.1;Pbr002476.1;Pbr002508.1;Pbr002544.1;Pbr002800.2;Pbr002844.2;Pbr002898.1;Pbr002910.1;Pbr003100.1;Pbr003443.1;Pbr003476.1;Pbr003617.1;Pbr003691.2;Pbr003809.1;Pbr003860.1;Pbr003862.1;Pbr…
Molecular Function	GO:0098772	molecular function regulator	27	258	0.925652	0.972836	Pbr001383.1;Pbr005156.1;Pbr006230.1;Pbr006231.1;Pbr006233.1;Pbr010689.1;Pbr011381.1;Pbr011412.1;Pbr011702.1;Pbr012096.1;Pbr012769.1;Pbr014079.1;Pbr014087.6;Pbr014532.1;Pbr015660.1;Pbr017402.6;Pbr018436.1;Pbr021118.1;Pbr026670.1;Pbr027393.1;Pbr030375.1;Pbr033594.1;Pbr036425.1;Pbr037378.1;Pbr037407.3;Pbr039776.1;Pbr041702.1
Molecular Function	GO:0004089	carbonate dehydratase activity	1	19	0.932864	0.977485	Pbr020779.1
Molecular Function	GO:0008519	ammonium transmembrane transporter activity	1	19	0.932864	0.977485	Pbr038119.1
Molecular Function	GO:0016746	transferase activity, transferring acyl groups	42	388	0.935805	0.979103	Pbr003617.1;Pbr004985.1;Pbr005571.1;Pbr006713.1;Pbr006775.1;Pbr006821.1;Pbr008187.1;Pbr009679.1;Pbr009969.1;Pbr010073.1;Pbr010872.1;Pbr010925.1;Pbr011731.1;Pbr013032.1;Pbr013912.1;Pbr013917.1;Pbr014082.1;Pbr014708.1;Pbr014944.1;Pbr016167.1;Pbr016260.1;Pbr018110.1;Pbr020016.1;Pbr020949.2;Pbr021225.1;Pbr022422.1;Pbr022425.1;Pbr023533.1;Pbr024325.1;Pbr026830.1;Pbr026833.2;Pbr028329.1;Pbr029548.1;Pbr…
Molecular Function	GO:0016747	transferase activity, transferring acyl groups other than amino-acyl groups	38	359	0.946321	0.983028	Pbr003617.1;Pbr006713.1;Pbr006775.1;Pbr006821.1;Pbr008187.1;Pbr009679.1;Pbr009969.1;Pbr010872.1;Pbr010925.1;Pbr011731.1;Pbr013032.1;Pbr013912.1;Pbr013917.1;Pbr014082.1;Pbr014708.1;Pbr014944.1;Pbr016167.1;Pbr016260.1;Pbr018110.1;Pbr020016.1;Pbr020949.2;Pbr022422.1;Pbr022425.1;Pbr023533.1;Pbr024325.1;Pbr026830.1;Pbr026833.2;Pbr028329.1;Pbr029548.1;Pbr029551.1;Pbr031701.1;Pbr032299.1;Pbr032991.1;Pbr…
Molecular Function	GO:0046914	transition metal ion binding	333	2712	0.948491	0.983028	Pbr000285.1;Pbr000312.1;Pbr000364.1;Pbr000515.1;Pbr000606.1;Pbr000778.1;Pbr000887.1;Pbr001233.1;Pbr001419.4;Pbr001710.1;Pbr001713.1;Pbr002012.2;Pbr002187.2;Pbr002420.1;Pbr002467.1;Pbr002508.1;Pbr002544.1;Pbr002844.2;Pbr002898.1;Pbr002910.1;Pbr003443.1;Pbr003476.1;Pbr003617.1;Pbr003691.2;Pbr003809.1;Pbr003860.1;Pbr003862.1;Pbr003884.1;Pbr004267.2;Pbr004355.1;Pbr004399.1;Pbr004403.1;Pbr004445.1;Pbr…
Molecular Function	GO:0016849	phosphorus-oxygen lyase activity	1	21	0.949486	0.983028	Pbr004202.1
Molecular Function	GO:0017089	glycolipid transporter activity	1	21	0.949486	0.983028	Pbr013280.1
Molecular Function	GO:0051861	glycolipid binding	1	21	0.949486	0.983028	Pbr013280.1
Molecular Function	GO:0030234	enzyme regulator activity	23	232	0.950126	0.983028	Pbr001383.1;Pbr005156.1;Pbr006230.1;Pbr006231.1;Pbr006233.1;Pbr010689.1;Pbr011702.1;Pbr012096.1;Pbr012769.1;Pbr014079.1;Pbr014532.1;Pbr015660.1;Pbr017402.6;Pbr018436.1;Pbr021118.1;Pbr026670.1;Pbr027393.1;Pbr030375.1;Pbr036425.1;Pbr037378.1;Pbr037407.3;Pbr039776.1;Pbr041702.1
Molecular Function	GO:0033218	amide binding	2	34	0.950738	0.983028	Pbr000645.1;Pbr005635.1
Molecular Function	GO:0005509	calcium ion binding	26	259	0.952198	0.983028	Pbr002343.1;Pbr004300.2;Pbr005793.1;Pbr007144.1;Pbr008864.3;Pbr010157.1;Pbr011295.1;Pbr012266.1;Pbr012305.1;Pbr014646.1;Pbr016038.2;Pbr016379.1;Pbr017121.2;Pbr018288.2;Pbr018803.2;Pbr019628.1;Pbr021635.1;Pbr022984.1;Pbr022985.1;Pbr024141.1;Pbr025138.1;Pbr027439.1;Pbr028918.1;Pbr029602.1;Pbr036909.3;Pbr041319.1
Molecular Function	GO:0016798	hydrolase activity, acting on glycosyl bonds	67	605	0.954171	0.983028	Pbr000135.1;Pbr000177.1;Pbr000620.1;Pbr000705.1;Pbr001050.1;Pbr002083.1;Pbr002243.1;Pbr004289.1;Pbr005238.1;Pbr005999.1;Pbr006181.1;Pbr006791.1;Pbr007242.1;Pbr008024.1;Pbr009180.1;Pbr010944.1;Pbr012014.1;Pbr012097.1;Pbr012226.1;Pbr014939.1;Pbr014981.1;Pbr015875.1;Pbr016051.1;Pbr016300.1;Pbr016902.1;Pbr017166.1;Pbr018956.1;Pbr020757.1;Pbr020853.1;Pbr021892.1;Pbr022329.1;Pbr023198.1;Pbr023202.1;Pbr…
Molecular Function	GO:0003735	structural constituent of ribosome	55	506	0.954765	0.983028	Pbr000515.1;Pbr001329.2;Pbr001988.1;Pbr002899.1;Pbr003057.1;Pbr003474.1;Pbr004396.1;Pbr004957.1;Pbr006777.1;Pbr007939.1;Pbr011361.1;Pbr011589.1;Pbr012022.2;Pbr012827.1;Pbr013054.1;Pbr014429.1;Pbr014534.1;Pbr014855.1;Pbr015789.1;Pbr016873.1;Pbr017095.1;Pbr017305.1;Pbr017801.1;Pbr017880.1;Pbr019898.1;Pbr020534.1;Pbr020683.1;Pbr020877.1;Pbr021223.3;Pbr022707.1;Pbr022816.1;Pbr022895.1;Pbr023000.1;Pbr…
Molecular Function	GO:0072341	modified amino acid binding	1	22	0.956184	0.983028	Pbr000645.1
Molecular Function	GO:0004672	protein kinase activity	222	1852	0.95758	0.983028	Pbr000231.1;Pbr000233.1;Pbr000237.1;Pbr000371.1;Pbr000546.1;Pbr000550.1;Pbr000551.1;Pbr000555.1;Pbr000888.2;Pbr000892.1;Pbr001901.1;Pbr002181.2;Pbr002343.1;Pbr002347.1;Pbr002418.2;Pbr003104.1;Pbr003881.1;Pbr004288.1;Pbr004689.1;Pbr004693.1;Pbr004784.1;Pbr005024.1;Pbr005793.1;Pbr005819.1;Pbr006067.1;Pbr006148.1;Pbr006210.1;Pbr006541.1;Pbr006664.1;Pbr007250.1;Pbr007352.1;Pbr007491.1;Pbr007825.1;Pbr…
Molecular Function	GO:0005506	iron ion binding	65	593	0.960567	0.983028	Pbr000364.1;Pbr001710.1;Pbr001713.1;Pbr002187.2;Pbr002420.1;Pbr003860.1;Pbr004964.1;Pbr004967.1;Pbr004969.1;Pbr005312.1;Pbr006164.1;Pbr006166.1;Pbr006466.3;Pbr007098.1;Pbr008632.1;Pbr008752.1;Pbr009115.1;Pbr009980.3;Pbr010854.1;Pbr010942.1;Pbr012208.1;Pbr012771.1;Pbr013141.1;Pbr013370.1;Pbr014996.1;Pbr015196.1;Pbr015199.1;Pbr015201.1;Pbr015322.1;Pbr016256.1;Pbr016279.2;Pbr018634.1;Pbr019699.1;Pbr…
Molecular Function	GO:0000036	ACP phosphopantetheine attachment site binding involved in fatty acid biosynthetic process	1	23	0.961994	0.983028	Pbr000645.1
Molecular Function	GO:0044620	ACP phosphopantetheine attachment site binding	1	23	0.961994	0.983028	Pbr000645.1
Molecular Function	GO:0051192	prosthetic group binding	1	23	0.961994	0.983028	Pbr000645.1
Molecular Function	GO:0048038	quinone binding	1	24	0.967033	0.986251	Pbr036426.2
Molecular Function	GO:0003743	translation initiation factor activity	4	61	0.969017	0.986251	Pbr013147.1;Pbr014292.1;Pbr016909.1;Pbr034220.1
Molecular Function	GO:0019205	nucleobase-containing compound kinase activity	2	38	0.969368	0.986251	Pbr017616.1;Pbr036920.3
Molecular Function	GO:0016491	oxidoreductase activity	273	2275	0.971598	0.987087	Pbr000084.1;Pbr000277.1;Pbr000353.1;Pbr000364.1;Pbr000438.1;Pbr000490.1;Pbr000572.1;Pbr000645.1;Pbr000686.1;Pbr000745.1;Pbr000814.1;Pbr000822.1;Pbr000823.1;Pbr000878.2;Pbr000887.1;Pbr001710.1;Pbr001948.1;Pbr002010.1;Pbr002187.2;Pbr002358.2;Pbr002420.1;Pbr002557.1;Pbr002584.2;Pbr002800.2;Pbr003501.1;Pbr003586.1;Pbr003587.1;Pbr003617.1;Pbr003842.1;Pbr003860.1;Pbr003889.1;Pbr004246.1;Pbr004248.1;Pbr…
Molecular Function	GO:0004553	hydrolase activity, hydrolyzing O-glycosyl compounds	60	573	0.982175	0.996129	Pbr000135.1;Pbr000177.1;Pbr000620.1;Pbr000705.1;Pbr001050.1;Pbr002083.1;Pbr002243.1;Pbr004289.1;Pbr005238.1;Pbr005999.1;Pbr006791.1;Pbr008024.1;Pbr009180.1;Pbr010944.1;Pbr012014.1;Pbr012097.1;Pbr014939.1;Pbr014981.1;Pbr015875.1;Pbr016051.1;Pbr016300.1;Pbr016902.1;Pbr017166.1;Pbr018956.1;Pbr020757.1;Pbr020853.1;Pbr021892.1;Pbr022329.1;Pbr023198.1;Pbr023202.1;Pbr023317.1;Pbr023394.1;Pbr025731.1;Pbr…
Molecular Function	GO:0052689	carboxylic ester hydrolase activity	20	225	0.98334	0.996129	Pbr005309.1;Pbr005940.1;Pbr008484.1;Pbr009067.1;Pbr010689.1;Pbr011702.1;Pbr012096.1;Pbr012920.1;Pbr014917.1;Pbr016009.1;Pbr019647.1;Pbr020261.1;Pbr025293.1;Pbr026232.1;Pbr026234.1;Pbr035066.1;Pbr036783.1;Pbr037378.1;Pbr037407.3;Pbr038422.1
Molecular Function	GO:0004568	chitinase activity	1	30	0.985962	0.997344	Pbr027703.1
Molecular Function	GO:0004857	enzyme inhibitor activity	12	168	0.995869	1	Pbr006230.1;Pbr006231.1;Pbr006233.1;Pbr010689.1;Pbr011702.1;Pbr012096.1;Pbr012769.1;Pbr015660.1;Pbr017402.6;Pbr037378.1;Pbr037407.3;Pbr041702.1
Molecular Function	GO:0004497	monooxygenase activity	47	494	0.995891	1	Pbr000745.1;Pbr002187.2;Pbr002420.1;Pbr003860.1;Pbr005312.1;Pbr006164.1;Pbr006166.1;Pbr007098.1;Pbr009980.3;Pbr012771.1;Pbr013141.1;Pbr015196.1;Pbr015199.1;Pbr015201.1;Pbr015322.1;Pbr015341.1;Pbr016279.2;Pbr016950.1;Pbr018634.1;Pbr019699.1;Pbr019933.1;Pbr020040.1;Pbr020055.1;Pbr020257.1;Pbr020886.1;Pbr020890.1;Pbr023366.2;Pbr023367.3;Pbr023551.1;Pbr024033.1;Pbr024790.1;Pbr025140.2;Pbr026584.1;Pbr…
Molecular Function	GO:0020037	heme binding	57	586	0.996596	1	Pbr000438.1;Pbr000686.1;Pbr002187.2;Pbr002420.1;Pbr003860.1;Pbr004202.1;Pbr005312.1;Pbr005400.1;Pbr005479.1;Pbr005912.1;Pbr006164.1;Pbr006166.1;Pbr007098.1;Pbr009980.3;Pbr010213.1;Pbr010632.1;Pbr011189.1;Pbr011557.1;Pbr012771.1;Pbr013141.1;Pbr015196.1;Pbr015199.1;Pbr015201.1;Pbr015322.1;Pbr016279.2;Pbr018634.1;Pbr019699.1;Pbr020040.1;Pbr020055.1;Pbr020257.1;Pbr020886.1;Pbr020890.1;Pbr021747.1;Pbr…
Molecular Function	GO:0046906	tetrapyrrole binding	57	586	0.996596	1	Pbr000438.1;Pbr000686.1;Pbr002187.2;Pbr002420.1;Pbr003860.1;Pbr004202.1;Pbr005312.1;Pbr005400.1;Pbr005479.1;Pbr005912.1;Pbr006164.1;Pbr006166.1;Pbr007098.1;Pbr009980.3;Pbr010213.1;Pbr010632.1;Pbr011189.1;Pbr011557.1;Pbr012771.1;Pbr013141.1;Pbr015196.1;Pbr015199.1;Pbr015201.1;Pbr015322.1;Pbr016279.2;Pbr018634.1;Pbr019699.1;Pbr020040.1;Pbr020055.1;Pbr020257.1;Pbr020886.1;Pbr020890.1;Pbr021747.1;Pbr…
Molecular Function	GO:0030599	pectinesterase activity	8	146	0.999359	1	Pbr005309.1;Pbr005940.1;Pbr010689.1;Pbr011702.1;Pbr012096.1;Pbr037378.1;Pbr037407.3;Pbr038422.1
Molecular Function	GO:0005507	copper ion binding	12	205	0.999824	1	Pbr000887.1;Pbr005668.1;Pbr007721.1;Pbr008085.1;Pbr013412.1;Pbr024725.2;Pbr030875.1;Pbr030877.1;Pbr031911.1;Pbr032180.1;Pbr033019.1;Pbr038305.1
Molecular Function	GO:0009055	electron carrier activity	67	737	0.999843	1	Pbr000353.1;Pbr000878.2;Pbr002187.2;Pbr002420.1;Pbr003860.1;Pbr004278.1;Pbr004379.1;Pbr005312.1;Pbr005668.1;Pbr005811.1;Pbr006164.1;Pbr006166.1;Pbr007098.1;Pbr007605.2;Pbr007721.1;Pbr008085.1;Pbr009115.1;Pbr009980.3;Pbr012771.1;Pbr013141.1;Pbr015196.1;Pbr015199.1;Pbr015201.1;Pbr015322.1;Pbr015360.1;Pbr015654.2;Pbr016203.1;Pbr016271.1;Pbr016279.2;Pbr016415.1;Pbr017974.1;Pbr018634.1;Pbr019699.1;Pbr…
Molecular Function	GO:0003674	molecular_function	2825	21327	1	1	Pbr000027.1;Pbr000036.1;Pbr000047.1;Pbr000058.1;Pbr000065.1;Pbr000072.1;Pbr000084.1;Pbr000100.1;Pbr000112.1;Pbr000135.1;Pbr000136.1;Pbr000177.1;Pbr000231.1;Pbr000233.1;Pbr000237.1;Pbr000277.1;Pbr000281.1;Pbr000285.1;Pbr000294.2;Pbr000305.1;Pbr000312.1;Pbr000332.1;Pbr000340.1;Pbr000352.3;Pbr000353.1;Pbr000364.1;Pbr000371.1;Pbr000396.1;Pbr000407.1;Pbr000413.1;Pbr000419.1;Pbr000438.1;Pbr000441.1;Pbr…
Molecular Function	1;Pbr041489.1;Pbr041490.1;Pbr041491.1;Pbr041508.3;Pbr041518.2;Pbr041527.1;Pbr041528.1;Pbr041575.1;Pbr041579.1;Pbr041594.1;Pbr041596.1;Pbr041643.1;Pbr041645.1;Pbr041654.1;Pbr041663.1;Pbr041669.1;Pbr041702.1;Pbr041710.1;Pbr041712.1;Pbr041725.2;Pbr041726.1;Pbr041727.1;Pbr041728.1;Pbr041729.1;Pbr041733.1;Pbr041735.1;Pbr041736.1;Pbr041741.1;Pbr041778.1;Pbr041791.1;Pbr041792.3;Pbr041811.2;Pbr041814.2;P…
