# Supplementary material for: Comparison of multiple algorithms to reliably detect structural variants in pears
Source: BMC Genomics. 2020 Jan 20;21:61. doi: 10.1186/s12864-020-6455-x (PMC6972009; doi:10.1186/s12864-020-6455-x)
Supplement: Supplementary file 7 — Additional file 7. KEGG analysis of 4495 genes within SVs commonly identified by two SV callers using long-read sequencing data. [file 12864_2020_6455_MOESM7_ESM.xlsx]

## Sheet: 工作表1
KEGG_A_class	KEGG_B_class	Pathway	out (1005)	All (7721)	Pvalue	Qvalue	Pathway ID	Genes	K_IDs
Metabolism	Global and overview maps	Biosynthesis of secondary metabolites	268	1807	0.00535333	0.456062	ko01110	Pbr000013.1;Pbr000177.1;Pbr000364.1;Pbr000438.1;Pbr000686.1;Pbr000705.1;Pbr000730.1;Pbr000814.1;Pbr000822.1;Pbr000823.1;Pbr001710.1;Pbr001923.1;Pbr001948.1;Pbr002191.1;Pbr003167.1;Pbr003592.1;Pbr003617.1;Pbr003664.1;Pbr003842.1;Pbr003889.1;Pbr004189.1;Pbr004300.2;Pbr004310.1;Pbr004366.1;Pbr004822.1;Pbr004884.1;Pbr004964.1;Pbr004967.1;Pbr004969.1;Pbr004985.1;Pbr005397.1;Pbr005400.1;Pbr005501.1;Pbr…	K00787+K05350+K00454+K00430+K00430+K01188+K02291+K05894+K05894+K05894+K04125+K00766+K00099+K01114+K01115+K00975+K00083+K00162+K08081+K08248+K01696+K01613+K01620+K10046+K00791+K00550+K00454+K00454+K00454+K01647+K14455+K00430+K01623+K01623+K00591+K01647+K01115+K00430+K13082+K09842+K02160+K13065+K01689+K00232+K00600+K00993+K13679+K12524+K15728+K03526+K01580+K01580+K04125+K01719+K17913+K09834+K04120+…
Metabolism	Biosynthesis of other secondary metabolites	Caffeine metabolism	3	4	0.00794179	0.456062	ko00232	Pbr017826.1;Pbr020651.1;Pbr033375.1	K00106+K00106+K00365
Genetic Information Processing	Transcription	Basal transcription factors	17	73	0.0110338	0.456062	ko03022	Pbr000072.1;Pbr000351.1;Pbr000743.2;Pbr001190.1;Pbr003846.2;Pbr005213.1;Pbr007575.1;Pbr014292.1;Pbr015231.1;Pbr016925.1;Pbr017380.1;Pbr017791.1;Pbr020245.2;Pbr031984.1;Pbr033213.1;Pbr036460.1;Pbr038888.1	K03138+K03144+K03132+K03129+K03122+K03131+K03126+K03124+K03126+K03120+K10844+K03126+K03128+K03138+K03141+K03134+K02202
Genetic Information Processing	Translation	mRNA surveillance pathway	38	207	0.0165592	0.513325	ko03015	Pbr000729.1;Pbr000830.2;Pbr003845.3;Pbr004313.1;Pbr005156.1;Pbr005244.1;Pbr012316.1;Pbr013966.1;Pbr014079.1;Pbr016803.1;Pbr017193.1;Pbr018604.1;Pbr020337.1;Pbr020355.2;Pbr020507.1;Pbr021642.1;Pbr023002.1;Pbr024443.1;Pbr024719.1;Pbr025147.2;Pbr025694.1;Pbr026221.1;Pbr026283.2;Pbr027833.1;Pbr028960.1;Pbr029393.1;Pbr029776.2;Pbr031194.3;Pbr032846.1;Pbr034631.1;Pbr035952.1;Pbr036425.1;Pbr038683.3;Pbr…	K04382+K14328+K13171+K06269+K11584+K14411+K14376+K14397+K11584+K14400+K12876+K03265+K14376+K03267+K14398+K06100+K15542+K14962+K14404+K14411+K13126+K04382+K14399+K12812+K06269+K12882+K14416+K12883+K14326+K08873+K13917+K04354+K14325+K15544+K03267+K14376+K06965+K14404
Metabolism	Metabolism of terpenoids and polyketides	Carotenoid biosynthesis	15	67	0.0231368	0.513325	ko00906	Pbr000730.1;Pbr003860.1;Pbr005979.1;Pbr008794.1;Pbr009089.1;Pbr010298.1;Pbr010854.1;Pbr015995.1;Pbr025140.2;Pbr029414.1;Pbr029589.1;Pbr034033.1;Pbr034869.1;Pbr038526.1;Pbr041579.1	K02291+K09843+K09842+K17913+K09840+K09835+K15746+K17912+K09843+K09843+K09842+K06443+K09840+K09842+K15747
Metabolism	Amino acid metabolism	Arginine and proline metabolism	17	80	0.0264702	0.513325	ko00330	Pbr005397.1;Pbr009652.1;Pbr011397.1;Pbr020217.2;Pbr021619.1;Pbr021620.1;Pbr021753.2;Pbr022893.1;Pbr031116.1;Pbr034871.1;Pbr034873.1;Pbr035890.1;Pbr037798.1;Pbr040410.1;Pbr040411.1;Pbr041178.1;Pbr041179.1	K14455+K13366+K12657+K10536+K01426+K01426+K12251+K13366+K00472+K00128+K00128+K12657+K01476+K00286+K00286+K01426+K01426
Metabolism	Amino acid metabolism	Lysine biosynthesis	6	19	0.028978	0.513325	ko00300	Pbr008015.1;Pbr012129.1;Pbr017653.1;Pbr020964.2;Pbr023354.1;Pbr036395.1	K12524+K00133+K01778+K01778+K01714+K00215
Metabolism	Metabolism of terpenoids and polyketides	Terpenoid backbone biosynthesis	16	77	0.0371034	0.55015	ko00900	Pbr000013.1;Pbr001948.1;Pbr008422.1;Pbr009987.1;Pbr017948.1;Pbr018902.2;Pbr024395.1;Pbr025426.2;Pbr026628.1;Pbr027939.1;Pbr028702.1;Pbr030460.1;Pbr033192.1;Pbr034045.1;Pbr037356.1;Pbr038551.1	K00787+K00099+K03526+K05356+K05954+K11778+K05954+K01662+K00991+K05906+K01597+K11778+K00991+K00938+K00021+K00919
Metabolism	Lipid metabolism	Linoleic acid metabolism	8	31	0.0405941	0.55015	ko00591	Pbr000364.1;Pbr004964.1;Pbr004967.1;Pbr004969.1;Pbr006466.3;Pbr016256.1;Pbr023784.2;Pbr035580.1	K00454+K00454+K00454+K00454+K15718+K00454+K00454+K00454
Metabolism	Lipid metabolism	Glycerophospholipid metabolism	28	157	0.049622	0.55015	ko00564	Pbr002191.1;Pbr002418.2;Pbr003167.1;Pbr004300.2;Pbr004884.1;Pbr005786.1;Pbr007711.1;Pbr008249.1;Pbr012522.1;Pbr012782.1;Pbr013374.1;Pbr016009.1;Pbr016304.1;Pbr018022.1;Pbr018803.2;Pbr020164.1;Pbr020383.1;Pbr022937.1;Pbr023578.1;Pbr024242.1;Pbr027840.1;Pbr028762.3;Pbr028953.2;Pbr030105.1;Pbr032218.2;Pbr032269.1;Pbr034236.1;Pbr038538.2	K01114+K01094+K01115+K01613+K00550+K01115+K00993+K15728+K00006+K14156+K08730+K16818+K00630+K00901+K13510+K01126+K13511+K00006+K00901+K00006+K01115+K08730+K01115+K00901+K15728+K00995+K00655+K13523
Environmental Information Processing	Signal transduction	Phosphatidylinositol signaling system	18	93	0.0527106	0.55015	ko04070	Pbr006111.1;Pbr010903.1;Pbr013416.1;Pbr014377.1;Pbr015789.1;Pbr018022.1;Pbr018896.1;Pbr023578.1;Pbr024514.1;Pbr025190.1;Pbr025653.2;Pbr026278.2;Pbr029047.1;Pbr030105.1;Pbr030861.1;Pbr033440.1;Pbr037383.1;Pbr042197.1	K10572+K05857+K00921+K19801+K18649+K00901+K00888+K00901+K19801+K01110+K00913+K13024+K00921+K00901+K00921+K00921+K00921+K05857
Metabolism	Biosynthesis of other secondary metabolites	Flavonoid biosynthesis	14	69	0.0583302	0.55015	ko00941	Pbr005931.1;Pbr006713.1;Pbr013141.1;Pbr019305.1;Pbr020248.1;Pbr020886.1;Pbr020890.1;Pbr020913.1;Pbr022422.1;Pbr022425.1;Pbr026584.1;Pbr027485.1;Pbr032290.1;Pbr033500.1	K13082+K13065+K00487+K00588+K13081+K09754+K09754+K00660+K13065+K13065+K09754+K13081+K01859+K05278
Cellular Processes	Transport and catabolism	Autophagy - other eukaryotes	11	51	0.0603338	0.55015	ko04136	Pbr000479.1;Pbr000729.1;Pbr024701.2;Pbr025347.1;Pbr025654.1;Pbr026221.1;Pbr026579.1;Pbr038006.1;Pbr039723.1;Pbr040011.1;Pbr042726.1	K08337+K04382+K08333+K17907+K07203+K04382+K08339+K17908+K08341+K08331+K07204
Metabolism	Lipid metabolism	alpha-Linolenic acid metabolism	18	95	0.0628185	0.55015	ko00592	Pbr000364.1;Pbr000814.1;Pbr000822.1;Pbr000823.1;Pbr004964.1;Pbr004967.1;Pbr004969.1;Pbr007471.1;Pbr014085.3;Pbr014880.1;Pbr016009.1;Pbr016256.1;Pbr021627.1;Pbr023784.2;Pbr028867.1;Pbr032991.1;Pbr035580.1;Pbr039380.2	K00454+K05894+K05894+K05894+K00454+K00454+K00454+K00232+K10527+K10527+K16818+K00454+K00232+K00454+K00232+K07513+K00454+K18857
Metabolism	Global and overview maps	Biosynthesis of amino acids	62	398	0.0714931	0.55015	ko01230	Pbr001923.1;Pbr004189.1;Pbr004310.1;Pbr004985.1;Pbr005397.1;Pbr005501.1;Pbr005502.1;Pbr005571.1;Pbr007146.1;Pbr007213.1;Pbr007489.3;Pbr008015.1;Pbr010073.1;Pbr010250.5;Pbr011397.1;Pbr012070.1;Pbr012129.1;Pbr012604.1;Pbr013657.1;Pbr015076.1;Pbr015789.1;Pbr016286.1;Pbr016293.1;Pbr016638.1;Pbr016887.1;Pbr017653.1;Pbr018549.1;Pbr019803.1;Pbr019996.1;Pbr020223.1;Pbr020612.1;Pbr020964.2;Pbr022485.1;Pbr…	K00766+K01696+K01620+K01647+K14455+K01623+K01623+K01647+K01689+K01079+K00600+K12524+K01649+K00031+K12657+K01704+K00133+K00600+K15633+K01738+K18649+K00873+K01652+K00600+K00549+K01778+K00789+K00826+K01850+K01689+K01807+K01778+K00053+K01714+K14682+K01695+K00873+K00873+K00948+K00030+K01754+K01689+K00850+K00850+K01807+K00826+K05359+K01703+K05359+K12657+K14272+K00215+K00850+K01476+K00616+K01681+K01681+…
Metabolism	Carbohydrate metabolism	Butanoate metabolism	7	29	0.073733	0.55015	ko00650	Pbr001269.1;Pbr002557.1;Pbr004709.2;Pbr008479.1;Pbr008480.1;Pbr016293.1;Pbr028315.1	K16871+K17761+K16871+K01580+K01580+K01652+K01580
Cellular Processes	Transport and catabolism	Peroxisome	26	150	0.0754237	0.55015	ko04146	Pbr000084.1;Pbr000127.1;Pbr001949.1;Pbr002153.1;Pbr003501.1;Pbr007471.1;Pbr008086.1;Pbr010250.5;Pbr012064.1;Pbr013127.1;Pbr016170.1;Pbr017826.1;Pbr019898.1;Pbr020358.2;Pbr020651.1;Pbr021439.1;Pbr021627.1;Pbr022823.1;Pbr023657.1;Pbr028867.1;Pbr029389.1;Pbr032991.1;Pbr034771.3;Pbr036622.4;Pbr039852.1;Pbr040872.1	K11147+K13347+K13343+K01897+K13356+K00232+K01897+K00031+K00477+K04564+K17879+K00106+K13346+K13336+K00106+K13338+K00232+K13348+K13345+K00232+K00830+K07513+K00830+K13345+K01897+K01897
Genetic Information Processing	Folding, sorting and degradation	RNA degradation	34	206	0.083328	0.56414	ko03018	Pbr000768.2;Pbr001643.1;Pbr003528.1;Pbr006929.1;Pbr007033.1;Pbr007146.1;Pbr010425.2;Pbr011932.1;Pbr015134.1;Pbr015372.1;Pbr016879.1;Pbr017319.1;Pbr017434.1;Pbr017925.2;Pbr020223.1;Pbr021714.2;Pbr023683.1;Pbr024141.1;Pbr025694.1;Pbr026225.1;Pbr026400.1;Pbr027801.1;Pbr028010.2;Pbr028609.1;Pbr028610.1;Pbr029402.1;Pbr035425.1;Pbr035503.1;Pbr036637.1;Pbr037594.1;Pbr038891.1;Pbr041056.1;Pbr041905.1;Pbr…	K04077+K12603+K12604+K03678+K04043+K01689+K12581+K12598+K12600+K12611+K12591+K03654+K03514+K12611+K01689+K12617+K12606+K01148+K13126+K12603+K12604+K12606+K01689+K00850+K00850+K12603+K12589+K00962+K07573+K00850+K14442+K12617+K14442+K12599
Metabolism	Metabolism of terpenoids and polyketides	Diterpenoid biosynthesis	10	48	0.0864408	0.56414	ko00904	Pbr001710.1;Pbr008632.1;Pbr008960.1;Pbr012956.1;Pbr014996.1;Pbr016279.2;Pbr020040.1;Pbr024718.1;Pbr030684.1;Pbr031794.1	K04125+K04125+K04120+K04120+K04125+K04123+K04122+K04124+K17982+K04121
Metabolism	Carbohydrate metabolism	Starch and sucrose metabolism	36	225	0.107805	0.579087	ko00500	Pbr000177.1;Pbr000530.1;Pbr000705.1;Pbr003592.1;Pbr007802.1;Pbr008471.1;Pbr012094.1;Pbr012424.1;Pbr012599.1;Pbr012641.1;Pbr013898.2;Pbr015533.1;Pbr015595.1;Pbr016213.1;Pbr016902.1;Pbr018956.1;Pbr020853.1;Pbr021310.1;Pbr022329.1;Pbr023198.1;Pbr023202.1;Pbr025317.1;Pbr025742.1;Pbr029104.2;Pbr029288.1;Pbr029588.1;Pbr029954.1;Pbr030382.1;Pbr031532.1;Pbr033222.1;Pbr033224.1;Pbr034954.1;Pbr037395.1;Pbr…	K05350+K16055+K01188+K00975+K13679+K00963+K01835+K00975+K00847+K00695+K01835+K00844+K01513+K00688+K05349+K01188+K01188+K00705+K05350+K01188+K01188+K01188+K01188+K00975+K01179+K05349+K01188+K01188+K00703+K01188+K01188+K00975+K00695+K01513+K00688+K01214
Genetic Information Processing	Folding, sorting and degradation	Protein processing in endoplasmic reticulum	56	367	0.111082	0.579087	ko04141	Pbr000100.1;Pbr000776.1;Pbr000878.2;Pbr002121.1;Pbr003865.1;Pbr004278.1;Pbr004378.1;Pbr005258.1;Pbr005823.2;Pbr006022.2;Pbr006392.1;Pbr007612.1;Pbr008661.1;Pbr010845.1;Pbr011077.1;Pbr011958.2;Pbr012189.1;Pbr012373.1;Pbr013196.1;Pbr014840.1;Pbr015090.1;Pbr016415.1;Pbr016959.1;Pbr017112.2;Pbr017247.1;Pbr017883.1;Pbr018601.1;Pbr019175.1;Pbr019310.1;Pbr021873.1;Pbr022670.1;Pbr022804.1;Pbr022928.1;Pbr…	K14012+K08288+K09580+K11718+K14016+K09580+K01456+K09487+K09487+K14007+K10597+K03283+K03094+K09540+K12667+K10578+K14007+K11863+K09487+K03347+K12666+K09584+K08653+K14006+K12670+K09486+K09562+K09580+K14006+K13250+K09517+K03347+K14005+K10956+K13993+K13993+K14007+K09481+K11718+K12667+K04523+K10575+K08057+K07953+K08288+K10839+K14012+K03283+K03283+K03283+K03283+K10956+K10666+K10597+K14006+K14003
Metabolism	Amino acid metabolism	Valine, leucine and isoleucine biosynthesis	8	38	0.112296	0.579087	ko00290	Pbr010073.1;Pbr012070.1;Pbr016293.1;Pbr019803.1;Pbr022485.1;Pbr027962.1;Pbr029877.1;Pbr033105.2	K01649+K01704+K01652+K00826+K00053+K01754+K00826+K01703
Metabolism	Metabolism of other amino acids	Selenocompound metabolism	6	26	0.112517	0.579087	ko00450	Pbr011736.1;Pbr016887.1;Pbr026626.1;Pbr030434.2;Pbr032351.1;Pbr037357.1	K00384+K00549+K08247+K00384+K01874+K00384
Metabolism	Global and overview maps	2-Oxocarboxylic acid metabolism	17	96	0.113424	0.579087	ko01210	Pbr004985.1;Pbr005397.1;Pbr005571.1;Pbr010073.1;Pbr010250.5;Pbr012070.1;Pbr012129.1;Pbr016293.1;Pbr019803.1;Pbr022485.1;Pbr024325.1;Pbr027709.3;Pbr029877.1;Pbr033105.2;Pbr036191.1;Pbr038126.1;Pbr039718.1	K01647+K14455+K01647+K01649+K00031+K01704+K00133+K01652+K00826+K00053+K14682+K00030+K00826+K01703+K14272+K01681+K01681
Metabolism	Carbohydrate metabolism	Inositol phosphate metabolism	19	110	0.118488	0.579087	ko00562	Pbr002191.1;Pbr005384.1;Pbr006111.1;Pbr010903.1;Pbr012208.1;Pbr013416.1;Pbr014377.1;Pbr015789.1;Pbr018896.1;Pbr024514.1;Pbr025190.1;Pbr025653.2;Pbr029047.1;Pbr030861.1;Pbr033440.1;Pbr035260.1;Pbr037383.1;Pbr041170.1;Pbr042197.1	K01114+K00140+K10572+K05857+K00469+K00921+K19801+K18649+K00888+K19801+K01110+K00913+K00921+K00921+K00921+K00469+K00921+K01803+K05857
Metabolism	Biosynthesis of other secondary metabolites	Stilbenoid, diarylheptanoid and gingerol biosynthesis	8	39	0.12607	0.579087	ko00945	Pbr006713.1;Pbr013141.1;Pbr019305.1;Pbr020886.1;Pbr020890.1;Pbr022422.1;Pbr022425.1;Pbr026584.1	K13065+K00487+K00588+K09754+K09754+K13065+K13065+K09754
Metabolism	Lipid metabolism	Fatty acid degradation	13	71	0.126092	0.579087	ko00071	Pbr002153.1;Pbr007471.1;Pbr008086.1;Pbr014085.3;Pbr014880.1;Pbr021627.1;Pbr028867.1;Pbr032991.1;Pbr034871.1;Pbr034873.1;Pbr039380.2;Pbr039852.1;Pbr040872.1	K01897+K00232+K01897+K10527+K10527+K00232+K00232+K07513+K00128+K00128+K18857+K01897+K01897
Metabolism	Carbohydrate metabolism	Glyoxylate and dicarboxylate metabolism	21	126	0.137811	0.610305	ko00630	Pbr004985.1;Pbr005571.1;Pbr007489.3;Pbr012604.1;Pbr016638.1;Pbr018807.1;Pbr019171.1;Pbr019837.1;Pbr025125.1;Pbr025845.1;Pbr026758.1;Pbr027407.1;Pbr029389.1;Pbr029872.1;Pbr032602.1;Pbr034762.1;Pbr034771.3;Pbr036191.1;Pbr038126.1;Pbr039718.1;Pbr040530.1	K01647+K01647+K00600+K00600+K00600+K15919+K15919+K00281+K00284+K00026+K00284+K15893+K00830+K15918+K01602+K01602+K00830+K14272+K01681+K01681+K01433
Metabolism	Carbohydrate metabolism	Pentose phosphate pathway	14	80	0.151226	0.646622	ko00030	Pbr005501.1;Pbr005502.1;Pbr012094.1;Pbr013898.2;Pbr015118.1;Pbr020612.1;Pbr027262.1;Pbr028609.1;Pbr028610.1;Pbr028738.1;Pbr029981.1;Pbr037594.1;Pbr037840.1;Pbr037899.1	K01623+K01623+K01835+K01835+K00895+K01807+K00948+K00850+K00850+K01807+K01057+K00850+K00616+K00852
Metabolism	Carbohydrate metabolism	C5-Branched dibasic acid metabolism	3	11	0.16354	0.675967	ko00660	Pbr012070.1;Pbr016293.1;Pbr033105.2	K01704+K01652+K01703
Metabolism	Global and overview maps	Carbon metabolism	62	428	0.194828	0.748057	ko01200	Pbr000694.1;Pbr002800.2;Pbr003664.1;Pbr004985.1;Pbr005384.1;Pbr005397.1;Pbr005501.1;Pbr005502.1;Pbr005571.1;Pbr006420.1;Pbr007146.1;Pbr007213.1;Pbr007489.3;Pbr007691.1;Pbr010250.5;Pbr012604.1;Pbr013232.1;Pbr013657.1;Pbr014773.1;Pbr014774.1;Pbr015076.1;Pbr015533.1;Pbr015988.1;Pbr016286.1;Pbr016333.1;Pbr016638.1;Pbr018807.1;Pbr019171.1;Pbr019837.1;Pbr020223.1;Pbr020612.1;Pbr022705.1;Pbr025447.1;Pbr…	K01938+K00029+K00162+K01647+K00140+K14455+K01623+K01623+K01647+K02160+K01689+K01079+K00600+K00261+K00031+K00600+K01595+K15633+K01006+K01006+K01738+K00844+K05605+K00873+K00855+K00600+K15919+K15919+K00281+K01689+K01807+K01679+K00873+K00873+K00026+K01961+K00162+K00948+K15893+K01595+K00030+K01754+K01689+K00850+K00850+K01807+K00830+K15918+K01057+K00028+K01602+K01602+K00830+K01962+K14272+K00850+K00616+…
Metabolism	Carbohydrate metabolism	Galactose metabolism	14	84	0.19783	0.748057	ko00052	Pbr008471.1;Pbr008619.1;Pbr012094.1;Pbr013898.2;Pbr015533.1;Pbr027013.1;Pbr028609.1;Pbr028610.1;Pbr030272.1;Pbr033821.1;Pbr035064.1;Pbr037594.1;Pbr038846.1;Pbr041726.1	K00963+K18819+K01835+K01835+K00844+K06617+K00850+K00850+K06617+K01784+K01784+K00850+K01785+K01190
Metabolism	Biosynthesis of other secondary metabolites	Monobactam biosynthesis	4	18	0.19908	0.748057	ko00261	Pbr008015.1;Pbr012129.1;Pbr023354.1;Pbr036395.1	K12524+K00133+K01714+K00215
Metabolism	Amino acid metabolism	Alanine, aspartate and glutamate metabolism	13	78	0.209062	0.762463	ko00250	Pbr001269.1;Pbr002557.1;Pbr004709.2;Pbr005397.1;Pbr007691.1;Pbr008479.1;Pbr008480.1;Pbr015959.1;Pbr028315.1;Pbr029389.1;Pbr034771.3;Pbr036191.1;Pbr042866.1	K16871+K17761+K16871+K14455+K00261+K01580+K01580+K00827+K01580+K00830+K00830+K14272+K01953
Metabolism	Metabolism of other amino acids	Cyanoamino acid metabolism	21	135	0.220967	0.781283	ko00460	Pbr000177.1;Pbr000705.1;Pbr003889.1;Pbr007489.3;Pbr012604.1;Pbr016638.1;Pbr016902.1;Pbr018956.1;Pbr020793.1;Pbr020853.1;Pbr022329.1;Pbr023198.1;Pbr023202.1;Pbr024346.1;Pbr025317.1;Pbr025742.1;Pbr029588.1;Pbr029954.1;Pbr030382.1;Pbr033222.1;Pbr033224.1	K05350+K01188+K08248+K00600+K00600+K00600+K05349+K01188+K08248+K01188+K05350+K01188+K01188+K08248+K01188+K01188+K05349+K01188+K01188+K01188+K01188
Metabolism	Carbohydrate metabolism	Propanoate metabolism	7	39	0.238517	0.781283	ko00640	Pbr005384.1;Pbr006420.1;Pbr015988.1;Pbr026918.3;Pbr027930.1;Pbr035949.1;Pbr041255.1	K00140+K02160+K05605+K01961+K00166+K01962+K01961
Metabolism	Metabolism of cofactors and vitamins	Pantothenate and CoA biosynthesis	9	54	0.264757	0.781283	ko00770	Pbr007011.1;Pbr008556.1;Pbr015595.1;Pbr016293.1;Pbr019803.1;Pbr022485.1;Pbr023995.1;Pbr029877.1;Pbr041443.1	K01431+K01922+K01513+K01652+K00826+K00053+K01598+K00826+K01513
Genetic Information Processing	Translation	Aminoacyl-tRNA biosynthesis	17	111	0.272494	0.781283	ko00970	Pbr004019.1;Pbr008016.1;Pbr010038.1;Pbr012234.1;Pbr015538.1;Pbr019573.3;Pbr024541.3;Pbr027210.1;Pbr027873.2;Pbr030498.1;Pbr031605.2;Pbr032351.1;Pbr033310.1;Pbr033463.1;Pbr035249.1;Pbr037784.1;Pbr037844.1	K01892+K01892+K01885+K01872+K01887+K01881+K01873+K01886+K01883+K02433+K01889+K01874+K01872+K02434+K04567+K01881+K01880
Metabolism	Amino acid metabolism	Glycine, serine and threonine metabolism	20	133	0.277737	0.781283	ko00260	Pbr004189.1;Pbr004310.1;Pbr007213.1;Pbr007489.3;Pbr008015.1;Pbr012129.1;Pbr012604.1;Pbr013657.1;Pbr015959.1;Pbr016638.1;Pbr018807.1;Pbr019171.1;Pbr019837.1;Pbr025284.1;Pbr027407.1;Pbr027962.1;Pbr029389.1;Pbr029872.1;Pbr034771.3;Pbr036191.1	K01696+K01620+K01079+K00600+K12524+K00133+K00600+K15633+K00827+K00600+K15919+K15919+K00281+K01695+K15893+K01754+K00830+K15918+K00830+K14272
Cellular Processes	Transport and catabolism	Phagosome	20	133	0.277737	0.781283	ko04145	Pbr003695.1;Pbr013416.1;Pbr016911.1;Pbr019181.1;Pbr024205.1;Pbr025603.1;Pbr025648.1;Pbr025695.1;Pbr026904.1;Pbr028918.1;Pbr029047.1;Pbr030861.1;Pbr033440.1;Pbr034999.1;Pbr035223.1;Pbr035271.1;Pbr037383.1;Pbr039959.1;Pbr041860.2;Pbr042074.1	K02152+K00921+K07374+K07897+K10956+K09481+K07374+K07897+K07897+K08057+K00921+K00921+K00921+K07897+K02146+K10956+K00921+K02144+K02146+K07375
Genetic Information Processing	Translation	Ribosome biogenesis in eukaryotes	22	148	0.28378	0.781283	ko03008	Pbr001383.1;Pbr003254.1;Pbr004184.1;Pbr004418.1;Pbr004474.1;Pbr009066.1;Pbr011935.1;Pbr012013.1;Pbr014532.1;Pbr015800.1;Pbr016591.2;Pbr018436.1;Pbr019491.1;Pbr019766.1;Pbr022963.1;Pbr025293.1;Pbr025685.1;Pbr027254.2;Pbr034743.1;Pbr035009.1;Pbr039971.1;Pbr041265.1	K03115+K14567+K06943+K14565+K14536+K14553+K14554+K14546+K03115+K14573+K14560+K03115+K14561+K14548+K14568+K14553+K14539+K03097+K14571+K14539+K14555+K14554
Genetic Information Processing	Replication and repair	Homologous recombination	17	113	0.29825	0.781283	ko03440	Pbr000833.1;Pbr001943.1;Pbr006889.1;Pbr007942.1;Pbr009708.1;Pbr019249.1;Pbr022500.1;Pbr024711.1;Pbr024715.1;Pbr026667.2;Pbr027936.1;Pbr030856.2;Pbr031692.2;Pbr037059.1;Pbr039218.1;Pbr040747.1;Pbr042139.1	K10882+K04728+K07466+K07466+K02327+K02328+K04482+K10901+K10901+K10683+K03165+K10867+K07466+K02327+K07466+K08991+K10683
Genetic Information Processing	Transcription	Spliceosome	48	341	0.299401	0.781283	ko03040	Pbr001517.1;Pbr001884.1;Pbr002518.1;Pbr003024.1;Pbr003248.1;Pbr003361.1;Pbr004311.1;Pbr004445.1;Pbr007612.1;Pbr007630.3;Pbr008672.1;Pbr010068.1;Pbr011842.2;Pbr012229.2;Pbr012661.1;Pbr013142.1;Pbr014301.1;Pbr014873.1;Pbr014976.1;Pbr015113.1;Pbr016038.2;Pbr016906.1;Pbr017193.1;Pbr018156.1;Pbr022972.1;Pbr023146.5;Pbr023610.2;Pbr024320.1;Pbr027833.1;Pbr027977.1;Pbr028928.1;Pbr029393.1;Pbr030511.1;Pbr…	K12856+K12823+K12815+K12863+K11091+K12900+K12860+K12836+K03283+K11099+K12863+K12741+K11984+K12824+K12835+K12823+K11093+K12862+K12823+K12811+K12891+K12878+K12876+K12896+K12874+K12880+K12846+K12844+K12812+K12836+K12848+K12882+K12864+K12883+K11984+K03283+K03283+K03283+K03283+K12839+K12855+K12893+K12842+K12857+K12891+K12825+K09567+K12662
Genetic Information Processing	Translation	RNA transport	43	304	0.30012	0.781283	ko03013	Pbr000830.2;Pbr002063.2;Pbr002539.1;Pbr002648.2;Pbr003845.3;Pbr004287.1;Pbr004421.1;Pbr009490.1;Pbr009520.1;Pbr010274.1;Pbr012120.3;Pbr013147.1;Pbr013161.1;Pbr013829.1;Pbr015994.2;Pbr016151.1;Pbr016906.1;Pbr016909.1;Pbr017014.1;Pbr017193.1;Pbr019869.1;Pbr019982.1;Pbr020239.1;Pbr021581.1;Pbr022917.2;Pbr023146.5;Pbr025054.1;Pbr025694.1;Pbr027312.1;Pbr027833.1;Pbr029393.1;Pbr029507.1;Pbr029788.1;Pbr…	K14328+K03250+K09291+K02516+K13171+K14298+K14289+K03249+K14318+K09291+K14312+K03238+K03248+K03247+K14306+K14305+K12878+K03259+K13137+K12876+K03257+K03260+K03680+K14311+K03257+K12880+K14307+K13126+K03260+K12812+K12882+K18213+K02516+K14317+K12883+K14326+K03260+K03239+K03243+K14293+K14297+K14297+K14325
Organismal Systems	Environmental adaptation	Circadian rhythm - plant	10	63	0.300474	0.781283	ko04712	Pbr001383.1;Pbr001636.3;Pbr007273.2;Pbr014532.1;Pbr018436.1;Pbr020913.1;Pbr027254.2;Pbr030132.2;Pbr032265.1;Pbr036284.1	K03115+K12118+K12127+K03115+K03115+K00660+K03097+K12127+K12129+K12120
Metabolism	Lipid metabolism	Glycerolipid metabolism	16	106	0.301203	0.781283	ko00561	Pbr003092.1;Pbr004439.2;Pbr008249.1;Pbr010339.1;Pbr011731.1;Pbr016304.1;Pbr018022.1;Pbr023578.1;Pbr029872.1;Pbr030105.1;Pbr031701.1;Pbr032218.2;Pbr034236.1;Pbr034871.1;Pbr034873.1;Pbr038538.2	K03715+K11155+K15728+K09480+K22848+K00630+K00901+K00901+K15918+K00901+K00679+K15728+K00655+K00128+K00128+K13523
Metabolism	Metabolism of cofactors and vitamins	Ubiquinone and other terpenoid-quinone biosynthesis	9	56	0.30172	0.781283	ko00130	Pbr005570.1;Pbr008813.1;Pbr013141.1;Pbr017257.2;Pbr026415.1;Pbr027331.1;Pbr028995.1;Pbr038799.1;Pbr039972.1	K00591+K09834+K00487+K03809+K01904+K03809+K06125+K06127+K01904
Genetic Information Processing	Folding, sorting and degradation	Proteasome	14	92	0.307102	0.781283	ko03050	Pbr000852.1;Pbr003235.1;Pbr004255.1;Pbr005934.1;Pbr012834.1;Pbr020142.1;Pbr021440.1;Pbr021648.2;Pbr023314.1;Pbr023319.1;Pbr027393.1;Pbr031195.1;Pbr032965.1;Pbr034454.1	K03032+K06699+K03032+K02725+K03035+K02725+K02729+K03064+K02731+K03029+K03033+K03028+K03062+K02736
Metabolism	Carbohydrate metabolism	Pyruvate metabolism	21	143	0.309899	0.781283	ko00620	Pbr002800.2;Pbr003664.1;Pbr006420.1;Pbr010073.1;Pbr013232.1;Pbr014773.1;Pbr014774.1;Pbr016286.1;Pbr022705.1;Pbr025447.1;Pbr025650.1;Pbr025845.1;Pbr026918.3;Pbr026951.2;Pbr027508.1;Pbr031060.1;Pbr033581.1;Pbr034871.1;Pbr034873.1;Pbr035949.1;Pbr041255.1	K00029+K00162+K02160+K01649+K01595+K01006+K01006+K00873+K01679+K00873+K00873+K00026+K01961+K00162+K01595+K00028+K18881+K00128+K00128+K01962+K01961
Metabolism	Energy metabolism	Carbon fixation in photosynthetic organisms	17	115	0.324715	0.781283	ko00710	Pbr002800.2;Pbr005397.1;Pbr005501.1;Pbr005502.1;Pbr013232.1;Pbr014773.1;Pbr014774.1;Pbr016333.1;Pbr020612.1;Pbr025845.1;Pbr027508.1;Pbr028738.1;Pbr031060.1;Pbr032602.1;Pbr034762.1;Pbr036191.1;Pbr041170.1	K00029+K14455+K01623+K01623+K01595+K01006+K01006+K00855+K01807+K00026+K01595+K01807+K00028+K01602+K01602+K14272+K01803
Metabolism	Metabolism of cofactors and vitamins	Lipoic acid metabolism	2	9	0.331038	0.781283	ko00785	Pbr006775.1;Pbr030693.1	K03801+K03644
Genetic Information Processing	Folding, sorting and degradation	Ubiquitin mediated proteolysis	27	190	0.341738	0.781283	ko04120	Pbr001228.1;Pbr002374.1;Pbr006392.1;Pbr008661.1;Pbr010049.3;Pbr011958.2;Pbr014840.1;Pbr014993.1;Pbr015508.1;Pbr015796.2;Pbr017425.1;Pbr021077.1;Pbr022787.3;Pbr022804.1;Pbr023226.1;Pbr024318.1;Pbr024767.1;Pbr027115.1;Pbr027432.1;Pbr028219.1;Pbr032386.3;Pbr032402.1;Pbr034584.1;Pbr036681.1;Pbr038323.1;Pbr038367.1;Pbr042126.1	K10685+K03352+K10597+K03094+K03875+K10578+K03347+K10589+K03350+K10685+K10581+K10610+K10144+K03347+K10592+K10598+K10571+K04649+K04506+K10575+K03364+K10588+K10590+K04706+K10581+K10597+K10610
Metabolism	Lipid metabolism	Fatty acid biosynthesis	11	73	0.349873	0.781283	ko00061	Pbr002153.1;Pbr005203.1;Pbr006420.1;Pbr008086.1;Pbr016924.1;Pbr026918.3;Pbr035949.1;Pbr039852.1;Pbr040570.1;Pbr040872.1;Pbr041255.1	K01897+K09458+K02160+K01897+K00059+K01961+K01962+K01897+K00059+K01897+K01961
Metabolism	Metabolism of other amino acids	beta-Alanine metabolism	10	66	0.354454	0.781283	ko00410	Pbr005384.1;Pbr007011.1;Pbr008479.1;Pbr008480.1;Pbr009652.1;Pbr015988.1;Pbr022893.1;Pbr028315.1;Pbr034871.1;Pbr034873.1	K00140+K01431+K01580+K01580+K13366+K05605+K13366+K01580+K00128+K00128
Metabolism	Carbohydrate metabolism	Glycolysis / Gluconeogenesis	26	184	0.357017	0.781283	ko00010	Pbr003664.1;Pbr005501.1;Pbr005502.1;Pbr007146.1;Pbr012094.1;Pbr013026.1;Pbr013657.1;Pbr013898.2;Pbr014121.1;Pbr015118.1;Pbr015533.1;Pbr016286.1;Pbr019445.1;Pbr020223.1;Pbr025447.1;Pbr025650.1;Pbr026951.2;Pbr028010.2;Pbr028609.1;Pbr028610.1;Pbr034871.1;Pbr034873.1;Pbr037594.1;Pbr038846.1;Pbr039380.2;Pbr041170.1	K00162+K01623+K01623+K01689+K01835+K01568+K15633+K01835+K01792+K00895+K00844+K00873+K01568+K01689+K00873+K00873+K00162+K01689+K00850+K00850+K00128+K00128+K00850+K01785+K18857+K01803
Metabolism	Lipid metabolism	Steroid biosynthesis	9	59	0.359142	0.781283	ko00100	Pbr011936.1;Pbr018616.1;Pbr018634.1;Pbr024790.1;Pbr036911.2;Pbr041013.2;Pbr041266.3;Pbr041710.1;Pbr041712.1	K01853+K01824+K05917+K00511+K08246+K08246+K01853+K00511+K00511
Genetic Information Processing	Transcription	RNA polymerase	12	81	0.361901	0.781283	ko03020	Pbr003190.2;Pbr009895.1;Pbr011965.2;Pbr017854.1;Pbr024926.1;Pbr026541.1;Pbr028333.1;Pbr029707.1;Pbr031165.1;Pbr031166.1;Pbr036582.1;Pbr038543.3	K03002+K03007+K03017+K03008+K03013+K03002+K03012+K14721+K02999+K02999+K03016+K02999
Metabolism	Global and overview maps	Fatty acid metabolism	17	118	0.365439	0.781283	ko01212	Pbr002153.1;Pbr005203.1;Pbr006420.1;Pbr007471.1;Pbr008086.1;Pbr014085.3;Pbr014880.1;Pbr016924.1;Pbr021627.1;Pbr026918.3;Pbr028867.1;Pbr032991.1;Pbr035949.1;Pbr039852.1;Pbr040570.1;Pbr040872.1;Pbr041255.1	K01897+K09458+K02160+K00232+K01897+K10527+K10527+K00059+K00232+K01961+K00232+K07513+K01962+K01897+K00059+K01897+K01961
Metabolism	Metabolism of other amino acids	Taurine and hypotaurine metabolism	4	24	0.382164	0.803192	ko00430	Pbr008479.1;Pbr008480.1;Pbr028315.1;Pbr035222.1	K01580+K01580+K01580+K10712
Metabolism	Glycan biosynthesis and metabolism	Glycosaminoglycan degradation	3	18	0.421536	0.838985	ko00531	Pbr007242.1;Pbr027875.1;Pbr030112.1	K07964+K07964+K07964
Metabolism	Metabolism of cofactors and vitamins	Riboflavin metabolism	3	18	0.421536	0.838985	ko00740	Pbr015595.1;Pbr028334.1;Pbr041443.1	K01513+K14379+K01513
Metabolism	Glycan biosynthesis and metabolism	Other types of O-glycan biosynthesis	1	4	0.427602	0.838985	ko00514	Pbr023630.1	K09667
Metabolism	Global and overview maps	Metabolic pathways	421	3212	0.433741	0.838985	ko01100	Pbr000013.1;Pbr000084.1;Pbr000177.1;Pbr000352.3;Pbr000364.1;Pbr000438.1;Pbr000490.1;Pbr000530.1;Pbr000686.1;Pbr000694.1;Pbr000705.1;Pbr000730.1;Pbr000814.1;Pbr000822.1;Pbr000823.1;Pbr000935.1;Pbr001269.1;Pbr001923.1;Pbr001948.1;Pbr002013.2;Pbr002153.1;Pbr002191.1;Pbr002193.1;Pbr002418.2;Pbr002524.1;Pbr002557.1;Pbr002800.2;Pbr002834.1;Pbr003092.1;Pbr003167.1;Pbr003185.1;Pbr003190.2;Pbr003476.1;Pbr…	K00787+K11147+K05350+K01466+K00454+K00430+K00254+K16055+K00430+K01938+K01188+K02291+K05894+K05894+K05894+K03860+K16871+K00766+K00099+K22846+K01897+K01114+K01805+K01094+K01937+K17761+K00029+K03542+K03715+K01115+K14153+K03002+K02324+K04708+K00975+K00083+K00162+K02152+K08081+K01696+K15920+K01613+K01620+K10046+K11155+K03860+K16871+K12449+K00791+K00550+K00454+K00454+K00454+K01647+K09458+K01213+K00140+…
Genetic Information Processing	Replication and repair	Nucleotide excision repair	20	146	0.439517	0.838985	ko03420	Pbr000351.1;Pbr003476.1;Pbr006889.1;Pbr007942.1;Pbr009708.1;Pbr017380.1;Pbr019249.1;Pbr021077.1;Pbr030659.1;Pbr031692.2;Pbr032049.1;Pbr033213.1;Pbr035502.1;Pbr036883.1;Pbr037059.1;Pbr038888.1;Pbr039218.1;Pbr039278.2;Pbr040710.1;Pbr042126.1	K03144+K02324+K07466+K07466+K02327+K10844+K02328+K10610+K10839+K07466+K10756+K03141+K10756+K02325+K02327+K02202+K07466+K10755+K10756+K10610
Metabolism	Biosynthesis of other secondary metabolites	Phenylpropanoid biosynthesis	38	283	0.44446	0.838985	ko00940	Pbr000177.1;Pbr000438.1;Pbr000686.1;Pbr000705.1;Pbr003617.1;Pbr005400.1;Pbr005912.1;Pbr006713.1;Pbr010213.1;Pbr010632.1;Pbr011189.1;Pbr013141.1;Pbr016902.1;Pbr018956.1;Pbr019305.1;Pbr020853.1;Pbr020886.1;Pbr020890.1;Pbr021747.1;Pbr022329.1;Pbr022422.1;Pbr022425.1;Pbr023198.1;Pbr023202.1;Pbr025317.1;Pbr025742.1;Pbr026291.1;Pbr026415.1;Pbr026584.1;Pbr029588.1;Pbr029954.1;Pbr030382.1;Pbr033222.1;Pbr…	K05350+K00430+K00430+K01188+K00083+K00430+K00430+K13065+K00430+K00430+K00430+K00487+K05349+K01188+K00588+K01188+K09754+K09754+K00430+K05350+K13065+K13065+K01188+K01188+K01188+K01188+K00083+K01904+K09754+K05349+K01188+K01188+K01188+K01188+K00430+K00430+K00430+K01904
Metabolism	Glycan biosynthesis and metabolism	N-Glycan biosynthesis	10	71	0.446556	0.838985	ko00510	Pbr010921.1;Pbr011077.1;Pbr014521.1;Pbr015090.1;Pbr017247.1;Pbr018919.1;Pbr025249.4;Pbr026693.1;Pbr038214.1;Pbr041792.3	K03844+K12667+K00737+K12666+K12670+K03842+K03842+K12667+K03846+K01001
Metabolism	Metabolism of cofactors and vitamins	Porphyrin and chlorophyll metabolism	11	79	0.454773	0.840107	ko00860	Pbr008740.1;Pbr010038.1;Pbr012920.1;Pbr016168.1;Pbr024702.2;Pbr026524.1;Pbr027125.3;Pbr030421.1;Pbr036783.1;Pbr038202.1;Pbr041575.1	K01719+K01885+K08099+K03405+K13606+K02257+K01845+K13545+K08099+K01599+K01772
Cellular Processes	Transport and catabolism	Endocytosis	40	300	0.460704	0.840107	ko04144	Pbr000047.1;Pbr003167.1;Pbr004163.4;Pbr004244.1;Pbr005389.1;Pbr005575.2;Pbr005786.1;Pbr007612.1;Pbr010919.1;Pbr011067.1;Pbr011412.1;Pbr011464.1;Pbr013024.1;Pbr015362.1;Pbr015561.1;Pbr017660.1;Pbr019181.1;Pbr019810.1;Pbr022820.1;Pbr023297.1;Pbr023799.1;Pbr024210.1;Pbr025695.1;Pbr026904.1;Pbr027840.1;Pbr028820.1;Pbr028953.2;Pbr029262.1;Pbr031105.1;Pbr032362.1;Pbr032364.1;Pbr032365.1;Pbr032367.1;Pbr…	K07904+K01115+K12188+K12198+K07904+K05757+K01115+K03283+K04646+K12192+K18443+K18467+K04646+K17917+K12194+K07901+K07897+K12471+K07904+K18468+K07904+K07904+K07897+K07897+K01115+K19476+K01115+K12194+K07904+K03283+K03283+K03283+K03283+K07901+K18468+K19366+K07897+K12486+K07904+K07904
Metabolism	Amino acid metabolism	Tryptophan metabolism	8	57	0.467918	0.840896	ko00380	Pbr015341.1;Pbr016950.1;Pbr021619.1;Pbr021620.1;Pbr034871.1;Pbr034873.1;Pbr041178.1;Pbr041179.1	K11816+K11816+K01426+K01426+K00128+K00128+K01426+K01426
Metabolism	Carbohydrate metabolism	Ascorbate and aldarate metabolism	10	73	0.483187	0.847172	ko00053	Pbr004366.1;Pbr012208.1;Pbr015789.1;Pbr017802.1;Pbr023311.1;Pbr033934.1;Pbr034821.1;Pbr034871.1;Pbr034873.1;Pbr035260.1	K10046+K00469+K18649+K08232+K00434+K00434+K00434+K00128+K00128+K00469
Metabolism	Carbohydrate metabolism	Citrate cycle (TCA cycle)	13	97	0.500532	0.847172	ko00020	Pbr003664.1;Pbr004985.1;Pbr005571.1;Pbr010250.5;Pbr014969.1;Pbr022705.1;Pbr024632.1;Pbr025845.1;Pbr026951.2;Pbr027709.3;Pbr038126.1;Pbr039718.1;Pbr039736.1	K00162+K01647+K01647+K00031+K01648+K01679+K01648+K00026+K00162+K00030+K01681+K01681+K00658
Metabolism	Metabolism of cofactors and vitamins	One carbon pool by folate	7	51	0.50235	0.847172	ko00670	Pbr000694.1;Pbr007489.3;Pbr012604.1;Pbr016638.1;Pbr030457.1;Pbr031971.1;Pbr040530.1	K01938+K00600+K00600+K00600+K01934+K00601+K01433
Metabolism	Lipid metabolism	Biosynthesis of unsaturated fatty acids	7	51	0.50235	0.847172	ko01040	Pbr007471.1;Pbr016924.1;Pbr021627.1;Pbr028867.1;Pbr031775.1;Pbr032991.1;Pbr040570.1	K00232+K00059+K00232+K00232+K01068+K07513+K00059
Metabolism	Nucleotide metabolism	Pyrimidine metabolism	27	205	0.505571	0.847172	ko00240	Pbr000490.1;Pbr002524.1;Pbr003190.2;Pbr003476.1;Pbr007011.1;Pbr008691.1;Pbr009708.1;Pbr009895.1;Pbr010240.2;Pbr011965.2;Pbr015595.1;Pbr017854.1;Pbr019249.1;Pbr024926.1;Pbr026541.1;Pbr028333.1;Pbr029391.1;Pbr029707.1;Pbr031165.1;Pbr031166.1;Pbr035503.1;Pbr036266.1;Pbr036582.1;Pbr036883.1;Pbr037059.1;Pbr038543.3;Pbr041443.1	K00254+K01937+K03002+K02324+K01431+K00876+K02327+K03007+K01937+K03017+K01513+K03008+K02328+K03013+K03002+K03012+K16329+K14721+K02999+K02999+K00962+K02321+K03016+K02325+K02327+K02999+K01513
Genetic Information Processing	Replication and repair	Mismatch repair	14	107	0.535449	0.885276	ko03430	Pbr005519.1;Pbr005528.1;Pbr006889.1;Pbr007942.1;Pbr009708.1;Pbr019249.1;Pbr031692.2;Pbr032049.1;Pbr035502.1;Pbr037059.1;Pbr039218.1;Pbr039278.2;Pbr040710.1;Pbr041994.1	K08734+K08734+K07466+K07466+K02327+K02328+K07466+K10756+K10756+K02327+K07466+K10755+K10756+K08737
Genetic Information Processing	Folding, sorting and degradation	Protein export	10	77	0.554494	0.889961	ko03060	Pbr004362.1;Pbr006225.5;Pbr009058.1;Pbr010845.1;Pbr011347.1;Pbr024205.1;Pbr025603.1;Pbr031666.1;Pbr035271.1;Pbr038058.1	K03116+K03100+K03109+K09540+K12947+K10956+K09481+K03110+K10956+K13280
Genetic Information Processing	Replication and repair	DNA replication	18	140	0.561065	0.889961	ko03030	Pbr003476.1;Pbr006889.1;Pbr007942.1;Pbr009708.1;Pbr015816.1;Pbr019249.1;Pbr020615.1;Pbr027792.1;Pbr030833.1;Pbr031692.2;Pbr032049.1;Pbr035502.1;Pbr036266.1;Pbr036883.1;Pbr037059.1;Pbr039218.1;Pbr039278.2;Pbr040710.1	K02324+K07466+K07466+K02327+K02212+K02328+K10742+K10742+K02210+K07466+K10756+K10756+K02321+K02325+K02327+K07466+K10755+K10756
Metabolism	Lipid metabolism	Ether lipid metabolism	7	54	0.565828	0.889961	ko00565	Pbr002191.1;Pbr003167.1;Pbr005786.1;Pbr007711.1;Pbr018803.2;Pbr027840.1;Pbr028953.2	K01114+K01115+K01115+K00993+K13510+K01115+K01115
Genetic Information Processing	Replication and repair	Non-homologous end-joining	1	6	0.566991	0.889961	ko03450	Pbr037617.1	K10777
Metabolism	Carbohydrate metabolism	Amino sugar and nucleotide sugar metabolism	27	212	0.580588	0.899912	ko00520	Pbr002010.1;Pbr003592.1;Pbr004289.1;Pbr004366.1;Pbr004785.2;Pbr008471.1;Pbr009268.1;Pbr012094.1;Pbr012424.1;Pbr012599.1;Pbr013643.1;Pbr013898.2;Pbr014731.1;Pbr015533.1;Pbr016374.1;Pbr020464.1;Pbr022124.1;Pbr027703.1;Pbr027964.1;Pbr028587.1;Pbr029104.2;Pbr030708.2;Pbr031607.1;Pbr033075.1;Pbr033821.1;Pbr034954.1;Pbr035064.1	K00326+K00975+K15920+K10046+K12449+K00963+K12446+K01835+K00975+K00847+K13648+K01835+K18677+K00844+K13648+K12450+K01711+K20547+K12449+K13379+K00975+K13648+K00972+K13648+K01784+K00975+K01784
Metabolism	Biosynthesis of other secondary metabolites	Glucosinolate biosynthesis	1	7	0.623398	0.927037	ko00966	Pbr033105.2	K01703
Metabolism	Metabolism of cofactors and vitamins	Folate biosynthesis	4	33	0.63885	0.927037	ko00790	Pbr010150.1;Pbr011394.1;Pbr019218.1;Pbr031471.1	K00079+K01930+K15376+K15376
Metabolism	Amino acid metabolism	Valine, leucine and isoleucine degradation	9	74	0.639085	0.927037	ko00280	Pbr005384.1;Pbr015959.1;Pbr015988.1;Pbr019803.1;Pbr027930.1;Pbr029877.1;Pbr032991.1;Pbr034871.1;Pbr034873.1	K00140+K00827+K05605+K00826+K00166+K00826+K07513+K00128+K00128
Metabolism	Amino acid metabolism	Phenylalanine metabolism	9	76	0.671335	0.927037	ko00360	Pbr005397.1;Pbr013141.1;Pbr019305.1;Pbr021619.1;Pbr021620.1;Pbr026415.1;Pbr039972.1;Pbr041178.1;Pbr041179.1	K14455+K00487+K00588+K01426+K01426+K01904+K01904+K01426+K01426
Metabolism	Metabolism of terpenoids and polyketides	Zeatin biosynthesis	3	26	0.676395	0.927037	ko00908	Pbr004822.1;Pbr015615.1;Pbr019909.1	K00791+K00279+K00279
Metabolism	Metabolism of cofactors and vitamins	Biotin metabolism	4	35	0.685592	0.927037	ko00780	Pbr005203.1;Pbr016924.1;Pbr028140.1;Pbr040570.1	K09458+K00059+K01012+K00059
Genetic Information Processing	Folding, sorting and degradation	Sulfur relay system	2	18	0.700203	0.927037	ko04122	Pbr005769.1;Pbr039764.1	K14168+K11996
Metabolism	Lipid metabolism	Arachidonic acid metabolism	3	27	0.701656	0.927037	ko00590	Pbr005811.1;Pbr010150.1;Pbr041357.1	K05309+K00079+K00432
Metabolism	Metabolism of cofactors and vitamins	Vitamin B6 metabolism	3	27	0.701656	0.927037	ko00750	Pbr015581.1;Pbr018008.1;Pbr040682.1	K13248+K06215+K00275
Genetic Information Processing	Replication and repair	Base excision repair	9	78	0.701808	0.927037	ko03410	Pbr003476.1;Pbr003510.1;Pbr006181.1;Pbr009023.1;Pbr009708.1;Pbr019249.1;Pbr035027.1;Pbr036883.1;Pbr037059.1	K02324+K10798+K01246+K10798+K02327+K02328+K10798+K02325+K02327
Metabolism	Amino acid metabolism	Cysteine and methionine metabolism	19	160	0.702737	0.927037	ko00270	Pbr002013.2;Pbr005397.1;Pbr008015.1;Pbr011763.1;Pbr012129.1;Pbr015076.1;Pbr015959.1;Pbr016840.2;Pbr016887.1;Pbr017407.1;Pbr018549.1;Pbr019803.1;Pbr025793.1;Pbr025845.1;Pbr029877.1;Pbr036787.1;Pbr037323.1;Pbr038307.1;Pbr041758.1	K22846+K14455+K12524+K00558+K00133+K01738+K00827+K22846+K00549+K16054+K00789+K00826+K00547+K00026+K00826+K08967+K00558+K16054+K01919
Metabolism	Glycan biosynthesis and metabolism	Other glycan degradation	4	36	0.707301	0.927037	ko00511	Pbr010944.1;Pbr021892.1;Pbr023317.1;Pbr041726.1	K01227+K01191+K01191+K01190
Metabolism	Metabolism of other amino acids	Glutathione metabolism	16	137	0.718167	0.927037	ko00480	Pbr001491.1;Pbr002369.1;Pbr006038.1;Pbr010250.5;Pbr022629.1;Pbr023311.1;Pbr025294.1;Pbr031013.1;Pbr032270.1;Pbr032949.1;Pbr033934.1;Pbr034821.1;Pbr039159.1;Pbr040738.1;Pbr041357.1;Pbr041758.1	K00799+K00799+K00799+K00031+K00799+K00434+K00383+K00799+K00799+K00799+K00434+K00434+K00799+K00799+K00432+K01919
Metabolism	Amino acid metabolism	Histidine metabolism	4	37	0.727898	0.927037	ko00340	Pbr015789.1;Pbr034871.1;Pbr034873.1;Pbr039737.1	K18649+K00128+K00128+K01663
Metabolism	Amino acid metabolism	Lysine degradation	7	63	0.729352	0.927037	ko00310	Pbr018338.1;Pbr022695.1;Pbr027928.1;Pbr033460.1;Pbr034871.1;Pbr034873.1;Pbr039736.1	K11420+K11430+K11423+K11420+K00128+K00128+K00658
Metabolism	Amino acid metabolism	Phenylalanine, tyrosine and tryptophan biosynthesis	8	72	0.736782	0.927037	ko00400	Pbr001923.1;Pbr004189.1;Pbr005397.1;Pbr019996.1;Pbr025284.1;Pbr031904.1;Pbr033925.1;Pbr040620.1	K00766+K01696+K14455+K01850+K01695+K05359+K05359+K01626
Metabolism	Carbohydrate metabolism	Fructose and mannose metabolism	13	114	0.737652	0.927037	ko00051	Pbr002193.1;Pbr005501.1;Pbr005502.1;Pbr012599.1;Pbr013912.1;Pbr013917.1;Pbr015118.1;Pbr015533.1;Pbr022124.1;Pbr028609.1;Pbr028610.1;Pbr037594.1;Pbr041170.1	K01805+K01623+K01623+K00847+K00008+K00008+K00895+K00844+K01711+K00850+K00850+K00850+K01803
Metabolism	Lipid metabolism	Sphingolipid metabolism	4	38	0.747394	0.927037	ko00600	Pbr001352.2;Pbr003586.1;Pbr041726.1;Pbr042338.1	K04715+K04708+K01190+K12349
Metabolism	Metabolism of terpenoids and polyketides	Brassinosteroid biosynthesis	3	29	0.74761	0.927037	ko00905	Pbr023551.1;Pbr030002.1;Pbr030003.1	K09590+K15639+K15639
Metabolism	Metabolism of terpenoids and polyketides	Sesquiterpenoid and triterpenoid biosynthesis	3	29	0.74761	0.927037	ko00909	Pbr024790.1;Pbr041710.1;Pbr041712.1	K00511+K00511+K00511
Metabolism	Lipid metabolism	Cutin, suberine and wax biosynthesis	4	39	0.765802	0.940193	ko00073	Pbr003501.1;Pbr012107.1;Pbr020610.1;Pbr020613.1	K13356+K17991+K15404+K15404
Metabolism	Metabolism of other amino acids	Phosphonate and phosphinate metabolism	1	11	0.784551	0.953767	ko00440	Pbr007711.1	K00993
Metabolism	Metabolism of terpenoids and polyketides	Monoterpenoid biosynthesis	1	13	0.837061	0.999996	ko00902	Pbr011035.1	K15095
Metabolism	Carbohydrate metabolism	Pentose and glucuronate interconversions	18	169	0.85158	0.999996	ko00040	Pbr002193.1;Pbr005238.1;Pbr005940.1;Pbr008471.1;Pbr010689.1;Pbr011702.1;Pbr012096.1;Pbr013912.1;Pbr013917.1;Pbr020778.1;Pbr023394.1;Pbr031277.1;Pbr032986.2;Pbr036221.1;Pbr037378.1;Pbr038422.1;Pbr039400.1;Pbr041275.2	K01805+K01213+K01051+K00963+K01051+K01051+K01051+K00008+K00008+K01728+K01184+K00854+K01728+K01728+K01051+K01051+K01051+K01728
Metabolism	Nucleotide metabolism	Purine metabolism	34	304	0.855123	0.999996	ko00230	Pbr000352.3;Pbr003190.2;Pbr003476.1;Pbr009708.1;Pbr009895.1;Pbr011965.2;Pbr012094.1;Pbr013898.2;Pbr015595.1;Pbr016286.1;Pbr017826.1;Pbr017854.1;Pbr019207.1;Pbr019249.1;Pbr020651.1;Pbr024926.1;Pbr025447.1;Pbr025650.1;Pbr026541.1;Pbr027262.1;Pbr028333.1;Pbr029707.1;Pbr031165.1;Pbr031166.1;Pbr031971.1;Pbr033375.1;Pbr035503.1;Pbr036266.1;Pbr036582.1;Pbr036883.1;Pbr036920.3;Pbr037059.1;Pbr038543.3;Pbr…	K01466+K03002+K02324+K02327+K03007+K03017+K01835+K01835+K01513+K00873+K00106+K03008+K00759+K02328+K00106+K03013+K00873+K00873+K03002+K00948+K03012+K14721+K02999+K02999+K00601+K00365+K00962+K02321+K03016+K02325+K00939+K02327+K02999+K01513
Metabolism	Glycan biosynthesis and metabolism	Glycosylphosphatidylinositol(GPI)-anchor biosynthesis	3	37	0.8774	0.999996	ko00563	Pbr000935.1;Pbr004651.1;Pbr042663.1	K03860+K03860+K07542
Metabolism	Metabolism of cofactors and vitamins	Nicotinate and nicotinamide metabolism	2	27	0.88368	0.999996	ko00760	Pbr015595.1;Pbr041443.1	K01513+K01513
Environmental Information Processing	Membrane transport	ABC transporters	4	48	0.88753	0.999996	ko02010	Pbr005815.1;Pbr018322.1;Pbr020572.1;Pbr041847.1	K05658+K05674+K05658+K05658
Metabolism	Energy metabolism	Nitrogen metabolism	5	59	0.897947	0.999996	ko00910	Pbr007691.1;Pbr020779.1;Pbr025125.1;Pbr026758.1;Pbr030334.1	K00261+K01674+K00284+K00284+K02575
Metabolism	Amino acid metabolism	Arginine biosynthesis	5	60	0.905869	0.999996	ko00220	Pbr005397.1;Pbr007691.1;Pbr024325.1;Pbr036191.1;Pbr037798.1	K14455+K00261+K14682+K14272+K01476
Metabolism	Energy metabolism	Sulfur metabolism	4	52	0.920898	0.999996	ko00920	Pbr000136.1;Pbr002378.1;Pbr015076.1;Pbr029630.1	K05907+K17725+K01738+K17725
Metabolism	Energy metabolism	Oxidative phosphorylation	20	202	0.929351	0.999996	ko00190	Pbr003695.1;Pbr006037.2;Pbr007597.1;Pbr009309.3;Pbr009906.1;Pbr012186.1;Pbr014791.2;Pbr020348.1;Pbr024324.2;Pbr026279.1;Pbr026524.1;Pbr026819.3;Pbr029767.1;Pbr031897.1;Pbr035223.1;Pbr035464.1;Pbr038885.1;Pbr039959.1;Pbr041860.2;Pbr042864.1	K02152+K11353+K00419+K01535+K01507+K03963+K03952+K02133+K03937+K01535+K02257+K01507+K01535+K02115+K02146+K02132+K02133+K02144+K02146+K03935
Metabolism	Metabolism of cofactors and vitamins	Thiamine metabolism	3	43	0.931734	0.999996	ko00730	Pbr003185.1;Pbr025426.2;Pbr036920.3	K14153+K01662+K00939
Genetic Information Processing	Folding, sorting and degradation	SNARE interactions in vesicular transport	5	64	0.932422	0.999996	ko04130	Pbr010324.1;Pbr021124.1;Pbr029470.1;Pbr032050.2;Pbr037645.3	K08486+K08490+K08498+K08486+K08507
Metabolism	Biosynthesis of other secondary metabolites	Tropane, piperidine and pyridine alkaloid biosynthesis	3	44	0.938265	0.999996	ko00960	Pbr003842.1;Pbr005397.1;Pbr018959.1	K08081+K14455+K08081
Environmental Information Processing	Signal transduction	Plant hormone signal transduction	45	433	0.96252	0.999996	ko04075	Pbr000247.1;Pbr000888.2;Pbr000892.1;Pbr002358.2;Pbr004288.1;Pbr004658.1;Pbr006182.1;Pbr008247.1;Pbr008360.1;Pbr008558.1;Pbr008769.1;Pbr010287.1;Pbr010645.1;Pbr010771.1;Pbr011349.1;Pbr011405.1;Pbr012103.1;Pbr012151.3;Pbr013929.1;Pbr014064.1;Pbr015521.1;Pbr016462.1;Pbr016807.2;Pbr018586.1;Pbr019415.1;Pbr019461.1;Pbr021608.1;Pbr022022.1;Pbr025056.1;Pbr026615.1;Pbr028659.1;Pbr029614.1;Pbr029662.2;Pbr…	K14431+K13416+K13416+K16189+K13416+K14484+K14503+K14487+K14513+K14432+K14490+K14487+K14515+K14489+K13463+K14497+K13464+K14489+K14491+K14494+K14497+K14513+K14510+K14484+K14496+K14432+K13946+K14495+K14509+K14486+K14431+K14508+K14504+K14484+K14484+K14514+K14500+K14491+K14500+K14486+K14484+K14492+K14504+K14498+K14431
Environmental Information Processing	Signal transduction	MAPK signaling pathway - plant	17	190	0.969013	0.999996	ko04016	Pbr000888.2;Pbr000892.1;Pbr002476.1;Pbr004288.1;Pbr004403.1;Pbr008360.1;Pbr010645.1;Pbr011405.1;Pbr013092.1;Pbr015521.1;Pbr016462.1;Pbr016807.2;Pbr019415.1;Pbr025056.1;Pbr027703.1;Pbr033210.1;Pbr040625.1	K13416+K13416+K17686+K13416+K20553+K14513+K14515+K14497+K13424+K14497+K14513+K14510+K14496+K14509+K20547+K14514+K14498
Metabolism	Energy metabolism	Photosynthesis	4	63	0.971824	0.999996	ko00195	Pbr002834.1;Pbr014580.1;Pbr024011.1;Pbr031897.1	K03542+K02694+K02723+K02115
Metabolism	Lipid metabolism	Fatty acid elongation	4	65	0.976846	0.999996	ko00062	Pbr014708.1;Pbr031775.1;Pbr032299.1;Pbr033896.1	K15397+K01068+K15397+K15397
Metabolism	Energy metabolism	Photosynthesis - antenna proteins	1	28	0.979999	0.999996	ko00196	Pbr039554.1	K08912
Metabolism	Amino acid metabolism	Tyrosine metabolism	3	62	0.990944	0.999996	ko00350	Pbr005397.1;Pbr026640.1;Pbr039380.2	K14455+K01800+K18857
Metabolism	Biosynthesis of other secondary metabolites	Isoquinoline alkaloid biosynthesis	1	39	0.995717	0.999996	ko00950	Pbr005397.1	K14455
Genetic Information Processing	Translation	Ribosome	40	482	0.999692	0.999996	ko03010	Pbr001988.1;Pbr002899.1;Pbr003474.1;Pbr004396.1;Pbr004957.1;Pbr006777.1;Pbr007939.1;Pbr011361.1;Pbr011589.1;Pbr012022.2;Pbr012827.1;Pbr013054.1;Pbr014855.1;Pbr016873.1;Pbr017305.1;Pbr017801.1;Pbr017880.1;Pbr020534.1;Pbr020877.1;Pbr022707.1;Pbr022816.1;Pbr022895.1;Pbr023698.1;Pbr024418.1;Pbr025103.1;Pbr025757.1;Pbr025787.1;Pbr029173.1;Pbr031362.1;Pbr031940.1;Pbr032337.1;Pbr032942.1;Pbr032944.1;Pbr…	K02875+K02866+K02943+K02974+K02934+K02890+K02931+K02917+K02987+K02885+K02921+K02987+K02971+K02897+K02866+K02943+K02901+K02946+K02925+K02885+K02868+K02934+K02989+K02935+K02897+K02980+K02984+K02953+K02887+K02926+K02957+K02935+K02942+K02945+K02978+K02985+K02936+K02938+K02949+K02980
Organismal Systems	Environmental adaptation	Plant-pathogen interaction	17	307	0.999996	0.999996	ko04626	Pbr000888.2;Pbr000892.1;Pbr001035.1;Pbr004288.1;Pbr005258.1;Pbr005823.2;Pbr006394.1;Pbr007144.1;Pbr013092.1;Pbr013196.1;Pbr013611.1;Pbr017935.1;Pbr021635.1;Pbr025138.1;Pbr027359.1;Pbr036909.3;Pbr041319.1	K13416+K13416+K13459+K13416+K09487+K09487+K05391+K13448+K13424+K09487+K05391+K05391+K13412+K13448+K13459+K13448+K13448
